# Supplementary material for: Investigation of reversible histone acetylation and dynamics in gene expression regulation using 3D liver spheroid model
Source: Epigenetics Chromatin. 2022 Nov 21;15:35. doi: 10.1186/s13072-022-00470-7 (PMC9677638; doi:10.1186/s13072-022-00470-7)
Supplement: Supplementary file 4 — Additional file 4: Table S2. Gene expression clustering [file 13072_2022_470_MOESM4_ESM.xlsx]

## Sheet: gene expression clustering supp
Supplementary Table 2: Gene expression clustering
ensembl_id	symbol	entrezgene_id	gene_biotype	cluster	Nt_Day1_Replicate1	Nt_Day1_Replicate2	Nt_Day1_Replicate3	Nt_Day2_Replicate1	Nt_Day2_Replicate2	Nt_Day2_Replicate3	Nt_Day3_Replicate1	Nt_Day3_Replicate2	Nt_Day3_Replicate3	Nt_Day10_Replicate1	Nt_Day10_Replicate2	Nt_Day10_Replicate3	NaBut_Day1_Replicate1	NaBut_Day1_Replicate2	NaBut_Day1_Replicate3	NaBut_Day2_Replicate1	NaBut_Day2_Replicate2	NaBut_Day2_Replicate3	NaBut_Day3_Replicate1	NaBut_Day3_Replicate2	NaBut_Day3_Replicate3	NaBut_Day10_Replicate1	NaBut_Day10_Replicate2	NaBut_Day10_Replicate3
ENSG00000000971	CFH	3075	protein_coding	B	5.13508	5.13508	5.13508	5.13508	5.13508	5.13508	5.13508	5.13508	5.13508	5.13508	5.13508	5.13508	5.13508	6.4283	6.15929	5.55609	6.66815	6.50126	7.25884	6.72912	6.84425	5.13508	5.52225	5.13508
ENSG00000001036	FUCA2	2519	protein_coding	F	9.86982	9.75194	10.0424	9.493	9.63137	10.1575	9.84833	10.0678	9.86566	9.78294	10.2158	10.1111	8.35684	8.53627	8.18986	8.77537	8.50996	8.63931	8.76784	9.68789	9.47214	8.95772	9.77136	8.77538
ENSG00000001084	GCLC	2729	protein_coding	H	10.0546	10.1383	10.2297	11.1279	10.3713	9.45502	10.664	10.6569	10.5885	10.7673	11.8122	11.1202	10.893	11.0217	10.804	11.8957	11.6044	11.8721	11.8422	10.9379	11.2753	9.50249	9.79143	10.0098
ENSG00000001460	STPG1	90529	protein_coding	D	7.31521	7.40779	7.04257	7.45937	7.23995	6.58893	6.89891	7.35593	7.25742	7.16299	7.12428	7.14001	8.06121	8.01771	8.09602	7.7907	7.7114	7.73675	7.95627	6.85846	7.46052	7.09856	7.2457	6.97152
ENSG00000001461	NIPAL3	57185	protein_coding	A	8.39858	8.49923	8.54425	8.35025	8.29967	8.5241	8.58989	8.70264	8.60466	7.8568	8.89476	8.4813	9.74984	9.69836	9.52065	9.1119	9.06891	9.28628	8.4387	9.00098	9.55156	8.23816	8.73077	8.53552
ENSG00000001629	ANKIB1	54467	protein_coding	A	8.3475	8.51956	8.5162	9.20406	7.99984	8.323	8.1845	8.46987	8.41776	8.73086	8.50916	8.71098	9.12425	9.17028	8.87078	9.18871	9.20479	9.26186	8.92471	9.51825	9.74093	8.27836	8.55295	8.41288
ENSG00000001630	CYP51A1	1595	protein_coding	H	11.6439	11.5577	11.7803	11.1242	11.6971	12.1109	11.4503	11.4795	11.4689	10.6887	11.2971	11.0046	10.2471	10.3293	10.232	9.66211	9.8069	9.77838	9.24322	10.201	10.1096	11.2944	11.3267	10.5916
ENSG00000002330	BAD	572	protein_coding	D	6.93159	6.98467	6.91406	6.8113	7.33569	6.51523	6.95382	6.94184	7.0694	7.25314	7.08345	7.07149	8.04617	8.21674	8.05064	7.66416	7.51172	7.69995	8.04187	7.41332	6.92964	6.64439	7.11102	7.07645
ENSG00000002726	AOC1	26	protein_coding	B	5.13508	5.13508	5.13508	5.13508	5.13508	5.13508	5.13508	5.13508	5.13508	5.13508	5.13508	5.13508	5.13508	5.13508	5.28147	6.2267	5.98336	5.5271	6.64177	6.65133	6.7416	5.13508	5.13508	5.13508
ENSG00000002746	HECW1	23072	protein_coding	B	5.13508	5.13508	5.13508	5.13508	5.13508	5.13508	5.13508	5.13508	5.55015	5.13508	5.13508	5.13508	6.10052	5.51988	5.63982	5.72841	6.09481	5.6878	6.79291	6.38773	6.76812	5.13508	5.13508	5.59579
ENSG00000002834	LASP1	3927	protein_coding	H	11.2329	11.2404	11.3036	10.8987	11.632	10.8413	11.1307	11.4171	11.3099	11.7635	10.8	11.402	9.78594	9.80783	9.77957	10.2246	9.98419	10.2409	9.95664	11.1871	10.4246	11.081	11.1247	11.2668
ENSG00000003096	KLHL13	90293	protein_coding	B	5.13508	5.13508	5.13508	5.30319	5.13508	5.13508	5.13508	5.26526	5.13508	5.13508	5.13508	5.13508	5.13508	5.13508	5.75171	6.78562	6.40515	5.13508	6.21868	6.21408	6.29886	5.13508	5.30864	5.13508
ENSG00000003137	CYP26B1	56603	protein_coding	C	5.61162	5.13508	5.44417	5.57835	5.41047	5.45336	5.13508	5.47881	5.13508	5.50933	5.41462	5.13508	7.56197	7.71611	7.37214	7.54889	7.54443	7.60337	7.98615	7.8199	7.08443	5.13508	5.55895	5.65686
ENSG00000003147	ICA1	3382	protein_coding	B	5.13508	5.13508	5.13508	5.13508	5.13508	5.13508	5.13508	5.13508	5.13508	5.13508	5.13508	5.13508	5.13508	5.79772	5.75171	5.85926	5.7853	6.0013	6.07016	5.29782	5.77815	5.13508	5.13508	5.13508
ENSG00000003400	CASP10	843	protein_coding	F	8.61523	8.65421	8.85591	8.80031	8.47314	9.08299	8.71259	8.86836	9.01942	8.89816	8.34529	8.63475	7.78021	7.97425	7.75438	7.49987	7.42979	7.75478	7.14056	8.1095	7.87448	8.4981	8.8267	8.95215
ENSG00000003402	CFLAR	8837	protein_coding	F	9.5722	9.73479	9.59556	10.0535	9.37491	9.85787	9.58645	9.63662	9.64555	10.0231	8.81599	9.34993	7.58333	7.25486	7.17661	7.49987	7.63805	7.66214	7.77795	7.68132	8.14714	9.80421	9.98605	10.505
ENSG00000003436	TFPI	7035	protein_coding	G	13.1301	13.4285	13.6044	13.3995	13.1601	13.5417	13.1435	13.0053	12.7749	12.4699	13.1614	12.4808	10.8404	10.5823	9.80436	10.1306	11.1933	10.0372	12.8318	12.2418	12.3511	13.2048	13.7733	12.0212
ENSG00000003756	RBM5	10181	protein_coding	F	9.32415	9.40676	9.31659	9.97473	9.20684	9.42715	9.35303	9.35045	9.27357	9.65592	8.52494	9.20746	8.81815	8.72094	8.94406	8.98835	8.611	8.70443	8.49518	8.9309	8.40147	9.59984	9.54179	10.262
ENSG00000003989	SLC7A2	6542	protein_coding	H	11.6629	11.9478	11.7625	11.8521	11.7902	11.6167	11.7172	11.6769	11.7226	11.1574	11.5634	11.2617	10.4461	10.3682	10.3123	10.5489	10.5666	10.719	9.76883	10.717	10.5385	10.5271	10.1575	11.6864
ENSG00000004139	SARM1	23098	protein_coding	A	8.14253	8.07214	8.00667	7.6876	8.00964	8.60077	8.20569	8.338	8.21678	8.01187	7.32354	7.82614	8.98329	8.85314	10.6811	9.16609	10.9322	9.18603	10.2537	11.0089	10.3998	9.39806	7.61756	7.44906
ENSG00000004468	CD38	952	protein_coding	B	5.13508	5.13508	5.13508	5.13508	5.13508	5.13508	5.13508	5.13508	5.13508	5.13508	5.13508	5.13508	5.53533	5.13508	5.69868	5.55609	5.85261	5.5271	5.75845	5.85573	5.79376	5.13508	5.13508	5.13508
ENSG00000004478	FKBP4	2288	protein_coding	H	9.74508	9.60865	9.77988	9.01506	9.74462	10.3285	10.1583	10.3604	10.0802	10.3104	10.6764	10.3996	8.88651	8.77196	8.64112	8.8719	8.77785	8.96164	8.64375	9.35779	9.39188	9.56812	9.4051	9.43074
ENSG00000004660	CAMKK1	84254	protein_coding	C	6.58687	6.20788	6.00847	6.24807	6.23429	5.90704	6.41868	6.37273	6.13515	6.05155	6.20383	6.07032	7.10351	7.17733	6.94569	6.78562	6.93424	6.68132	6.20886	6.88871	6.54286	5.8344	6.30588	6.44427
ENSG00000004777	ARHGAP33	115703	protein_coding	E	7.4549	6.98467	6.95158	7.23788	6.70383	7.14552	6.71727	6.88951	6.8879	6.75478	6.63214	6.55183	7.60435	7.54615	7.40152	6.94932	7.14809	7.00622	7.03362	6.75615	6.38435	7.19006	7.17743	7.08823
ENSG00000004799	PDK4	5166	protein_coding	B	5.13508	5.13508	5.37468	5.13508	5.36005	5.13508	5.13508	5.13508	5.13508	5.40008	5.13508	5.13508	6.17479	5.51988	5.91423	5.85926	6.26277	6.22145	6.27551	6.22522	6.54286	5.8344	5.48158	5.38209
ENSG00000004848	ARX	170302	protein_coding	B	5.13508	5.68067	5.13508	5.13508	5.13508	5.13508	5.13508	5.13508	5.13508	5.13508	5.13508	5.13508	5.82399	5.51988	6.07851	5.55609	5.72947	5.81	6.09301	5.83784	5.94459	5.8344	5.13508	5.13508
ENSG00000004864	SLC25A13	10165	protein_coding	H	9.88764	9.76044	10.0968	9.6814	9.99304	10.2254	10.0641	10.2236	10.0762	9.74473	9.79408	9.6815	8.81815	9.00992	8.72559	9.47271	9.14002	9.48383	8.88438	10.1535	10.2919	9.14177	9.49153	9.32756
ENSG00000004866	ST7	7982	protein_coding	E	7.6689	7.72754	7.77771	7.45119	7.98252	8.00437	7.90138	7.7746	7.78066	7.79483	7.6421	7.58732	6.36706	6.56996	6.16888	6.48643	6.53	6.45115	6.57518	6.09426	6.77856	7.43116	7.6519	7.94235
ENSG00000005020	SKAP2	8935	protein_coding	D	7.23935	7.76268	7.63505	7.54238	7.48361	7.50487	7.47497	7.49625	7.31446	7.45113	7.72113	7.53899	9.01414	9.09901	8.91498	9.39714	9.14518	9.33389	9.82299	8.0463	9.09205	7.57049	7.77433	7.54338
ENSG00000005073	HOXA11	3207	protein_coding	B	5.13508	5.13508	5.13508	5.13508	5.13508	5.13508	5.13508	5.13508	5.13508	5.13508	5.47718	5.13508	6.42356	5.79772	5.93999	5.55609	6.30953	6.39851	6.23801	6.2685	6.23156	5.13508	5.13508	5.13508
ENSG00000005075	POLR2J	5439	protein_coding	D	7.15878	6.85222	7.15909	6.89025	7.16892	6.86217	7.0568	6.66292	6.72014	7.38481	7.32979	7.46307	7.83414	7.92939	7.95088	7.83041	8.21346	7.82462	8.4121	7.12206	6.9965	7.43116	7.27603	6.91214
ENSG00000005100	DHX33	56919	protein_coding	F	9.49677	9.14596	9.2981	8.81424	9.23386	9.89169	9.45275	9.62356	9.7768	9.62433	9.93601	9.72393	8.04617	7.92939	7.84571	8.34735	8.18737	7.89108	7.79634	8.62664	8.64681	8.95772	9.24187	9.1923
ENSG00000005156	LIG3	3980	protein_coding	H	9.82122	9.85075	9.9654	10.0173	9.89707	9.7525	9.90057	10.1679	9.84281	10.1679	9.90942	9.75495	8.75552	8.391	8.67371	8.89963	8.68837	9.01382	8.95595	7.65845	9.40178	10.1846	9.56919	9.65842
ENSG00000005187	ACSM3	6296	protein_coding	A	7.92591	8.47861	7.71512	7.45529	8.32719	7.35186	7.84803	7.62105	7.63514	7.07056	7.0016	7.32602	9.35237	9.60808	10.0132	9.44171	10.0852	9.46792	10.2993	9.44306	10.148	9.45123	8.97645	10.1344
ENSG00000005189	REXO5	81691	protein_coding	E	7.11651	7.10427	6.90557	6.40716	7.10336	6.69642	6.64984	6.6994	6.8879	6.58945	6.35089	6.23436	6.17479	6.20221	6.20623	5.13508	5.80281	5.5271	6.07016	6.38773	6.13015	6.99992	6.59579	6.63125
ENSG00000005206	SPPL2B	56928	protein_coding	A	9.14777	9.17173	8.94343	9.61163	8.51465	8.77039	9.05109	9.03195	9.09896	8.57642	9.01462	8.76304	9.91783	10.0567	9.88182	9.53866	9.77666	9.56082	9.23947	10.1944	9.16282	8.95772	9.07552	9.37108
ENSG00000005249	PRKAR2B	5577	protein_coding	C	5.95323	5.13508	5.27352	5.47072	5.36005	5.27765	5.13508	5.36041	5.55015	5.28822	5.3329	5.13508	6.62334	7.00651	6.68383	6.64596	6.86488	6.0013	6.5116	6.70144	6.96129	5.13508	5.30864	5.56188
ENSG00000005379	TSPOAP1	9256	protein_coding	C	5.61162	5.13508	5.13508	5.42592	5.13508	5.13508	5.13508	5.36041	5.13508	5.40008	5.13508	5.13508	7.19202	7.25486	7.13368	7.31251	7.22855	7.03749	6.84287	6.99178	7.1005	5.13508	5.13508	5.43742
ENSG00000005381	MPO	4353	protein_coding	B	5.13508	5.13508	5.13508	5.13508	5.29424	5.13508	5.13508	5.13508	5.13508	5.13508	5.13508	5.13508	5.92812	5.51988	5.97702	6.48643	6.37996	6.08124	6.64177	6.24711	6.6349	5.8344	5.30864	5.59579
ENSG00000005448	WDR54	84058	protein_coding	D	6.98046	6.53197	6.60643	6.31484	6.65606	6.15222	6.41868	6.20027	6.62621	5.96286	6.38615	6.30646	7.56197	7.62433	8.40957	7.42279	8.15872	7.38654	7.67359	8.39842	8.38143	7.09856	6.20851	6.24111
ENSG00000005486	RHBDD2	57414	protein_coding	A	8.64364	8.82681	8.70297	8.76089	9.32556	8.15519	8.43783	8.79821	8.66885	8.32768	8.10804	8.29499	10.1501	10.0803	10.0491	10.1727	10.0783	10.4028	10.6779	9.23201	10.3567	8.85596	9.00546	9.02149
ENSG00000005513	SOX8	30812	protein_coding	C	5.95323	5.68067	5.61265	5.84161	5.87388	5.38182	5.99079	5.58438	5.55015	5.56682	5.50445	5.55917	7.74304	7.9445	7.95088	6.74092	6.92904	6.45115	6.25695	6.08131	6.10033	5.13508	5.13508	5.43742
ENSG00000005700	IBTK	25998	protein_coding	H	10.0334	9.82668	9.94276	9.92733	9.65919	10.0661	9.88769	9.86542	9.83356	9.61706	10.2306	10.0289	8.69955	8.40189	8.57774	8.89045	8.72899	8.89958	8.29312	9.70891	9.30199	9.14177	9.54771	9.7686
ENSG00000005844	ITGAL	3683	protein_coding	D	8.10182	8.04412	8.16734	7.91542	7.72604	8.53357	7.79252	7.72129	7.56766	6.54756	7.40252	7.17294	8.03096	7.92939	7.80799	7.8107	7.57951	7.40988	7.77531	7.81696	7.9818	8.27836	8.70795	8.18304
ENSG00000005882	PDK2	5164	protein_coding	D	8.08101	8.12653	8.08757	7.39246	8.26349	8.28812	7.67426	8.02691	7.81954	7.71881	7.57123	7.53899	8.4731	8.66801	8.35252	8.51286	8.48395	8.7225	8.66216	8.96767	8.02651	8.46377	8.74807	8.05512
ENSG00000005884	ITGA3	3675	protein_coding	C	5.80602	5.68067	5.94378	6.09788	5.72675	5.58429	6.22962	5.96745	6.41025	5.87745	5.63728	5.13508	7.86895	7.73375	7.57394	7.90655	7.98268	7.84154	7.93047	7.67483	7.4268	6.32428	6.20851	6.51346
ENSG00000005889	ZFX	7543	protein_coding	F	9.1674	9.2342	8.88602	8.76727	8.69976	9.07101	9.00396	8.99094	9.02758	8.21328	8.47299	8.222	7.2478	7.03664	7.28335	7.05914	7.13049	7.23706	7.0475	7.97748	7.27909	9.1632	9.90552	8.9968
ENSG00000005893	LAMP2	3920	protein_coding	H	9.43343	9.41755	9.44581	8.83716	9.82593	9.84498	9.39922	9.53928	9.37279	9.71641	9.31914	9.58694	10.8383	10.674	10.7041	10.8062	10.5731	10.7695	10.4302	10.4064	11.4064	9.30483	9.59987	9.63983
ENSG00000005961	ITGA2B	3674	protein_coding	C	6.36413	6.20788	6.42051	6.64331	6.56911	6.19715	5.99079	6.57123	5.95692	5.81399	6.15208	5.13508	8.86126	8.78857	7.91597	7.97871	7.32733	7.40988	7.4439	7.63182	6.79916	6.11485	6.25845	6.48436
ENSG00000006007	GDE1	51573	protein_coding	A	9.06648	8.57883	8.88701	8.23685	8.93504	9.26457	8.90476	8.94367	8.96948	8.57037	9.01462	8.75278	10.849	10.7831	10.6576	10.9906	10.8542	10.8615	10.3357	11.128	11.381	8.59636	8.78206	8.97316
ENSG00000006015	REX1BD	55049	protein_coding	D	8.27638	7.95652	8.0522	8.02203	7.24426	8.10121	7.82055	7.6058	7.52072	7.87436	7.7304	7.58732	8.14821	8.19178	8.23979	8.57169	8.65531	8.62976	9.05647	8.71444	8.32762	8.3925	8.51292	7.56392
ENSG00000006047	YBX2	51087	protein_coding	B	5.95323	5.90219	5.7793	5.68952	5.66031	5.41987	5.8371	5.52457	6.13515	5.56682	5.27502	5.86447	6.30718	6.4283	6.64878	6.14901	6.43779	5.91211	6.42836	6.80841	6.31497	5.8344	5.55895	5.76069
ENSG00000006062	MAP3K14	9020	protein_coding	D	7.15878	7.0459	6.99989	7.44708	6.87166	6.66911	7.28262	7.1533	7.22794	7.28829	6.86543	7.23636	8.14821	8.17914	8.23101	8.42615	8.52917	8.46747	7.99295	7.78429	8.54128	7.09856	7.01053	7.31843
ENSG00000006071	ABCC8	6833	protein_coding	C	5.13508	5.13508	5.13508	5.13508	5.13508	5.27765	5.13508	5.13508	6.05094	5.13508	5.13508	5.55917	6.30718	5.98571	6.61259	5.96846	7.22444	6.45115	7.74855	7.53064	7.38259	6.11485	5.13508	5.30985
ENSG00000006118	TMEM132A	54972	protein_coding	A	8.20147	7.95652	8.0504	7.69789	8.17956	8.35857	8.05012	8.38376	8.43019	7.66761	8.47706	8.20693	9.00649	9.19534	9.00765	8.8719	8.90904	8.94638	9.01645	9.3871	8.17439	7.96919	8.12791	7.86282
ENSG00000006210	CX3CL1	6376	protein_coding	H	9.33286	9.48069	9.63023	9.07276	9.93358	9.64253	9.58645	9.67357	9.55276	9.71369	8.87955	9.39664	8.72781	8.49626	8.57222	9.42277	9.2225	9.55581	9.63701	9.31572	9.42661	10.4682	9.82426	11.0992
ENSG00000006283	CACNA1G	8913	protein_coding	C	5.13508	5.13508	5.27352	5.13508	5.13508	5.13508	5.13508	5.36041	5.72008	5.56682	5.3329	5.13508	8.32001	8.35783	8.29139	7.68608	7.83426	7.93891	7.77531	7.79924	7.45141	5.13508	5.30864	5.52492
ENSG00000006327	TNFRSF12A	51330	protein_coding	F	9.0769	8.76026	8.84778	9.38864	8.83795	8.67961	9.03945	9.18658	9.2872	9.4737	8.98274	9.49187	8.75552	8.83727	8.85271	8.34735	8.43893	8.50982	8.74015	7.55932	7.43916	8.56436	8.62976	9.14157
ENSG00000006459	KDM7A	80853	protein_coding	F	9.28878	9.68208	9.56807	9.88271	9.72647	9.69857	9.78024	9.67155	9.70762	9.81381	10.0065	9.76515	8.60107	8.69472	8.48073	8.24947	8.22139	8.50982	8.26547	8.81312	8.9008	8.77458	8.62414	10.2018
ENSG00000006468	ETV1	2115	protein_coding	B	5.13508	5.68067	5.13508	5.13508	5.29424	5.13508	5.13508	5.13508	5.13508	5.13508	5.13508	5.13508	5.13508	5.89805	5.71693	5.55609	6.00951	6.0013	6.09301	5.92292	6.06941	5.13508	5.13508	5.38209
ENSG00000006534	ALDH3B1	221	protein_coding	E	7.11651	7.16008	7.55767	7.32199	7.08399	7.53291	6.78097	7.30473	6.92641	6.71869	7.17443	6.60521	6.79264	6.65509	6.35011	6.74092	6.1063	6.50126	6.23801	6.82743	5.95681	7.69674	7.68906	7.52672
ENSG00000006555	TTC22	55001	protein_coding	C	5.61162	5.13508	5.13508	5.42592	5.45292	5.13508	5.63391	5.26526	5.84917	5.44093	5.13508	5.13508	6.17479	6.4283	6.40369	6.69442	6.73134	6.68132	7.00063	6.74271	6.85891	5.13508	5.7324	5.92649
ENSG00000006606	CCL26	10344	protein_coding	B	5.13508	5.13508	5.13508	5.13508	5.13508	5.13508	5.13508	5.13508	5.13508	5.13508	5.13508	5.55917	5.82399	5.13508	5.85969	6.06372	6.25313	6.34299	6.64821	6.60654	6.30695	5.13508	5.55895	5.13508
ENSG00000006607	FARP2	9855	protein_coding	A	9.2247	9.28228	9.15165	9.22617	8.77266	9.54087	9.31498	9.23966	9.2667	9.17151	8.84864	8.90868	10.3349	10.3682	10.4944	10.0508	10.1467	9.97483	9.40423	10.4783	10.5124	9.51918	9.10797	9.3229
ENSG00000006611	USH1C	10083	protein_coding	C	5.13508	5.13508	5.13508	5.13508	5.29424	5.13508	5.13508	5.13508	5.13508	5.13508	5.5298	5.13508	6.66807	6.136	6.25087	7.68608	7.59827	6.83671	8.32917	8.00849	8.13609	5.13508	5.30864	5.30985
ENSG00000006634	DBF4	10926	protein_coding	E	7.4549	7.79694	7.68038	7.69446	7.65523	7.66248	7.47497	7.57251	7.69941	7.51755	8.33785	7.70108	7.00835	7.03664	6.84474	6.94932	6.75568	6.72216	7.29724	6.92983	6.55558	7.09856	7.70727	6.82089
ENSG00000006638	TBXA2R	6915	protein_coding	C	5.13508	5.13508	5.65053	5.47072	5.45292	5.56141	5.8371	5.63691	5.55015	5.61734	5.57605	5.55917	8.10539	7.86721	7.82462	7.44898	7.24487	7.47754	7.7102	7.1021	6.84425	5.13508	5.38039	5.65686
ENSG00000006659	LGALS14	56891	protein_coding	B	5.13508	5.13508	5.13508	5.13508	5.13508	5.13508	5.13508	5.13508	5.13508	5.13508	5.13508	5.13508	5.13508	5.13508	5.46185	5.13508	5.72947	5.5271	6.14758	6.08131	6.04814	5.13508	5.59264	5.13508
ENSG00000006740	ARHGAP44	9912	protein_coding	C	6.27759	6.43504	5.84745	6.16357	6.07387	5.99008	6.11856	6.11634	6.41025	6.17398	6.31432	6.43642	7.22021	7.30408	7.79116	7.68608	8.20748	7.66214	8.88798	7.79029	7.87894	6.49639	6.18247	6.21565
ENSG00000006756	ARSD	414	protein_coding	E	7.31521	7.21355	7.17293	7.30376	7.29906	6.8385	7.0568	7.32112	7.25742	6.74884	7.16738	6.92204	6.42356	6.32181	6.16888	6.78562	6.51518	6.34299	6.58202	7.27583	6.85891	6.99992	7.02886	7.78883
ENSG00000006831	ADIPOR2	79602	protein_coding	H	10.2416	10.3043	10.234	10.335	10.1628	10.2212	10.2057	10.371	10.3854	9.55975	10.2519	9.6598	10.7566	10.5728	10.4517	10.7743	10.5724	10.6851	9.99764	11.0947	11.3931	9.18431	9.30266	10.0177
ENSG00000007038	PRSS21	10942	protein_coding	B	5.13508	5.13508	5.13508	5.13508	5.13508	5.13508	5.13508	5.13508	5.13508	5.13508	5.13508	5.13508	5.13508	5.51988	5.28147	5.85926	5.68894	5.5271	6.08166	5.76078	5.71119	5.13508	5.13508	5.13508
ENSG00000007047	MARK4	57787	protein_coding	A	8.43164	8.81046	8.62761	8.42716	9.06586	8.40217	8.47306	8.6744	8.47886	8.65288	9.14226	9.03239	10.157	10.2209	10.2158	9.67815	9.59713	9.86588	10.2416	8.84878	8.53294	8.53162	8.66666	8.56757
ENSG00000007062	PROM1	8842	protein_coding	F	8.49551	8.41488	8.57794	7.89189	8.18388	9.05332	8.62157	8.61299	8.65835	8.1595	8.64163	8.09668	7.27482	7.48438	6.95029	6.74092	6.92382	6.94122	7.06576	7.38533	7.03494	7.63509	8.16217	8.13273
ENSG00000007080	CCDC124	115098	protein_coding	A	8.14253	7.83037	8.02506	8.23221	8.19462	7.31313	8.05012	7.78232	8.14284	8.96064	9.07898	8.72155	9.45693	9.26801	9.56002	9.63497	9.853	10.0045	10.2313	8.38481	8.50334	8.15413	8.17771	8.18044
ENSG00000007129	CEACAM21	90273	protein_coding	B	5.13508	5.13508	5.13508	5.13508	5.13508	5.13508	5.13508	5.13508	5.13508	5.13508	5.13508	5.13508	5.92812	5.51988	5.71693	5.13508	5.81984	5.91211	6.33778	6.2997	6.2228	5.13508	5.13508	5.13508
ENSG00000007171	NOS2	4843	protein_coding	C	5.13508	5.13508	5.13508	5.13508	5.13508	5.13508	5.13508	5.13508	5.13508	5.66288	5.5298	5.13508	5.13508	5.13508	6.03499	8.47635	7.71995	8.52021	8.51404	8.5453	8.18693	5.13508	5.70731	5.88874
ENSG00000007174	DNAH9	1770	protein_coding	B	5.13508	5.13508	5.13508	5.13508	5.13508	5.13508	5.13508	5.13508	5.13508	5.13508	5.13508	5.13508	5.13508	5.13508	5.13508	5.85926	6.02226	6.08124	6.04665	5.78097	5.8526	5.13508	5.13508	5.13508
ENSG00000007255	TRAPPC6A	79090	protein_coding	E	6.71348	6.92024	6.80793	6.85798	6.64203	6.97402	6.50138	6.6156	6.84813	6.24385	6.62108	6.65615	7.40211	7.50529	7.37543	7.22324	7.10362	7.09778	6.74075	7.50134	7.33353	6.49639	6.91458	6.92559
ENSG00000007264	MATK	4145	protein_coding	B	5.13508	5.13508	5.13508	5.13508	5.13508	5.45336	5.13508	5.26526	5.13508	5.13508	5.59739	5.13508	6.62334	5.89805	6.16888	6.29834	6.53734	6.50126	6.32913	5.83784	5.77815	5.13508	5.13508	5.13508
ENSG00000007312	CD79B	974	protein_coding	C	5.13508	5.13508	5.27352	5.47072	5.13508	5.27765	5.13508	5.36041	5.13508	5.28822	5.13508	5.13508	6.8689	6.94397	6.66058	6.94932	6.9599	6.79975	7.17012	6.65863	6.92964	5.13508	5.13508	5.52492
ENSG00000007314	SCN4A	6329	protein_coding	C	5.13508	5.90219	5.50052	5.84161	5.58367	5.56141	5.63391	6.08368	5.72008	5.47688	5.55358	5.97442	7.95232	8.12737	7.93353	7.42279	7.34997	7.15532	7.27048	7.2492	6.5929	5.8344	5.70731	5.71124
ENSG00000007350	TKTL1	8277	protein_coding	B	5.13508	5.13508	5.27352	5.30319	5.13508	5.13508	5.13508	5.13508	5.13508	5.13508	5.13508	5.13508	5.69933	5.79772	5.57275	5.55609	5.68894	5.6878	5.77623	5.96946	5.82385	5.13508	5.13508	5.13508
ENSG00000007402	CACNA2D2	9254	protein_coding	B	5.80602	5.90219	5.13508	5.30319	5.13508	5.27765	5.8371	5.50242	5.72008	5.13508	5.13508	5.86447	5.82399	5.89805	6.1496	5.72841	6.18273	5.6878	6.68613	6.65133	6.17768	5.8344	5.681	5.30985
ENSG00000007516	BAIAP3	8938	protein_coding	D	7.55081	7.36186	7.19003	7.30834	7.08399	7.00776	7.0568	7.11885	7.10272	6.85682	6.96065	6.83987	10.0236	10.0803	10.2858	9.26869	9.53167	9.27412	9.04254	8.71289	8.94325	7.57049	6.46583	7.78537
ENSG00000007541	PIGQ	9091	protein_coding	A	8.16246	8.0996	7.97105	7.95849	7.85479	8.32925	8.07344	8.35979	8.32753	7.88677	7.81335	7.92231	9.28451	9.50676	9.34009	9.14312	9.17176	9.06417	8.33804	9.6816	9.0422	8.19677	8.4443	8.1219
ENSG00000007866	TEAD3	7005	protein_coding	F	8.72562	8.85896	8.80218	8.24608	9.48961	8.35551	9.00396	9.1694	9.19617	9.10322	8.78474	8.79338	8.1622	8.0319	7.99541	8.0473	7.93738	8.1014	7.82474	8.02878	7.78931	8.80223	8.42931	9.28388
ENSG00000007923	DNAJC11	55735	protein_coding	H	9.96796	9.9282	9.99366	10.0146	9.80396	10.1312	10.0698	10.1946	10.1414	10.3569	9.9769	10.1582	9.05921	9.03793	9.03692	9.46039	9.31888	9.37429	10.0515	8.34117	9.84218	10.195	10.0084	10.1801
ENSG00000007933	FMO3	2328	protein_coding	B	5.13508	5.13508	5.13508	5.13508	5.13508	5.13508	5.13508	5.13508	5.13508	5.13508	5.13508	5.13508	5.13508	5.13508	5.13508	5.13508	5.95628	5.5271	6.11526	6.10701	5.86651	5.13508	5.30864	5.13508
ENSG00000007944	MYLIP	29116	protein_coding	D	5.61162	5.68067	6.56716	6.2931	6.80614	6.27282	6.41868	6.55091	6.80699	6.85682	6.66468	6.79658	7.83414	7.86721	7.63226	8.50079	8.19545	8.34402	7.8273	8.4938	8.76768	6.77513	6.75848	6.76106
ENSG00000007968	E2F2	1870	protein_coding	F	8.64364	8.59806	8.92326	8.30024	8.57472	8.752	8.52431	8.5676	8.39256	8.25562	8.79126	8.4813	7.40211	6.97564	7.04321	7.5246	7.43331	7.36278	8.08064	8.31883	8.28671	8.65828	8.90585	7.52672
ENSG00000008056	SYN1	6853	protein_coding	C	6.27759	5.68067	6.35971	6.01157	6.45807	5.9195	5.8371	5.71359	6.13515	6.60306	6.48517	6.65615	6.57674	6.69535	6.73448	6.82869	7.30042	6.83671	7.02429	6.11958	6.68669	7.09856	6.27053	6.48436
ENSG00000008083	JARID2	3720	protein_coding	A	8.71228	8.53959	8.59753	9.15152	8.54834	8.15342	8.66781	8.64767	8.52591	8.69935	9.01276	8.77323	9.68919	9.57986	9.64421	9.85786	9.82114	9.82071	9.61983	8.80443	10.1458	8.85596	8.82508	8.46918
ENSG00000008086	CDKL5	6792	protein_coding	D	6.77189	7.26488	7.01947	7.10583	6.82437	7.29996	7.15197	6.94914	7.0694	7.26103	6.65394	6.43642	7.76175	7.81867	7.65116	7.5246	7.4438	7.60337	7.07929	7.74774	7.35665	7.09856	7.48785	7.53091
ENSG00000008130	NADK	65220	protein_coding	H	10.0703	10.0441	10.1822	9.73261	9.47141	10.7175	10.0468	10.3411	10.2215	9.94507	9.73471	9.91913	9.38808	9.38148	9.19114	9.2616	9.23127	9.54575	9.15836	9.59138	9.77528	10.1205	10.3359	10.3486
ENSG00000008256	CYTH3	9265	protein_coding	D	6.5177	6.0693	5.94378	6.37732	6.07387	6.26471	6.71727	6.493	6.41025	6.57566	6.44669	6.79658	9.17969	9.19534	9.49693	8.89045	9.29585	8.73145	8.31486	8.80733	9.19299	6.64439	6.78843	6.39186
ENSG00000008277	ADAM22	53616	protein_coding	D	7.35154	7.10427	7.34658	7.05672	7.40221	7.80596	7.64302	7.17779	7.03516	7.28056	6.8242	6.92204	7.30128	7.41961	7.69599	7.83041	7.61371	7.60337	8.12044	8.00593	8.22214	8.31744	8.36092	7.41304
ENSG00000008282	SYPL1	6856	protein_coding	F	8.3475	8.30183	8.40644	8.02472	8.33882	8.46587	8.26741	8.26646	8.08075	7.83389	8.18169	7.94077	7.9029	7.50529	7.47685	7.42279	7.41918	7.43282	6.91153	8.0463	7.67806	7.91884	8.23572	8.11646
ENSG00000008294	SPAG9	9043	protein_coding	H	10.3988	10.432	10.3613	10.8051	10.049	10.6125	10.5502	10.4047	10.4381	10.5586	10.518	10.4415	11.5723	11.6168	11.5239	11.0636	11.0909	11.1945	10.2509	11.0771	11.1542	9.67621	9.44051	10.6828
ENSG00000008300	CELSR3	1951	protein_coding	F	9.06648	9.22192	8.97829	8.71374	8.76554	9.52882	9.1079	9.25805	9.32734	9.4583	8.73599	9.00677	8.97547	8.86884	8.88751	8.65017	8.84813	8.67688	8.09123	8.75263	8.59569	9.66125	9.69529	9.30529
ENSG00000008323	PLEKHG6	55200	protein_coding	A	8.36473	8.41488	8.338	8.76727	8.32329	7.8572	8.11892	8.21525	8.15795	7.78689	7.07588	7.76504	8.65116	8.71225	8.65424	8.65017	8.67696	8.60071	9.28474	8.97413	8.01648	8.62766	8.82833	8.96869
ENSG00000008382	MPND	84954	protein_coding	D	7.92591	7.76268	7.73781	7.88892	7.49077	7.33264	7.57829	7.88791	7.63514	7.50125	7.39661	7.43677	8.80937	8.659	8.65032	8.59456	8.46744	8.62014	8.84781	7.43685	8.10808	7.81228	7.94269	7.46232
ENSG00000008394	MGST1	4257	protein_coding	F	8.75193	9.03797	9.03398	8.83564	8.88338	8.95141	9.16254	9.11435	8.86403	9.35965	9.21743	9.42265	6.62334	7.06606	6.74544	7.31251	6.96497	6.83671	7.61824	7.08182	7.33353	7.81228	8.97938	7.50133
ENSG00000008441	NFIX	4784	protein_coding	F	8.64364	8.47861	8.44082	8.07501	9.17395	7.74562	8.45555	8.46042	8.47886	8.72407	9.00718	8.62352	7.07259	7.37461	7.20319	7.68608	7.72278	7.79014	8.37297	7.8688	7.47857	8.62766	8.67936	8.33102
ENSG00000008735	MAPK8IP2	23542	protein_coding	D	7.3869	7.21355	7.27861	6.97629	7.54328	7.59263	7.15197	7.41031	7.36912	6.48906	6.75214	6.70488	8.39274	8.27726	8.3686	8.63922	8.7725	8.89162	8.29495	9.3871	8.72202	8.31744	8.01398	7.91424
ENSG00000008838	MED24	9862	protein_coding	F	9.19633	9.20954	9.23727	9.44722	8.48538	9.4408	9.41729	9.42827	9.347	9.34561	9.14903	9.45453	8.55969	8.61304	8.52435	8.43887	8.41329	8.39017	8.52028	8.77506	8.23598	9.12002	9.0339	9.32523
ENSG00000008853	RHOBTB2	23221	protein_coding	A	8.33005	8.15296	8.19025	8.76089	8.22215	7.84181	8.26741	8.27053	8.25934	8.14522	7.59951	8.28069	9.42291	9.46621	9.63962	9.51503	9.83333	9.68063	10.5633	9.14882	10.1021	9.50249	9.1566	9.35063
ENSG00000009307	CSDE1	7812	protein_coding	H	11.4379	11.4172	11.6485	11.2447	12.0397	11.2278	11.5435	11.4702	11.4096	11.2823	11.9863	11.6055	10.3041	10.3349	10.1575	10.3861	10.2569	10.5049	11.2363	9.45786	10.9237	10.9335	11.3204	11.1737
ENSG00000009694	TENM1	10178	protein_coding	C	5.13508	5.13508	5.44417	5.47072	5.29424	5.45336	5.13508	5.42578	5.13508	5.13508	5.41462	5.13508	7.56197	7.2797	7.54525	7.54889	7.37222	7.52081	7.13198	7.02965	7.49931	5.8344	5.75643	5.52492
ENSG00000009709	PAX7	5081	protein_coding	B	5.13508	5.13508	5.13508	5.13508	5.13508	5.13508	5.13508	5.13508	5.13508	5.13508	5.13508	5.13508	5.13508	5.13508	5.49289	6.06372	5.62153	5.5271	5.7935	5.87316	5.65502	5.13508	5.13508	5.13508
ENSG00000009724	MASP2	10747	protein_coding	F	8.88855	8.99528	9.17942	9.18992	9.24309	8.67473	8.69782	8.8781	8.65835	9.40602	8.14962	8.45614	8.06121	7.85122	7.36551	7.84984	7.66787	7.49935	7.86006	7.26258	7.63886	9.63087	10.0815	9.59518
ENSG00000009765	IYD	389434	protein_coding	C	5.13508	5.13508	5.54914	5.13508	5.41047	5.13508	5.63391	5.56539	5.13508	5.40008	5.13508	5.13508	5.92812	6.0643	5.80029	6.87026	6.73134	6.72216	6.99585	7.26258	7.47857	5.8344	6.22125	6.16248
ENSG00000009780	FAM76A	199870	protein_coding	D	6.77189	6.92024	6.84436	6.58685	7.44353	6.61243	6.50138	6.92712	7.10272	6.77241	6.63214	6.70488	7.8164	7.85122	7.70889	7.77041	7.5084	7.26319	7.28202	7.1021	7.58476	6.77513	6.7958	6.41315
ENSG00000009844	VTA1	51534	protein_coding	A	8.80314	8.74312	8.95672	8.17531	8.64329	9.35007	8.72721	8.66623	8.40522	8.56733	8.96173	9.0239	9.90558	9.7997	9.68229	9.77578	9.69251	9.82071	9.92612	9.25446	9.84274	8.46377	9.22226	8.44779
ENSG00000009950	MLXIPL	51085	protein_coding	H	10.3526	10.3998	10.2057	10.6159	9.78094	10.645	10.1366	10.1531	10.1637	9.89543	8.88464	9.59839	9.83413	9.71575	9.74706	9.47271	9.60464	9.32213	9.52533	9.94833	9.323	10.8035	11.3575	10.7336
ENSG00000009954	BAZ1B	9031	protein_coding	H	10.2599	9.95806	10.1426	10.588	10.5477	9.37946	10.1202	10.255	10.2356	10.4462	10.8045	10.6399	9.34027	9.24419	9.22132	9.59045	9.4705	9.63864	10.4782	8.95464	9.18329	9.92174	10.2358	10.0476
ENSG00000010030	ETV7	51513	protein_coding	C	5.13508	5.13508	5.13508	5.13508	5.13508	5.13508	5.13508	5.13508	5.13508	5.13508	5.13508	5.13508	6.83138	6.5248	7.09336	7.61922	7.20786	6.90737	7.03826	6.5912	6.66969	5.13508	5.30864	5.30985
ENSG00000010072	SPRTN	83932	protein_coding	D	7.3869	7.40779	7.68038	7.40527	7.58053	7.80596	7.40136	7.61888	7.34208	7.90151	7.59186	7.51416	8.48422	8.45509	8.47777	8.2202	8.37304	8.34402	7.79634	8.73137	8.69117	8.53162	7.45336	7.39465
ENSG00000010278	CD9	928	protein_coding	D	7.27783	7.36186	7.25944	7.19369	6.99293	7.69979	6.95382	7.395	7.1352	6.76069	6.45968	6.75163	8.23012	8.00337	8.07055	8.69314	8.39419	8.49935	8.53573	8.76613	8.57011	7.50264	6.99816	7.8791
ENSG00000010292	NCAPD2	9918	protein_coding	H	10.9605	10.8209	11.0145	10.4315	10.582	11.0966	10.9034	10.9941	10.8352	10.5912	10.8302	10.7821	10.2632	10.1395	10.0247	9.75073	9.66406	9.76109	9.20911	10.659	10.2705	9.97105	10.1671	10.1718
ENSG00000010295	IFFO1	25900	protein_coding	D	7.97202	7.92604	7.67096	7.92414	7.53295	8.20546	7.67426	8.0509	7.89415	8.13905	7.17091	7.63398	8.64128	8.78029	8.70683	8.58317	8.5606	8.56103	8.23726	8.61506	8.42274	8.23816	8.31497	8.04367
ENSG00000010310	GIPR	2696	protein_coding	C	5.80602	6.20788	6.11483	6.44563	6.08637	6.06498	6.22962	5.89663	6.34849	5.70465	5.89309	6.15617	7.07259	6.94397	7.35552	6.74092	6.71898	6.34299	6.85906	6.45124	6.13015	6.11485	5.92116	5.88874
ENSG00000010318	PHF7	51533	protein_coding	C	6.27759	6.32805	6.49025	6.36718	6.27534	6.60074	6.57812	6.40855	6.34849	6.5617	6.06819	6.30646	7.10351	7.15041	6.80394	6.36502	6.50769	6.72216	6.12617	6.30988	6.05884	5.8344	6.38369	6.3479
ENSG00000010319	SEMA3G	56920	protein_coding	A	8.47981	8.70822	8.63474	9.31243	8.10633	8.25399	8.63715	8.74106	8.77949	8.33308	8.31679	8.41754	9.92189	9.77503	9.81602	10.2136	10.2833	10.3138	10.3953	10.9276	9.84385	9.14177	8.8169	9.19613
ENSG00000010327	STAB1	23166	protein_coding	C	6.18237	6.32805	6.02887	5.75954	6.08637	6.3578	5.63391	5.90719	6.05094	5.70465	5.55358	5.97442	7.00835	7.64319	7.48294	6.78562	6.90803	6.63897	6.54738	6.62167	6.46316	6.11485	6.09943	5.97967
ENSG00000010404	IDS	3423	protein_coding	A	7.87821	8.32518	8.0928	7.93281	8.58449	7.92547	8.24714	7.99592	8.30065	8.2015	8.74274	8.222	9.25901	9.43502	9.39637	9.7608	9.78857	9.81653	9.37975	9.712	10.2609	7.81228	7.54614	8.60471
ENSG00000010610	CD4	920	protein_coding	E	7.02747	7.31427	6.9013	7.17356	6.65606	6.81436	6.8414	6.46561	6.76437	6.48152	6.05832	6.30646	6.30718	6.32181	6.71224	5.96846	6.55905	6.08124	6.62876	6.70842	6.68105	7.86659	7.50056	6.71408
ENSG00000010626	LRRC23	10233	protein_coding	C	6.27759	6.70326	6.35272	6.42657	6.37993	6.21451	6.32871	6.18559	6.28262	6.48152	6.14316	6.55183	7.54027	7.68014	7.34208	7.12734	7.65304	7.03749	6.85369	7.35674	7.64415	6.32428	6.33998	6.49415
ENSG00000010810	FYN	2534	protein_coding	C	5.13508	5.68067	5.37468	5.13508	5.49025	5.45336	5.13508	5.47881	5.13508	5.5928	5.41462	5.13508	7.27482	7.46314	7.25477	7.3688	7.56368	7.43282	7.8945	6.99178	7.45141	6.11485	5.62394	5.52492
ENSG00000010818	HIVEP2	3097	protein_coding	F	8.88855	8.93629	8.87205	9.68224	9.51098	8.67839	9.39922	9.13146	9.19617	9.61706	9.85986	9.56958	8.26935	8.33528	8.40801	8.43887	8.30765	8.50982	8.68587	7.73534	8.17798	8.62766	8.28428	9.62762
ENSG00000011021	CLCN6	1185	protein_coding	H	10.0755	10.239	9.97705	10.3509	9.77035	10.0319	9.85497	9.82495	9.73768	9.93282	8.45936	9.51018	10.0236	9.89055	9.9569	8.97105	9.05139	8.7225	8.69001	8.92691	8.71591	9.81775	9.92834	10.2313
ENSG00000011028	MRC2	9902	protein_coding	B	5.61162	5.13508	5.13508	5.13508	5.41047	5.13508	5.13508	5.13508	5.13508	5.13508	5.27502	5.13508	6.30718	6.37646	6.46869	6.14901	6.56619	6.45115	6.7348	6.77602	6.82941	5.13508	5.43534	5.13508
ENSG00000011201	ANOS1	3730	protein_coding	C	5.13508	5.13508	5.13508	5.13508	5.13508	5.13508	5.13508	5.13508	5.13508	5.13508	5.13508	5.13508	6.36706	5.51988	6.62479	7.3688	7.24892	7.38654	7.50995	7.22201	7.26862	5.13508	5.30864	5.13508
ENSG00000011332	DPF1	8193	protein_coding	C	5.80602	6.20788	5.90919	6.09788	5.9367	5.56141	6.11856	5.84129	5.95692	5.72437	6.16092	6.23436	6.83138	6.87806	7.13764	6.64596	6.85937	6.87256	6.91665	6.57564	6.6923	6.11485	5.9392	6.04526
ENSG00000011347	SYT7	9066	protein_coding	D	6.71348	7.16008	6.89701	7.0678	7.60042	7.1967	7.47497	7.30747	7.4216	6.99043	6.89215	6.70488	8.84417	8.60367	8.64769	8.91782	8.73037	8.87559	9.23288	8.40036	9.62423	7.43116	7.58628	8.05226
ENSG00000011376	LARS2	23395	protein_coding	F	9.01322	8.96609	8.96802	8.84773	8.68623	9.40753	9.00396	9.17443	9.2872	8.40138	9.36851	8.96302	8.10539	8.07362	7.93135	7.84984	8.03787	8.25943	7.70742	8.08553	8.52875	8.56436	8.94683	9.16781
ENSG00000011426	ANLN	54443	protein_coding	F	9.38403	9.64583	9.61956	8.91531	9.57812	9.77307	9.21518	9.3656	9.38552	9.40433	9.73919	9.60408	7.72408	7.71611	7.83168	7.39607	6.8371	6.94122	7.9446	8.42715	8.19049	8.23816	9.27794	8.07212
ENSG00000011465	DCN	1634	protein_coding	B	5.13508	5.13508	5.13508	5.13508	5.13508	5.13508	5.13508	5.13508	5.13508	5.13508	5.13508	5.13508	5.13508	5.13508	5.28147	5.13508	5.57059	5.13508	5.59029	5.98435	5.79376	5.13508	5.13508	5.30985
ENSG00000011566	MAP4K3	8491	protein_coding	F	9.71213	9.62736	9.76651	9.75754	9.54618	9.99934	9.73778	9.70614	9.52429	8.73357	10.1378	9.5579	8.49525	8.659	8.57498	8.50079	8.21743	8.11527	7.93284	8.59331	8.65067	9.32397	9.17074	9.527
ENSG00000011600	TYROBP	7305	protein_coding	B	5.13508	5.13508	5.13508	5.13508	5.13508	5.13508	5.13508	5.13508	5.13508	5.13508	5.13508	5.13508	6.10052	5.67769	5.85969	5.13508	5.7853	6.0013	6.32913	5.81945	5.98068	5.13508	5.13508	5.13508
ENSG00000011638	LDAF1	57146	protein_coding	C	6.36413	6.0693	6.05854	5.66401	6.18029	6.10487	5.99079	6.03214	6.21186	5.98926	5.88062	5.13508	7.16319	7.37461	7.06854	6.98702	6.93424	6.87256	6.83742	7.03496	7.24387	5.13508	6.03917	6.21565
ENSG00000012048	BRCA1	672	protein_coding	F	8.41521	8.74312	8.76807	8.08279	8.97136	8.73571	8.41988	8.4317	8.37979	8.61222	8.87751	8.77323	7.76175	7.76835	7.53944	7.25368	7.08078	7.12688	7.82984	8.49018	8.36582	7.91884	8.78374	7.7609
ENSG00000012124	CD22	933	protein_coding	C	5.95323	5.90219	6.01874	5.93159	6.14625	5.75207	5.8371	6.08368	6.28262	6.31778	6.73718	6.55183	5.92812	6.37646	6.11985	6.64596	6.63519	6.68132	6.74666	7.1171	6.61109	6.64439	6.77355	6.1059
ENSG00000012171	SEMA3B	7869	protein_coding	H	9.90523	9.74339	9.82752	9.39584	9.8143	10.1757	10.041	10.1282	10.1747	11.009	10.3308	10.9092	8.74634	8.73815	8.6827	8.79521	9.12649	8.91535	9.97251	9.99342	9.1762	10.5915	10.9928	9.84035
ENSG00000012232	EXTL3	2137	protein_coding	A	8.82807	8.39299	8.52134	8.0567	8.74829	8.93217	8.83906	8.98849	8.77949	8.54588	8.64524	8.62352	9.33418	9.39775	9.25945	9.29671	9.23418	9.41359	8.68863	9.6737	9.85718	8.35547	8.78877	8.62577
ENSG00000012504	NR1H4	9971	protein_coding	F	8.49551	8.77719	8.39386	8.44725	8.6526	8.54967	8.49035	8.37372	8.62638	7.79747	8.76941	8.46877	6.79264	6.91146	6.77771	6.59532	7.08996	6.7616	6.66099	7.49391	7.51102	8.68826	9.10797	9.26213
ENSG00000012660	ELOVL5	60481	protein_coding	A	9.03476	9.20954	9.36287	8.75768	9.90805	9.42498	9.3901	9.094	9.2598	9.38731	9.06562	9.30166	10.1257	10.1427	10.1185	10.5719	10.3415	10.3402	10.8025	9.76054	10.8735	8.80223	9.62619	8.86007
ENSG00000012822	CALCOCO1	57658	protein_coding	A	9.01322	9.09298	8.68135	9.47758	8.76411	8.51045	9.02772	8.57308	8.57144	9.07795	8.02843	8.44339	10.6482	10.7199	10.6708	10.3599	10.5273	9.99344	9.88659	9.05929	9.68719	8.42859	8.85571	9.39347
ENSG00000013293	SLC7A14	57709	protein_coding	B	5.61162	5.13508	5.13508	5.13508	5.29424	5.27765	5.13508	5.13508	5.55015	5.13508	5.13508	5.13508	5.82399	5.67769	5.8875	5.85926	6.31861	6.22145	6.92684	6.74271	6.76286	5.13508	5.43534	5.13508
ENSG00000013297	CLDN11	5010	protein_coding	F	8.10182	8.17889	8.15408	7.61694	8.23676	8.76925	8.3071	8.31456	8.47886	8.6327	8.01346	8.36439	7.70484	7.78533	7.65918	8.0473	8.24102	8.29631	9.04146	9.52002	9.66651	8.01778	8.17255	8.345
ENSG00000013364	MVP	9961	protein_coding	H	9.75158	9.68208	9.61599	9.70144	9.26441	9.70512	9.33413	9.49865	9.55276	9.95664	8.60749	9.42909	10.7543	10.7769	10.7741	11.1056	11.0147	11.1118	11.4471	10.7417	10.6562	9.77673	9.81776	10.4744
ENSG00000013374	NUB1	51667	protein_coding	A	8.05988	7.98634	8.0504	8.30466	8.0023	7.90027	8.16298	8.00906	8.17289	8.0887	8.27994	8.20693	9.30334	9.05858	9.11469	9.2616	9.25056	9.25569	9.96346	8.23446	9.09675	7.81228	8.10097	8.35654
ENSG00000013375	PGM3	5238	protein_coding	H	10.1011	10.1186	10.2486	10.4064	9.87682	10.1927	10.1529	10.4702	10.0365	9.90083	10.744	10.0541	9.68919	9.23818	9.15573	9.37761	9.37533	9.26186	8.95595	10.3421	9.57732	10.1314	9.78977	9.50661
ENSG00000013441	CLK1	1195	protein_coding	F	8.90034	9.02388	8.9155	9.45709	9.18677	9.29733	9.28576	9.10082	9.15213	9.64595	8.34826	8.92703	8.06121	8.25336	8.13053	8.24947	7.83426	7.80749	7.75125	8.00337	8.18514	8.3925	9.14752	9.81655
ENSG00000013563	DNASE1L1	1774	protein_coding	D	7.35154	6.92024	7.06525	6.99981	7.46555	7.07655	7.00638	7.1533	7.10272	7.04286	6.86092	7.10622	8.01558	8.11413	8.1456	7.90655	8.06908	8.00021	8.4469	7.44073	7.16663	7.63509	7.15018	7.29367
ENSG00000013588	GPRC5A	9052	protein_coding	C	5.13508	5.13508	5.47354	5.66401	5.80465	5.51137	5.13508	5.71359	6.05094	6.1205	6.06819	6.30646	6.30718	6.32181	5.95254	6.42751	7.00967	6.28415	6.32913	5.99895	6.60506	6.77513	6.61316	6.87786
ENSG00000013619	MAMLD1	10046	protein_coding	B	5.13508	5.13508	5.13508	5.30319	5.13508	5.27765	5.13508	5.13508	5.13508	5.13508	5.13508	5.13508	6.01904	5.98571	6.00073	6.48643	6.25313	5.13508	5.68118	5.76078	5.71119	5.13508	5.30864	5.13508
ENSG00000013725	CD6	923	protein_coding	B	5.13508	5.13508	5.13508	5.13508	5.13508	5.13508	5.13508	5.13508	5.13508	5.13508	5.13508	5.55917	5.92812	5.98571	6.03499	5.85926	6.19312	5.91211	6.48954	6.62916	6.52998	5.13508	5.13508	5.13508
ENSG00000013810	TACC3	10460	protein_coding	F	9.27076	8.98076	9.37562	9.00566	9.43161	9.09122	8.81191	9.18444	8.85488	10.0509	9.36343	9.44821	7.86895	7.85122	7.71402	7.19206	6.94457	7.21039	8.2162	8.73443	7.49342	9.30483	9.26721	8.42169
ENSG00000014123	UFL1	23376	protein_coding	F	8.81566	8.69044	8.94343	8.85074	8.72644	8.90021	8.47306	8.73424	8.44252	7.94955	9.38721	9.01536	8.13409	7.92939	7.89818	7.70766	7.84467	8.12901	7.61228	8.25389	8.13794	8.42859	8.3056	8.46705
ENSG00000014216	CAPN1	823	protein_coding	F	9.4415	9.07943	9.33557	8.30906	9.18144	9.70274	9.16254	9.50379	9.51853	9.10427	9.16581	9.28756	8.51706	8.30076	8.34604	8.52482	8.36593	8.59089	8.37297	8.9959	8.60898	8.93295	9.09184	9.36995
ENSG00000015171	ZMYND11	10771	protein_coding	F	8.76491	8.74312	9.23727	9.05465	9.0854	9.40387	9.03945	9.01761	8.69989	9.28714	9.01462	9.03239	7.42615	7.37461	7.12172	7.7289	7.46111	7.85825	7.36005	8.19924	8.31303	8.90775	9.53387	8.63146
ENSG00000015413	DPEP1	1800	protein_coding	D	6.98046	7.10427	7.21691	7.33549	7.05437	7.0527	7.10528	7.46253	7.28626	7.58391	6.56406	7.48886	8.11981	8.20432	8.15121	8.72453	8.5434	8.4888	9.04254	9.35285	9.51064	7.69674	7.77088	7.35232
ENSG00000015475	BID	637	protein_coding	E	7.3869	7.57713	7.98804	7.64209	8.77408	7.53291	7.67426	8.02045	7.78066	8.1162	8.30308	7.82614	6.94061	6.69535	6.25954	6.74092	6.40515	6.68132	6.94695	6.46869	6.35412	7.69674	7.92119	7.90792
ENSG00000015520	NPC1L1	29881	protein_coding	A	9.14777	9.18444	9.15083	9.51205	9.06006	8.63635	8.82555	8.68455	8.56019	9.07688	8.18169	8.71098	10.2885	10.2746	10.2471	9.39714	9.44896	9.41359	9.09125	8.15394	8.4091	9.22562	9.73642	8.85845
ENSG00000015568	RGPD5	84220	protein_coding	D	7.58132	9.09298	8.73644	7.33996	8.52315	8.84926	7.97775	8.02853	8.11214	7.20063	7.04902	6.30646	7.40211	7.15041	6.44747	6.87026	7.28085	6.90737	7.909	8.8822	8.84479	8.65828	9.03531	7.29866
ENSG00000015592	STMN4	81551	protein_coding	B	5.13508	5.13508	5.13508	5.13508	5.13508	5.13508	5.13508	5.13508	5.13508	5.13508	5.13508	5.13508	6.01904	5.51988	5.95254	6.74092	6.90803	6.87256	6.53321	6.11958	6.21395	5.13508	5.59264	5.71124
ENSG00000016391	CHDH	55349	protein_coding	H	10.8407	10.588	10.6716	10.2661	10.0177	11.133	10.431	10.5946	10.583	10.0813	9.79461	9.96405	9.04434	9.07894	9.00969	9.73036	9.81727	9.83317	9.70647	10.6393	10.0951	11.1143	10.9562	11.1772
ENSG00000017483	SLC38A5	92745	protein_coding	F	9.14777	8.92116	9.07545	8.86121	8.73813	8.90021	9.09672	9.45566	9.32734	9.56354	9.38076	9.58118	7.58333	7.32801	7.30438	7.0236	6.97504	6.83671	6.79857	7.95907	7.53701	8.53162	8.15172	8.67251
ENSG00000017797	RALBP1	10928	protein_coding	A	8.73884	8.90586	8.92326	9.09823	8.44298	9.19925	9.06263	8.919	9.00297	9.45667	9.07276	9.04922	9.83843	9.82796	9.80787	10.2063	10.0685	10.1543	10.3083	9.86826	10.6956	8.82935	8.49864	9.08898
ENSG00000018280	SLC11A1	6556	protein_coding	E	7.80341	7.72754	7.73556	9.09697	8.17306	7.84843	7.82055	8.25005	7.76079	7.57463	7.3329	7.35459	7.19202	7.25486	7.11368	7.25368	7.17832	7.00622	6.92684	7.05078	6.89714	7.63509	6.68004	7.3713
ENSG00000018699	TTC27	55622	protein_coding	F	8.31239	8.20436	8.36119	8.1435	7.91882	8.77723	8.58989	8.56541	8.28701	8.29856	8.75947	8.40444	7.07259	7.58581	7.32508	7.7907	7.28479	7.31393	7.13198	7.83446	7.8383	7.69674	8.02264	7.80258
ENSG00000019102	VSIG2	23584	protein_coding	B	6.27759	6.32805	6.33145	6.47357	6.53076	6.12412	6.32871	6.30351	6.28262	5.89242	6.16092	5.86447	5.13508	5.98571	5.78452	5.96846	5.51259	6.0013	5.50727	5.29782	5.4586	6.49639	7.04693	6.42363
ENSG00000019186	CYP24A1	1591	protein_coding	D	6.36413	5.13508	6.47791	6.46434	6.37993	6.80947	6.64984	6.60589	6.57613	7.61138	8.85591	8.25165	6.52808	6.97564	6.61259	8.2202	7.73125	8.12901	8.90587	8.40998	8.29003	7.27547	7.78804	7.07051
ENSG00000019485	PRDM11	56981	protein_coding	E	8.05988	8.04412	7.92667	8.26663	7.75277	7.83959	7.87496	8.21525	7.94758	8.17565	7.50736	7.92231	6.57674	6.56996	6.26814	6.78562	6.68748	6.39851	6.69233	6.55189	6.61709	8.01778	7.72881	8.80081
ENSG00000019505	SYT13	57586	protein_coding	B	5.13508	5.13508	5.13508	5.13508	5.13508	5.13508	5.13508	5.13508	5.13508	5.13508	5.13508	5.13508	5.13508	6.37646	5.78452	6.29834	6.63519	6.15415	7.02429	7.18013	6.75228	5.13508	5.55895	5.30985
ENSG00000019582	CD74	972	protein_coding	A	9.0769	8.95127	9.00321	9.04157	9.28044	8.48972	8.68289	8.17955	8.64777	8.59593	8.2737	8.78334	10.35	10.2025	10.836	11.1712	11.4597	11.1338	12.157	10.2086	10.4305	9.80421	10.1393	10.1009
ENSG00000020129	NCDN	23154	protein_coding	A	7.99451	8.07214	8.21757	7.62777	7.61677	8.32613	7.79252	8.22228	8.11214	8.05191	8.07422	7.95898	8.86973	8.96686	8.72683	8.97973	8.91148	9.29231	8.44034	9.49512	9.00664	8.3925	8.37442	8.04079
ENSG00000020181	ADGRA2	25960	protein_coding	D	6.44375	6.6209	6.257	6.39731	6.15774	6.40831	6.71727	6.38481	6.72014	6.21456	6.23675	6.60521	7.72408	7.60521	9.69245	7.39607	9.48848	7.38654	9.57299	9.53492	8.49476	7.27547	6.16917	5.8279
ENSG00000020577	SAMD4A	23034	protein_coding	F	8.46394	8.70822	8.3174	9.30698	8.66952	8.51592	8.41988	8.57527	8.60466	9.2069	8.45799	8.84256	8.18977	8.19178	8.27269	7.68608	7.65602	7.60337	8.0309	7.95907	7.45445	8.93295	8.4528	9.68768
ENSG00000020922	MRE11	4361	protein_coding	E	8.01664	8.12653	7.99739	8.18736	7.42115	8.25564	7.97775	8.04614	7.89415	8.04532	8.03771	8.01222	7.30128	7.37461	7.46459	6.78562	7.01939	7.09778	7.28584	7.28458	7.54272	8.23816	8.15696	7.28364
ENSG00000021355	SERPINB1	1992	protein_coding	A	9.03476	9.47036	9.26953	9.07018	9.57162	9.17105	9.07409	9.19933	9.2872	9.03917	8.53016	8.71098	10.0755	10.0601	9.93676	10.7391	10.8667	10.7695	9.46726	9.59724	10.7083	9.006	8.74463	9.03866
ENSG00000021488	SLC7A9	11136	protein_coding	E	7.02747	6.98467	6.97999	7.06227	7.00338	6.33535	6.71727	6.9345	6.62621	6.61651	6.44014	6.55183	6.30718	6.20221	5.81566	5.13508	5.70959	5.81	5.81031	5.71817	5.71119	5.8344	7.31054	6.83539
ENSG00000021762	OSBPL5	114879	protein_coding	B	5.13508	5.13508	5.13508	5.13508	5.13508	5.13508	5.13508	5.26526	5.13508	5.28822	5.13508	5.13508	5.53533	5.89805	5.8875	6.14901	5.99654	6.22145	5.91719	5.85573	5.69313	5.13508	5.13508	5.65686
ENSG00000021826	CPS1	1373	protein_coding	F	9.09751	9.18444	9.35216	9.03631	9.3599	9.44008	9.3901	9.44975	9.5011	8.5288	9.12949	8.81326	8.54915	8.62235	8.49396	8.34735	8.06687	8.30839	9.03498	10.3083	8.96709	8.59636	9.23822	8.7839
ENSG00000022267	FHL1	2273	protein_coding	C	5.13508	5.13508	5.13508	5.30319	5.13508	5.13508	5.13508	5.42578	5.13508	5.56682	5.5298	5.13508	5.53533	6.65509	6.47566	6.94932	7.12159	7.47754	7.83999	7.88287	7.74098	5.13508	5.13508	5.13508
ENSG00000022567	SLC45A4	57210	protein_coding	B	5.13508	5.13508	5.27352	5.47072	5.29424	5.13508	5.13508	5.13508	5.13508	5.47688	5.37727	5.13508	6.01904	5.13508	5.59623	5.96846	5.92817	6.0013	5.72116	5.87316	5.94459	5.13508	5.30864	5.48398
ENSG00000023041	ZDHHC6	64429	protein_coding	A	8.72562	8.82681	8.78096	9.22617	8.02422	8.88448	8.87884	8.81677	8.77949	8.63705	8.95594	8.58928	9.59056	9.70273	9.76401	9.56191	9.63575	9.51512	9.25719	9.41203	9.94355	8.98206	8.74807	8.16735
ENSG00000023171	GRAMD1B	57476	protein_coding	B	5.13508	5.13508	5.13508	5.57835	5.58367	5.13508	5.13508	5.26526	5.13508	5.13508	5.13508	5.13508	5.13508	5.13508	5.98897	6.64596	6.08315	6.45115	6.6799	6.74945	6.45624	5.13508	6.55115	6.50385
ENSG00000023191	RNH1	6050	protein_coding	H	9.73199	9.50113	9.61837	9.21922	9.36367	9.89847	9.73058	10.0168	9.76226	9.84465	10.0767	9.97726	8.83555	8.89972	8.74656	9.07998	9.06782	9.10595	8.83042	9.91389	8.7269	9.56812	9.11064	9.68133
ENSG00000023330	ALAS1	211	protein_coding	A	8.98028	8.79393	8.94724	8.82039	8.0072	9.40826	8.90476	8.89303	8.87312	8.72543	8.77051	8.68962	10.2011	10.165	10.0852	9.67282	9.61434	9.72589	10.1059	9.18602	9.47141	8.95772	8.9823	8.97911
ENSG00000023445	BIRC3	330	protein_coding	C	5.61162	6.6209	6.32426	6.23646	6.04828	6.48297	5.63391	5.76797	6.13515	5.81399	5.82834	5.13508	7.22021	6.77187	6.83972	8.24947	8.72761	8.4888	7.48063	6.68735	7.34679	5.8344	6.27053	6.3019
ENSG00000023697	DERA	51071	protein_coding	E	8.2945	8.12653	8.37406	7.87997	8.42857	8.10671	8.36462	8.30797	8.40522	8.09722	7.88332	7.94077	7.35266	7.12291	6.96854	6.98702	6.89738	6.79975	7.29346	7.33172	7.26511	7.19006	8.2771	6.96506
ENSG00000023734	STRAP	11171	protein_coding	A	9.47334	8.87477	9.33485	9.28831	8.68623	9.6143	9.07409	9.54095	9.45959	9.849	9.46985	9.81015	10.1535	10.097	9.96739	10.1689	10.04	10.2778	9.92903	10.4477	9.54471	8.90775	9.42452	8.50066
ENSG00000023839	ABCC2	1244	protein_coding	H	12.058	12.1885	11.9983	12.4768	11.8246	12.2417	12.3618	12.3649	12.3592	12.4693	11.8936	12.0782	9.50648	9.5559	9.51063	9.94436	9.70654	9.7436	9.99654	11.3528	10.5916	11.6822	12.4993	11.9233
ENSG00000023902	PLEKHO1	51177	protein_coding	E	6.93159	6.43504	6.94334	6.74123	7.22256	6.68558	6.50138	6.79415	6.99996	7.26888	7.43456	7.43677	6.47712	6.32181	6.45459	6.54224	6.50769	6.90737	6.83742	5.92292	6.25737	6.64439	6.45591	6.47448
ENSG00000023909	GCLM	2730	protein_coding	A	7.64033	7.89488	8.06646	7.55383	8.05529	8.7462	8.00229	8.42807	8.37979	8.23845	8.5547	8.63475	7.66553	7.66179	7.56254	9.25448	9.08729	9.35711	9.02738	9.47069	9.40254	8.06473	8.2723	7.81281
ENSG00000024422	EHD2	30846	protein_coding	D	6.5177	6.43504	6.45913	7.10046	6.66991	6.71781	6.64984	6.39675	6.80699	6.41914	6.86092	6.23436	8.14821	8.15349	8.29813	8.08037	8.10176	8.25943	8.41713	8.0685	7.67031	6.49639	5.92116	6.72205
ENSG00000024526	DEPDC1	55635	protein_coding	E	7.85372	7.65442	7.7886	7.23788	7.71398	7.79913	7.5103	7.44535	7.59053	7.82874	7.32667	7.32602	5.13508	5.98571	5.90099	5.13508	5.72947	5.13508	6.27551	6.34957	6.47686	7.57049	7.40443	6.62262
ENSG00000024862	CCDC28A	25901	protein_coding	E	6.65195	6.6209	6.73643	6.95232	6.45807	6.98678	6.78097	6.86247	6.96373	6.62318	7.01363	6.60521	7.60435	7.56612	7.36219	7.0937	7.00478	7.21039	7.39914	7.07156	7.37938	6.49639	7.01667	6.27805
ENSG00000025039	RRAGD	58528	protein_coding	C	5.61162	5.13508	5.61265	5.5457	5.82267	5.66575	5.13508	5.69912	5.84917	5.64064	5.72489	5.86447	7.22021	6.91146	7.34545	7.19206	7.17832	7.18315	7.11901	7.75083	7.69597	6.49639	6.02338	5.86907
ENSG00000025423	HSD17B6	8630	protein_coding	C	6.07575	5.13508	5.59249	5.82208	5.45292	5.56141	5.63391	5.52457	5.84917	5.44093	5.55358	5.73271	6.10052	6.2639	6.67806	6.94932	6.82581	6.87256	6.84287	7.32328	7.28256	5.13508	5.7324	5.88874
ENSG00000026103	FAS	355	protein_coding	E	7.42134	7.0459	7.81649	7.53083	7.72303	7.89814	7.43867	7.50573	7.34208	8.41329	7.94992	7.70108	6.66807	6.47765	6.41849	6.64596	6.33653	7.03749	6.92684	6.76944	6.39914	9.0527	9.48743	8.2688
ENSG00000026297	RNASET2	8635	protein_coding	H	10.4436	10.4842	10.4239	11.332	10.66	10.2965	10.3951	10.3328	10.3663	10.8415	10.4626	10.6782	9.63083	9.5751	9.52989	8.74509	8.6348	8.90748	8.82542	8.21256	7.99414	9.66125	9.7856	11.2839
ENSG00000026950	BTN3A1	11119	protein_coding	D	7.02747	6.6209	6.66547	6.59509	6.7105	6.67463	6.64984	6.73475	6.41025	7.00013	6.56406	6.55183	7.64544	7.2797	7.3353	7.0937	7.55409	7.68118	7.26661	7.56639	8.14163	7.69674	7.11669	7.35232
ENSG00000027001	MIPEP	4285	protein_coding	D	7.35154	6.85222	7.30685	7.0114	6.76248	7.74799	7.5103	7.49148	7.19776	7.34114	7.35142	7.29681	7.91957	7.62433	7.47073	7.99618	7.82641	7.9699	7.97014	8.29613	8.20465	6.77513	6.99193	6.94548
ENSG00000027697	IFNGR1	3459	protein_coding	A	7.97202	8.47861	8.5668	8.35877	8.56489	8.71686	8.45555	8.72444	8.81768	8.69241	8.65958	8.8522	9.35838	9.57986	9.42256	9.80529	9.89277	9.94453	9.42994	9.63598	10.5692	8.85596	8.89348	8.04367
ENSG00000028116	VRK2	7444	protein_coding	F	8.41521	8.37074	8.59875	8.87603	7.90572	8.78967	8.4017	8.55658	8.32753	8.87508	8.69366	8.49371	7.35266	7.41961	6.96854	7.68608	7.55088	7.60337	7.71851	8.25603	8.02451	8.19677	8.34957	7.82632
ENSG00000028137	TNFRSF1B	7133	protein_coding	C	5.13508	5.13508	5.50052	5.13508	5.29424	5.13508	5.13508	5.31912	5.13508	5.40008	5.27502	5.13508	6.90528	7.12291	6.79352	7.5246	7.60137	7.66214	7.15331	7.70701	7.67289	5.13508	5.13508	5.52492
ENSG00000029153	ARNTL2	56938	protein_coding	E	8.05988	7.863	7.90692	7.54621	7.93696	8.30725	7.79252	7.9109	7.85735	7.59924	7.89772	7.67908	7.19202	7.03664	7.10153	7.28343	7.26498	7.49935	7.23525	7.59087	7.77978	7.19006	7.72166	6.91888
ENSG00000029364	SLC39A9	55334	protein_coding	H	9.74508	9.95065	9.95412	9.60455	9.69173	10.2204	9.99969	10.1126	10.1149	9.47451	9.83129	9.45453	10.6408	10.6762	10.4322	10.4744	10.2683	10.4	9.61551	10.9666	10.8549	9.28544	9.67922	9.50559
ENSG00000029639	TFB1M	51106	protein_coding	A	8.27638	8.27809	8.42442	8.31565	8.32134	8.53762	8.16298	8.50013	8.53743	8.82269	8.37904	8.36439	8.71845	8.73815	8.28462	9.14312	9.09479	9.2495	9.06816	10.2857	9.76353	8.19677	8.89658	8.14079
ENSG00000029993	HMGB3	3149	protein_coding	E	7.77755	7.61632	7.99739	7.16337	8.09719	8.25892	7.97775	7.81279	7.89415	7.54639	8.29387	8.04662	7.07259	6.94397	7.00424	7.5246	7.28872	7.40988	7.70463	7.70701	7.64942	7.27547	7.5981	7.21645
ENSG00000030110	BAK1	578	protein_coding	A	7.92591	7.61632	8.06646	7.79035	7.98003	8.32457	8.26741	8.47925	8.43019	7.86435	8.60873	8.43053	9.41139	9.38148	9.36573	9.65131	9.4254	9.71246	8.88438	10.0742	9.74751	8.19677	8.24802	8.05512
ENSG00000030419	IKZF2	22807	protein_coding	B	5.13508	6.43504	5.70244	5.60869	5.36005	5.66575	5.13508	5.69912	5.95692	5.40008	5.69158	5.13508	5.53533	6.37646	6.45459	6.36502	6.58034	6.50126	6.62876	6.73594	6.85891	5.8344	5.9392	5.7365
ENSG00000030582	GRN	2896	protein_coding	H	10.4948	10.3216	10.4385	9.93511	10.3258	10.7266	10.4442	10.6269	10.5579	10.0302	9.83705	10.0788	11.9079	12.1337	11.9102	11.8587	11.8606	11.9588	11.0289	12.4362	11.5439	10.3428	10.7065	10.441
ENSG00000032444	PNPLA6	10908	protein_coding	H	9.51982	9.37387	9.58523	9.50731	8.93378	9.81554	9.79412	9.94101	9.81489	9.36748	10.3371	9.76006	10.1466	10.187	9.9726	10.7542	10.7352	10.7867	10.3269	10.9343	10.5783	9.81775	10.0492	9.12158
ENSG00000033170	FUT8	2530	protein_coding	C	5.95323	5.68067	6.30971	5.78111	6.06117	6.39414	5.63391	5.96745	6.46848	6.13146	6.33642	6.23436	6.90528	6.80833	6.90822	7.49987	7.26099	7.47754	7.35643	7.31478	7.6832	5.8344	6.30588	6.12039
ENSG00000033627	ATP6V0A1	535	protein_coding	A	8.80314	9.11972	8.7287	9.38761	9.014	8.41837	8.68289	8.8648	8.86403	9.27793	8.21467	8.74245	10.1257	10.1555	10.1152	9.95317	10.0576	9.84142	9.55653	9.90582	10.2705	9.09793	9.26362	8.98503
ENSG00000033867	SLC4A7	9497	protein_coding	F	8.10182	8.41488	8.20478	8.16072	8.60383	8.73571	8.79814	8.58398	8.45474	8.8176	8.82554	8.76304	8.01558	7.95946	7.86418	7.66416	7.73687	7.80749	7.07479	8.19924	8.0084	7.63509	8.11988	8.10275
ENSG00000034510	TMSB10	9168	protein_coding	H	9.92261	9.89	9.96913	10.2194	10.5444	9.01535	9.60232	8.79166	9.66654	11.2523	11.3093	10.9251	11.0439	11.0932	11.2478	11.2322	11.6686	11.5515	11.4511	9.72887	9.40935	9.72015	9.97513	10.2213
ENSG00000034533	ASTE1	28990	protein_coding	E	7.07278	6.7801	6.78458	6.69708	6.61343	6.61243	6.8414	6.73039	6.46848	6.46627	6.5039	6.49569	6.42356	6.136	6.35794	6.2267	6.13988	6.22145	5.81031	6.50275	6.38435	6.89274	6.7958	6.76871
ENSG00000034713	GABARAPL2	11345	protein_coding	A	8.27638	8.63573	8.76375	8.37985	8.55664	8.67717	8.58989	8.69864	8.79871	8.52411	8.32284	8.4813	9.86398	9.77503	9.75071	9.74566	9.69954	9.54575	8.85028	10.1433	10.2352	8.65828	8.18541	8.38612
ENSG00000034971	MYOC	4653	protein_coding	B	5.13508	5.13508	5.13508	5.13508	5.52396	5.13508	5.13508	5.13508	5.55015	5.13508	5.13508	5.13508	5.13508	5.13508	5.63982	5.13508	6.22362	5.5271	6.14758	5.83784	6.06941	5.13508	5.13508	5.13508
ENSG00000035115	SH3YL1	26751	protein_coding	E	7.64033	7.863	7.7333	8.32002	7.22693	7.86592	7.90138	7.40012	7.81954	7.55272	7.19187	7.07149	7.00835	7.22953	7.22555	7.0236	7.10813	6.90737	6.83195	7.13683	7.12815	7.91884	7.7812	8.18304
ENSG00000035141	FAM136A	84908	protein_coding	F	9.489	9.22192	9.48686	9.27943	9.41719	9.2902	9.45275	9.35425	9.37279	9.75272	9.15745	9.45453	7.35266	7.44155	7.42076	7.66416	7.51172	7.68118	8.15913	8.0212	7.13205	9.1632	9.79971	8.58919
ENSG00000035403	VCL	7414	protein_coding	H	10.0598	10.0987	10.0281	9.80152	9.7991	9.6363	9.89415	9.87998	9.95789	9.39073	9.79999	9.78532	11.5063	11.3677	11.7556	11.1056	11.4867	11.2248	10.777	11.3506	11.8749	10.0187	10.0352	8.77195
ENSG00000035499	DEPDC1B	55789	protein_coding	E	8.43164	7.83037	8.27221	7.82815	7.98749	8.39177	7.90138	8.23345	8.08075	8.1078	7.98877	8.1917	6.79264	6.80833	6.70096	6.36502	6.09481	6.39851	6.42836	7.21282	6.90652	6.77513	7.81505	7.26333
ENSG00000035681	NSMAF	8439	protein_coding	E	7.58132	7.65442	7.64472	7.52308	7.16435	7.97656	7.64302	7.78232	7.36912	7.79747	7.61721	7.86542	6.01904	5.98571	6.1398	6.59532	6.32761	6.28415	6.58202	6.71536	6.196	7.91884	7.20939	7.67352
ENSG00000035862	TIMP2	7077	protein_coding	A	7.27783	7.21355	7.3192	7.0114	7.43239	7.22855	6.8414	7.03348	7.52072	6.97574	6.5223	6.75163	10.4263	10.4353	10.4886	10.9756	10.8987	10.9744	10.444	10.4309	11.4929	7.81228	8.05112	7.98796
ENSG00000036530	CYP46A1	10858	protein_coding	B	5.13508	5.13508	5.27352	5.42592	5.36005	5.13508	5.13508	5.26526	5.13508	5.13508	5.27502	5.13508	6.42356	6.61334	6.35011	5.13508	6.00951	6.15415	5.6147	5.83784	5.61375	5.13508	5.52225	5.38209
ENSG00000037042	TUBG2	27175	protein_coding	D	7.94915	7.92604	7.79508	7.87698	7.95231	7.58997	7.40136	7.47467	7.67832	7.9613	7.00963	7.67908	9.04434	8.72094	8.90406	8.68252	8.71372	8.49935	8.88558	7.82574	7.77499	8.01778	8.48214	8.52332
ENSG00000037241	RPL26L1	51121	protein_coding	D	7.85372	7.36186	7.59316	7.43882	7.67094	6.78472	7.19701	7.11567	6.96373	7.7789	7.77362	8.145	8.07609	7.9445	8.26066	8.53669	8.51318	8.56103	9.07449	7.50504	8.06983	7.27547	7.4402	7.48845
ENSG00000037280	FLT4	2324	protein_coding	B	5.13508	5.13508	5.13508	5.13508	5.29424	5.27765	5.63391	5.13508	5.72008	5.13508	5.13508	5.13508	5.53533	6.32181	6.32624	6.87026	6.8371	6.72216	7.16175	7.1171	6.93421	5.13508	5.13508	5.13508
ENSG00000038382	TRIO	7204	protein_coding	H	10.788	10.9527	10.6727	10.9774	11.3148	10.6395	10.7519	10.6101	10.6424	11.096	10.5451	10.6862	9.934	9.8635	10.0362	9.98789	10.0858	10.3168	9.48319	10.2852	10.4766	10.8035	10.4787	11.7204
ENSG00000038427	VCAN	1462	protein_coding	C	6.77189	6.6209	6.24922	6.18853	6.39782	6.29675	6.41868	6.79415	6.28262	6.97574	5.9747	6.55183	6.79264	7.15041	7.04747	7.74981	7.45766	7.92315	7.75932	7.79029	7.91625	6.77513	7.41346	7.28364
ENSG00000038532	CLEC16A	23274	protein_coding	A	8.86466	8.45769	8.77238	9.19819	8.26145	8.75546	8.74168	8.67032	8.76	9.10113	9.0887	8.87128	10.8659	10.7872	10.7479	10.1422	10.2692	10.5049	10.3923	8.93621	10.2626	9.34286	9.19233	9.40783
ENSG00000039068	CDH1	999	protein_coding	H	10.0703	10.416	10.412	9.97679	10.6779	10.2154	9.63355	9.55588	9.52429	6.81255	8.18336	8.01222	11.0513	10.871	10.9778	10.6389	10.7101	10.7055	10.6612	11.0944	11.3124	10.1846	10.4204	10.9308
ENSG00000039537	C6	729	protein_coding	B	5.13508	5.13508	5.41164	5.37268	5.49025	5.41987	5.13508	5.31912	5.13508	5.28822	5.27502	5.13508	5.13508	5.13508	5.42748	5.55609	5.35345	5.13508	5.475	5.56429	5.56841	5.8344	5.77951	6.09115
ENSG00000039600	SOX30	11063	protein_coding	B	5.13508	5.13508	5.27352	5.13508	5.13508	5.27765	5.13508	5.13508	5.13508	5.13508	5.13508	5.13508	5.13508	5.51988	5.42748	5.55609	5.62153	5.91211	5.77623	5.56429	5.48933	5.13508	5.13508	5.30985
ENSG00000039987	BEST2	54831	protein_coding	B	5.61162	5.13508	5.13508	5.13508	5.13508	5.13508	5.63391	5.26526	5.55015	5.28822	5.13508	5.13508	6.10052	5.89805	6.24211	6.14901	6.27231	5.91211	6.48954	6.2028	6.06941	5.13508	5.13508	5.13508
ENSG00000040275	SPDL1	54908	protein_coding	E	7.72431	7.72754	8.07881	8.07761	8.1774	7.23552	7.61105	7.58815	7.69941	7.83901	8.21955	7.78571	6.97494	6.94397	7.02171	7.0937	6.79127	7.068	7.71851	7.01894	7.37292	7.63509	7.82172	6.91214
ENSG00000040531	CTNS	1497	protein_coding	A	8.14253	7.863	8.08583	7.95849	7.92662	7.9945	8.3457	8.07136	8.18767	8.2074	7.49916	8.09668	8.69955	8.88436	9.08602	8.76535	9.12962	8.77538	9.38315	8.31473	8.7665	8.65828	8.62414	7.62374
ENSG00000040608	RTN4R	65078	protein_coding	C	5.13508	5.90219	5.92091	5.78111	5.72675	5.56141	5.13508	5.58438	5.13508	5.66288	5.61776	5.73271	7.54027	7.32801	7.04747	6.29834	6.39682	6.72216	6.42045	5.71817	5.99234	5.8344	5.70731	5.56188
ENSG00000040731	CDH10	1008	protein_coding	B	5.13508	5.13508	5.13508	5.13508	5.29424	5.13508	5.13508	5.52457	5.13508	5.13508	5.27502	5.13508	5.13508	5.13508	5.13508	5.55609	5.64504	5.5271	5.90291	5.83784	5.8526	5.13508	5.13508	5.13508
ENSG00000040933	INPP4A	3631	protein_coding	A	8.47981	8.22937	8.35975	8.7972	8.67562	7.78075	8.47306	8.40239	8.73026	8.67419	8.37904	8.50601	9.50648	9.39235	9.49983	9.20358	9.39453	9.19895	8.71327	9.47069	9.6797	8.65828	8.78374	8.25651
ENSG00000041880	PARP3	10039	protein_coding	F	8.38176	8.39299	8.24125	8.44924	8.57472	7.58731	8.11892	8.03976	7.94758	8.32408	7.76914	8.20693	7.27482	6.97564	7.35552	7.28343	7.13932	7.12688	7.83746	6.79556	7.50811	8.62766	8.42715	8.7839
ENSG00000042062	RIPOR3	140876	protein_coding	C	6.07575	6.20788	5.88516	6.42657	5.9367	6.0547	6.41868	5.82964	6.13515	5.61734	5.82834	5.73271	6.66807	6.61334	6.46869	6.2267	6.43779	6.0013	6.25695	6.47731	6.5929	6.64439	7.07646	6.47448
ENSG00000042088	TDP1	55775	protein_coding	E	8.08101	7.53676	8.13733	7.5727	8.12219	8.2291	7.97775	8.06667	7.83857	8.12871	8.1649	8.17631	7.51821	7.41961	7.19186	7.34096	7.00478	7.00622	6.7348	7.23114	7.63088	7.57049	7.98176	7.57205
ENSG00000042286	AIFM2	84883	protein_coding	F	9.69199	9.80219	9.7295	9.84344	8.99467	9.99449	9.78024	9.87074	9.78162	9.76396	10.2795	9.76515	8.14821	8.0319	7.91818	8.58317	8.59894	8.62976	9.31445	9.82257	9.20261	10.0187	10.4533	9.40453
ENSG00000042445	RETSAT	54884	protein_coding	H	9.79628	9.92064	9.96867	9.4333	9.77812	10.0315	9.80101	9.81488	9.74263	9.16852	8.5118	9.16951	10.347	10.3461	10.3209	9.79061	9.86555	9.87795	9.77207	9.28594	10.5233	10.1096	10.4374	9.96275
ENSG00000042753	AP2S1	1175	protein_coding	A	8.44788	8.32518	8.63474	8.22522	8.96144	8.14634	8.49035	8.35597	8.43019	8.60336	8.79343	8.80336	10.0682	10.1395	9.87125	9.99644	10.0339	10.1443	10.6524	10.3104	9.04804	7.86659	8.10911	8.23161
ENSG00000042781	USH2A	7399	protein_coding	C	6.07575	6.20788	5.13508	5.30319	5.13508	5.13508	5.8371	5.78081	5.95692	5.28822	5.27502	5.97442	5.53533	5.67769	5.71693	5.72841	7.18259	5.5271	8.12867	7.65515	7.67806	6.49639	5.30864	5.90787
ENSG00000042980	ADAM28	10863	protein_coding	B	5.13508	5.13508	5.27352	5.13508	5.13508	5.13508	5.13508	5.13508	5.13508	5.13508	5.13508	5.13508	5.13508	5.13508	5.38841	6.06372	5.95628	6.08124	6.40445	5.98435	6.35412	5.13508	5.30864	5.13508
ENSG00000043143	JADE2	23338	protein_coding	F	8.2945	8.12653	8.38258	7.93855	8.54501	8.47714	8.24714	8.48741	8.31415	8.71862	8.32133	8.33704	6.42356	6.37646	6.24211	6.87026	6.46943	6.7616	6.26627	6.9006	7.12031	8.62766	9.1566	8.85845
ENSG00000044012	GUCA2B	2981	protein_coding	B	5.13508	5.13508	5.27352	5.13508	5.13508	5.13508	5.13508	5.13508	5.13508	5.13508	5.13508	5.13508	6.66807	6.77187	6.70096	6.36502	6.85384	7.068	6.91153	6.61413	6.52998	5.13508	5.13508	5.13508
ENSG00000044090	CUL7	9820	protein_coding	H	10.3136	10.4479	10.3434	10.7255	9.75181	10.4875	10.3996	10.4882	10.4135	9.86751	10.2993	9.95962	9.30956	9.26801	9.29326	8.98835	8.71372	8.82636	8.23915	9.37252	8.3938	10.3979	10.3112	10.763
ENSG00000044446	PHKA2	5256	protein_coding	H	10.5849	10.6117	10.6065	11.3974	10.5543	10.3059	10.5296	10.7608	10.4351	10.397	9.73527	9.80027	9.02175	9.15119	9.22658	9.07998	8.31507	8.85937	8.27104	8.76613	8.45995	9.76279	9.81938	10.9136
ENSG00000044524	EPHA3	2042	protein_coding	B	5.13508	5.13508	5.41164	5.37268	5.36005	5.38182	5.13508	5.39518	5.13508	5.13508	5.3329	5.13508	5.53533	5.13508	5.63982	5.55609	5.81984	6.15415	5.63788	5.69559	5.82385	5.13508	5.13508	5.38209
ENSG00000044574	HSPA5	3309	protein_coding	G	13.733	13.6242	13.82	13.143	13.1976	13.1206	13.3789	13.4576	13.6197	13.835	15.049	14.4678	14.3704	14.3563	14.1188	12.998	13.1309	13.0096	13.6297	13.2988	11.7996	12.6537	12.794	12.6593
ENSG00000046604	DSG2	1829	protein_coding	H	10.0119	10.0784	10.1741	9.94914	10.2863	10.5866	10.2263	10.2506	10.0365	9.54295	9.99152	9.96847	8.97547	8.97412	8.86403	9.68874	9.50703	9.67602	9.80664	9.46887	10.5096	9.3615	9.15531	10.3203
ENSG00000047230	CTPS2	56474	protein_coding	E	8.16246	8.15296	8.18048	7.75477	7.97252	8.62628	8.24714	8.19537	7.98209	7.77354	8.45662	8.01222	6.7111	6.8437	6.52989	6.91043	6.79127	6.90737	6.7584	7.31051	6.93877	7.43116	8.18541	7.94544
ENSG00000047346	FAM214A	56204	protein_coding	E	7.07278	7.83037	7.53956	7.78395	7.37132	7.88105	7.36296	7.25143	7.67832	7.43744	7.13157	6.75163	7.30128	7.64319	7.56254	6.91043	7.14371	7.47754	6.79291	7.02431	7.2003	8.15413	8.68296	7.77144
ENSG00000047457	CP	1356	protein_coding	H	11.5687	11.5626	12.2433	12.7421	12.4814	11.5665	11.4459	11.9547	11.454	11.4617	11.9716	11.3807	8.86973	9.08566	9.16306	7.7907	6.74965	7.54193	6.39635	6.34957	6.75758	11.0641	10.9324	12.16
ENSG00000047578	KATNIP	23247	protein_coding	A	8.20147	8.15296	8.11182	8.38611	8.2837	7.63959	8.24714	7.95066	8.01576	8.41499	7.78477	8.01222	9.02932	9.01698	9.13815	8.62819	8.74409	8.63931	9.13432	8.00593	7.8383	8.46377	8.29617	8.41949
ENSG00000047634	SCML1	6322	protein_coding	F	8.99134	9.10641	8.82412	8.26209	9.05073	9.37722	8.71259	8.60017	8.71008	8.76831	8.363	8.41754	8.1622	8.11413	8.06262	7.49987	7.75359	7.64283	7.68496	7.42905	7.89662	8.42859	9.04791	8.42826
ENSG00000047644	WWC3	55841	protein_coding	A	8.31239	8.30183	8.19673	8.82192	7.99244	8.28168	8.60582	8.5687	8.51429	8.10569	9.46309	8.57768	9.17287	9.01698	8.76843	9.09603	9.1677	9.1532	9.34791	9.70349	9.12649	7.50264	7.86108	8.24909
ENSG00000047932	GOPC	57120	protein_coding	A	8.75193	8.90586	8.9727	8.75287	8.63862	9.30127	8.62157	8.80287	8.80823	8.4779	9.15661	8.86177	9.52797	9.34837	9.33442	9.94878	9.56747	9.65745	9.26367	9.94767	10.3602	8.74638	9.14101	8.92314
ENSG00000047936	ROS1	6098	protein_coding	B	5.13508	5.13508	5.41164	5.13508	5.13508	5.13508	5.13508	5.13508	5.13508	5.35155	5.13508	5.13508	5.13508	5.51988	5.66021	6.36502	6.19312	6.28415	6.37997	6.4245	6.33864	5.13508	5.38039	5.30985
ENSG00000048140	TSPAN17	26262	protein_coding	A	7.4549	7.95652	8.00482	7.76457	7.57718	8.15519	7.82055	8.15033	7.89415	7.98681	7.54763	7.97696	8.87815	8.90734	8.63451	9.15848	8.89928	9.1128	8.385	9.25021	9.44293	8.06473	8.14383	8.18564
ENSG00000048342	CC2D2A	57545	protein_coding	E	7.23935	7.53676	7.06525	7.47961	6.87744	7.44398	7.61105	7.21661	7.25742	6.94582	7.64702	6.96113	6.24334	6.20221	6.17836	6.06372	6.65508	6.22145	7.00063	6.35925	6.5806	7.75573	7.50476	7.11148
ENSG00000048471	SNX29	92017	protein_coding	D	7.69689	7.40779	7.4283	7.03427	7.48002	7.49634	7.28262	7.52448	7.83857	7.38481	8.02097	7.56337	9.57517	9.42447	9.54749	9.09603	9.00777	9.1532	8.57516	8.4938	9.15472	7.69674	8.44003	7.49705
ENSG00000048540	LMO3	55885	protein_coding	B	6.07575	5.90219	5.70244	5.13508	5.29424	5.13508	5.8371	5.74142	5.72008	5.68418	5.13508	5.73271	5.53533	5.51988	5.28147	5.55609	5.28957	5.13508	5.99747	5.93877	6.20502	6.11485	5.30864	5.13508
ENSG00000048544	MRPS10	55173	protein_coding	A	8.12232	8.07214	8.17228	7.98647	7.72303	8.41837	8.4017	8.32633	8.11214	8.25562	8.39203	8.39122	8.80053	9.00283	8.7231	9.04734	9.02134	9.23075	8.54187	9.44955	9.71431	7.43116	7.87715	7.90157
ENSG00000048707	VPS13D	55187	protein_coding	H	9.59408	9.5992	9.4077	10.0824	9.3495	9.66533	9.63355	9.3216	9.60263	9.60091	9.76909	9.4097	10.4987	10.3405	10.4754	10.4087	10.6692	10.8308	9.63202	10.9659	10.8272	9.32397	9.74759	10.3468
ENSG00000048740	CELF2	10659	protein_coding	B	5.13508	5.13508	5.13508	5.13508	5.13508	5.13508	5.13508	5.13508	5.13508	5.13508	5.13508	5.13508	5.53533	5.51988	5.61853	5.72841	5.28957	6.08124	6.03464	6.05478	5.90663	5.13508	5.13508	5.13508
ENSG00000048828	FAM120A	23196	protein_coding	H	10.3738	10.3724	10.3681	10.6601	9.83205	10.3533	10.4354	10.4573	10.5325	10.5993	10.7989	10.6942	9.28451	9.15119	9.24138	9.67815	9.46968	9.56581	10.6545	8.91888	9.91887	9.94661	10.5053	9.96349
ENSG00000049130	KITLG	4254	protein_coding	B	5.13508	5.13508	5.57137	5.47072	5.72675	5.64665	5.13508	5.60257	5.13508	5.98926	5.47718	5.55917	5.53533	6.73424	6.23327	6.48643	6.4216	6.28415	6.66099	6.86457	6.76286	5.8344	5.974	6.04526
ENSG00000049167	ERCC8	1161	protein_coding	F	8.22057	8.30183	8.20318	8.45123	7.91098	8.58394	8.2874	8.14293	8.40522	7.96598	8.48784	8.09668	7.35266	7.98889	7.51297	7.0236	7.36114	7.28881	6.86974	7.59778	7.73605	7.63509	8.15696	8.31217
ENSG00000049192	ADAMTS6	11174	protein_coding	C	5.13508	5.13508	5.73444	5.73716	5.72675	5.89436	5.13508	5.8057	5.55015	5.70465	5.63728	5.86447	7.1337	7.00651	6.83972	7.31251	7.02422	6.90737	6.7584	7.25814	7.45445	5.13508	6.14194	6.21565
ENSG00000049249	TNFRSF9	3604	protein_coding	C	5.13508	5.13508	5.37468	5.37268	5.36005	5.41987	5.13508	5.26526	5.13508	5.47688	5.41462	5.55917	7.1337	6.97564	6.85969	7.22324	7.95903	7.92315	6.59558	6.62916	7.13594	5.13508	5.30864	5.30985
ENSG00000049323	LTBP1	4052	protein_coding	C	5.13508	5.13508	5.13508	5.5457	5.58367	5.13508	5.13508	5.45342	5.13508	5.70465	5.55358	5.13508	6.42356	6.65509	6.37343	6.69442	6.89203	7.00622	7.43711	7.21282	6.76812	5.13508	5.30864	5.71124
ENSG00000049449	RCN1	5954	protein_coding	F	9.17711	8.87477	9.24115	9.07661	9.88142	8.68326	9.01589	9.07259	8.96948	9.97439	9.13717	9.80027	7.64544	7.56612	7.54815	9.15848	9.07217	9.08521	10.4928	9.49063	9.19824	9.24584	9.22226	9.14422
ENSG00000049540	ELN	2006	protein_coding	B	5.95323	5.68067	5.65053	5.42592	5.58367	5.51137	5.13508	5.66896	5.13508	5.47688	5.55358	5.55917	6.17479	6.47765	6.36572	6.59532	6.52261	6.79975	6.64177	6.4245	6.196	5.8344	5.7324	5.56188
ENSG00000049618	ARID1B	57492	protein_coding	H	10.1706	10.2809	10.3312	10.9944	10.6996	9.92321	10.0924	10.1152	10.1073	10.649	10.3685	10.4062	8.30751	8.16637	8.22748	8.85311	8.6841	9.07823	9.79839	8.02626	8.65579	10.638	10.8452	10.9377
ENSG00000049860	HEXB	3074	protein_coding	A	8.94657	8.92116	9.01958	8.51729	9.30514	9.3569	8.99193	9.24513	8.95243	9.05869	9.1062	9.31562	10.221	10.1839	10.3786	10.4866	10.5785	10.4814	10.9701	10.1949	11.5089	9.3799	8.83158	8.47341
ENSG00000050165	DKK3	27122	protein_coding	C	6.5177	6.70326	5.97681	6.56174	6.45807	6.72836	6.64984	6.30351	6.52365	6.45856	5.98566	6.49569	6.83138	6.73424	8.97881	6.98702	9.38496	6.90737	8.63518	8.94018	9.41688	7.27547	5.13508	5.30985
ENSG00000050327	ARHGEF5	7984	protein_coding	E	7.23935	7.69147	7.34959	7.34442	7.25285	7.90238	7.32341	7.50808	7.56766	7.22513	7.31726	7.43677	6.8689	6.69535	6.93177	6.64596	7.04809	6.97415	6.62876	7.16106	7.25453	8.06473	7.81839	7.39001
ENSG00000050344	NFE2L3	9603	protein_coding	A	8.31239	8.49923	7.57553	7.08424	7.59712	8.45735	8.47306	8.02207	8.36691	8.03648	8.45936	7.80607	7.96841	7.89865	10.3505	8.15977	10.7977	8.05893	11.0938	11.2483	11.045	9.22562	7.51731	7.43566
ENSG00000050393	MCUR1	63933	protein_coding	A	8.51104	8.41488	8.66869	8.64083	8.57799	8.58524	8.43783	8.75941	8.78913	8.00961	9.30937	9.0239	9.53859	9.44026	9.29992	10.2816	10.2692	10.2656	10.4786	10.9653	10.0156	8.59636	9.07689	8.25404
ENSG00000050405	LIMA1	51474	protein_coding	A	7.97202	8.39299	8.11524	7.67376	8.59742	7.79684	7.54473	7.83705	7.63514	7.50453	8.42329	8.12907	9.39394	9.64488	9.44678	9.19616	9.10225	9.15983	9.50987	8.31473	9.01362	8.15413	8.39221	8.09723
ENSG00000050426	LETMD1	25875	protein_coding	F	9.12788	9.43891	9.19949	9.29052	9.1889	9.55942	9.24585	9.3612	9.53003	9.23859	8.54054	8.66792	8.72781	9.15758	9.05578	8.56012	8.34254	8.43486	7.75932	8.8628	8.7269	8.74638	8.7971	8.99826
ENSG00000050438	SLC4A8	9498	protein_coding	C	5.61162	5.13508	5.37468	5.13508	5.41047	5.38182	5.13508	5.54551	5.13508	5.28822	5.3329	5.13508	7.19202	7.2797	7.13764	8.09662	8.20148	7.92315	7.83999	7.81108	8.50618	5.8344	5.59264	5.62731
ENSG00000050555	LAMC3	10319	protein_coding	C	5.13508	5.13508	5.13508	5.13508	5.13508	5.27765	5.13508	5.6532	5.13508	5.5928	5.50445	5.97442	6.57674	6.2639	6.65469	7.0937	6.73748	6.90737	7.38151	7.0767	7.07224	5.13508	5.65329	5.59579
ENSG00000050628	PTGER3	5733	protein_coding	B	5.13508	5.13508	5.13508	5.13508	5.13508	5.64665	5.13508	5.13508	5.13508	5.13508	5.13508	5.13508	5.53533	5.89805	5.96488	5.96846	6.2034	5.13508	5.95841	5.93877	6.15897	5.8344	5.13508	5.13508
ENSG00000050748	MAPK9	5601	protein_coding	A	8.82807	8.8904	9.00321	8.69879	8.82978	9.11205	8.69782	8.89303	8.80823	9.07688	8.80421	8.8522	9.68919	9.8674	9.65593	9.68874	9.44646	9.9407	9.03606	9.91857	10.1629	8.27836	9.07826	8.30503
ENSG00000050767	COL23A1	91522	protein_coding	B	5.13508	5.13508	5.13508	5.13508	5.13508	5.13508	5.13508	5.13508	5.13508	5.28822	5.13508	5.13508	5.69933	5.89805	5.84534	5.96846	6.00951	5.5271	5.84263	6.01328	5.99234	6.11485	5.30864	5.13508
ENSG00000051108	HERPUD1	9709	protein_coding	H	9.91105	9.76888	10.1006	9.53178	9.58054	10.0845	10.0868	10.1556	10.1034	9.9334	11.0162	10.5632	10.8868	10.7539	10.5005	9.5791	9.60239	9.64336	9.08812	9.97298	9.8094	9.39806	9.80465	9.19358
ENSG00000051128	HOMER3	9454	protein_coding	D	7.77755	7.45218	7.68038	7.37953	7.40221	7.77844	7.57829	7.77653	7.69941	8.22301	7.39661	7.74405	7.79842	7.75116	7.62954	8.32007	8.26038	8.25943	9.12113	8.8332	8.02651	8.06473	7.99357	7.63152
ENSG00000051180	RAD51	5888	protein_coding	E	7.1997	6.7801	7.36452	7.32199	6.93929	7.20027	7.36296	7.38469	7.44708	7.20475	7.36058	7.10622	6.30718	6.2639	6.07851	6.29834	5.88383	5.81	6.24753	7.06121	6.84915	6.89274	6.92122	6.67342
ENSG00000051341	POLQ	10721	protein_coding	E	7.8288	8.15296	7.88486	7.8188	7.95992	8.10488	7.82055	7.68042	7.74064	8.13905	8.1649	7.95898	6.79264	6.69535	6.4403	6.29834	6.27231	5.13508	6.42836	7.19891	7.20767	7.50264	8.24557	7.60409
ENSG00000051382	PIK3CB	5291	protein_coding	F	9.69199	9.66407	9.60581	10.0482	9.51183	9.60986	9.87469	9.72826	9.82426	9.68614	10.2948	9.76006	8.7827	9.09235	8.88862	8.8719	8.79509	8.74919	8.49677	9.3637	9.06158	8.77458	8.42499	9.68224
ENSG00000052344	PRSS8	5652	protein_coding	D	8.31239	7.98634	8.33215	8.84773	8.21162	7.87026	8.00229	7.82404	7.99903	7.22108	7.10588	7.17294	9.06658	9.07218	9.12224	8.50079	8.50189	8.55094	8.84287	9.03724	7.86102	7.91884	7.8962	7.58416
ENSG00000052795	FNIP2	57600	protein_coding	F	9.2798	9.76044	9.54631	9.39173	9.67971	9.72579	9.38092	9.46565	9.347	8.6181	9.3822	8.84256	8.49525	8.50637	8.33299	8.60586	8.4236	8.53053	7.92335	8.57806	8.63258	8.82935	8.43575	9.66027
ENSG00000052802	MSMO1	6307	protein_coding	H	10.6243	10.607	11.0011	10.4074	10.8	11.116	10.5825	10.5764	10.6021	9.80487	10.2578	9.91456	10.1397	10.5463	10.0278	9.1119	9.13587	9.28021	8.53573	9.60141	9.48365	10.1529	10.674	9.77543
ENSG00000053108	FSTL4	23105	protein_coding	E	7.27783	7.53676	7.32839	7.75477	7.19154	6.99521	7.32341	7.20182	7.22794	6.81818	7.18143	7.17294	6.83138	6.8437	6.78827	6.82869	6.99987	6.68132	6.42045	6.02735	6.77335	7.69674	7.28102	7.69589
ENSG00000053254	FOXN3	1112	protein_coding	H	10.7817	10.8128	10.9069	11.302	10.7243	11.1074	11.0976	11.1457	11.1665	10.1372	11.5683	10.7745	9.82982	9.92832	9.77778	9.52689	9.38496	9.54069	9.78754	8.62169	9.68719	10.7267	10.7404	10.9547
ENSG00000053372	MRTO4	51154	protein_coding	F	9.58682	9.48069	9.7201	9.31785	9.29136	10.2083	9.63355	9.98657	9.88817	9.96983	9.99527	9.8297	8.11981	8.42341	8.1153	8.58317	8.48723	8.79258	8.10173	8.81456	8.99358	9.43373	9.43414	9.1495
ENSG00000053524	MCF2L2	23101	protein_coding	B	5.13508	5.13508	5.13508	5.13508	5.13508	5.13508	5.8371	5.13508	5.13508	5.28822	5.13508	5.55917	5.69933	5.98571	6.06785	6.48643	6.42972	6.0013	6.45172	6.53575	6.34641	5.13508	5.13508	5.30985
ENSG00000053747	LAMA3	3909	protein_coding	D	6.65195	5.68067	6.36665	6.62747	6.86585	6.41533	6.41868	6.51443	6.96373	6.92031	6.2448	6.75163	6.97494	6.73424	6.93177	7.59618	7.83948	7.69995	8.25613	7.31478	7.51684	7.50264	7.75	7.58416
ENSG00000054116	TRAPPC3	27095	protein_coding	A	7.69689	7.95652	8.04141	7.67376	7.65523	8.30883	8.14113	8.19537	8.12758	7.91851	8.41058	8.30915	8.7371	9.00283	8.70557	8.72453	8.73999	8.93095	8.25613	8.99971	9.16102	7.69674	7.88353	7.68475
ENSG00000054179	ENTPD2	954	protein_coding	A	8.73884	8.47861	8.6288	9.13439	8.19033	8.28007	8.78423	8.8287	8.82707	8.03869	9.16498	8.72155	10.0349	9.92459	9.9752	9.15082	9.11178	9.17952	9.2692	8.32903	8.80157	7.69674	7.99943	7.6431
ENSG00000054598	FOXC1	2296	protein_coding	C	6.5177	6.32805	6.26471	6.6114	6.61343	6.0547	6.41868	6.34811	6.46848	7.15019	7.09097	6.83987	7.00835	7.20369	7.3009	7.19206	7.35743	7.38654	7.70742	7.19424	6.90652	7.09856	6.86708	6.22847
ENSG00000054654	SYNE2	23224	protein_coding	A	8.01664	7.83037	7.71054	8.06195	8.95269	7.50203	7.64302	7.54528	7.72018	7.88429	7.54763	7.43677	9.08848	8.67697	8.85498	9.85786	9.96158	9.9018	9.9555	10.5084	9.8094	8.82935	8.98813	9.46178
ENSG00000054793	ATP9A	10079	protein_coding	F	8.23942	8.51956	8.384	8.25982	8.89125	8.35091	8.22657	8.23901	8.03229	7.51105	6.44669	7.67908	6.83138	6.80833	6.85969	7.0937	7.29263	7.47754	7.87246	8.0636	8.29993	7.57049	8.61473	8.94306
ENSG00000055070	SZRD1	26099	protein_coding	H	10.5102	10.3779	10.3413	9.78127	10.7546	10.3575	10.2365	10.3918	10.4197	10.8582	10.1614	10.6482	10.736	10.7686	10.9469	11.1037	11.2523	11.1587	10.9008	11.1061	11.961	10.8569	10.3216	10.7208
ENSG00000055118	KCNH2	3757	protein_coding	C	5.13508	5.13508	5.13508	5.13508	5.13508	5.13508	5.13508	5.26526	5.13508	5.13508	5.13508	5.13508	8.65116	9.00992	8.85951	8.45147	8.56216	8.97675	8.26547	7.73222	7.79169	5.13508	5.59264	5.68475
ENSG00000055130	CUL1	8454	protein_coding	F	8.90034	9.03797	9.17942	8.77995	9.52701	8.86324	9.16254	9.15856	9.04375	9.1834	9.23899	9.06586	7.44977	7.12291	7.23659	7.97871	7.62897	7.85825	8.62366	6.95838	7.88781	8.62766	8.76856	8.66513
ENSG00000055147	FAM114A2	10827	protein_coding	D	7.42134	6.92024	7.53173	6.96436	7.86024	7.25279	7.5103	7.43543	7.44708	7.40259	7.56341	7.74405	8.4731	8.43405	8.29645	8.50079	8.38541	8.41269	8.86621	8.07095	8.84702	7.09856	7.82172	6.91888
ENSG00000055163	CYFIP2	26999	protein_coding	H	9.53498	9.81856	9.77134	9.39584	9.79005	9.95904	9.3901	9.67813	9.61888	8.94206	8.53795	8.89942	10.8785	10.7004	10.657	10.3565	10.2046	10.4056	9.61406	9.93716	10.8893	10.0985	10.2984	10.4565
ENSG00000055483	USP36	57602	protein_coding	H	10.0755	10.051	9.97147	10.6715	9.99365	9.83197	10.3441	10.4728	10.3174	10.5244	9.85316	10.127	9.23959	9.29143	9.20631	9.31736	9.17277	9.20537	9.30102	8.51712	9.65255	10.1741	9.84121	10.6972
ENSG00000055732	MCOLN3	55283	protein_coding	B	5.13508	5.13508	5.13508	5.13508	5.29424	5.4836	5.13508	5.13508	5.13508	5.13508	5.13508	5.13508	5.13508	5.13508	6.18775	5.55609	6.82012	7.69995	6.6023	6.68024	6.75228	5.13508	5.62394	5.13508
ENSG00000055917	PUM2	23369	protein_coding	H	10.8407	10.6759	10.7887	10.4074	10.6771	11.4143	10.8841	10.8708	10.8985	10.4025	11.1571	10.772	10.0046	10.001	10.0467	10.2318	10.0549	10.1208	9.56103	10.0844	10.5382	10.5021	10.4069	10.839
ENSG00000055957	ITIH1	3697	protein_coding	E	7.02747	7.53676	7.28809	6.76976	7.23995	6.9305	6.71727	6.52498	6.96373	5.7971	6.49769	6.23436	6.36706	6.56996	6.5878	6.14901	5.96994	6.08124	6.09301	5.83784	5.8526	6.77513	7.50056	7.83637
ENSG00000056050	HPF1	54969	protein_coding	C	6.36413	6.70326	6.66547	6.75558	6.45807	6.15222	6.57812	6.37273	6.21186	6.53323	6.60428	6.60521	7.1337	7.37461	7.14553	7.0236	7.25295	7.62325	7.80674	6.95838	7.01373	5.8344	6.542	6.12039
ENSG00000056277	ZNF280C	55609	protein_coding	C	6.18237	6.43504	6.42705	6.20075	6.49099	6.49599	6.57812	6.24294	6.46848	6.44298	6.47885	6.55183	7.27482	6.91146	7.18044	7.42279	7.41918	7.54193	7.76467	6.53575	7.23671	5.13508	6.47565	6.53243
ENSG00000056558	TRAF1	7185	protein_coding	C	5.95323	5.68067	5.61265	5.87903	5.58367	5.64665	5.13508	5.66896	5.55015	5.86215	5.67412	5.13508	6.75258	7.06606	6.63083	6.29834	6.58735	6.72216	6.7584	6.32993	6.28248	5.8344	5.77951	6.17607
ENSG00000056736	IL17RB	55540	protein_coding	H	9.91684	9.94321	9.87463	10.7429	9.13698	9.96153	10.0812	9.9681	9.87921	9.15952	9.89694	9.60408	10.8101	10.8632	10.7479	11.639	11.6001	11.4582	12.1839	11.3639	11.465	10.195	10.5959	10.4156
ENSG00000056998	GYG2	8908	protein_coding	E	8.01664	7.92604	8.07529	7.99476	7.75864	8.43438	8.09637	8.20534	8.18767	7.82358	7.08721	7.53899	7.19202	6.91146	7.03466	6.94932	6.74965	7.03749	6.85906	7.32751	6.90652	7.69674	8.06236	8.00284
ENSG00000057019	DCBLD2	131566	protein_coding	F	9.40069	9.42827	9.56374	8.81424	9.73158	9.98179	9.52116	9.58312	9.5862	9.55671	9.6154	9.75495	8.68039	8.83727	8.85043	8.56012	8.6348	8.65822	8.5015	8.98314	8.98852	9.83117	9.96118	9.00992
ENSG00000057252	SOAT1	6646	protein_coding	A	8.5416	8.55935	8.83033	8.40062	8.54501	9.10484	8.62157	8.85137	8.8364	8.4988	8.52232	8.53031	9.54387	9.85175	9.65917	9.80041	9.59713	9.88595	9.41007	10.2821	10.2433	8.68826	8.99538	8.1219
ENSG00000057593	F7	2155	protein_coding	E	8.46394	8.41488	8.62284	8.75608	9.04487	7.9045	8.52431	8.71655	8.27324	7.55272	7.86459	7.61085	6.90528	6.4283	6.87446	6.74092	5.92817	6.50126	6.03464	6.65133	6.42092	8.56436	8.86524	9.21008
ENSG00000057663	ATG5	9474	protein_coding	D	7.5196	7.57713	7.69206	7.45529	7.40982	7.98057	7.82055	7.67627	7.61302	7.62641	7.70945	7.84592	7.91957	7.89865	7.92038	8.42615	8.00132	7.95449	7.64182	8.49018	8.5633	6.99992	7.61756	7.31843
ENSG00000057704	TMCC3	57458	protein_coding	B	5.13508	5.13508	5.27352	5.30319	5.41047	5.27765	5.13508	5.13508	5.13508	5.35155	5.13508	5.13508	5.92812	5.79772	5.83067	6.06372	6.03481	6.15415	6.27551	6.24711	6.14947	5.13508	5.13508	5.13508
ENSG00000058056	USP13	8975	protein_coding	F	9.55743	9.72614	9.56992	9.90879	9.23283	9.92474	9.59441	9.71503	9.76712	9.07475	9.91438	9.69755	6.94061	7.17733	7.17661	7.31251	7.06688	6.97415	7.17012	7.19424	7.55406	8.90775	8.61094	9.71101
ENSG00000058085	LAMC2	3918	protein_coding	B	5.13508	5.13508	5.13508	5.13508	5.13508	5.45336	5.13508	5.13508	5.13508	5.13508	5.13508	5.13508	5.13508	5.51988	5.85969	6.59532	6.2034	5.13508	6.53321	6.27901	6.5806	5.13508	5.30864	5.13508
ENSG00000058404	CAMK2B	816	protein_coding	B	5.95323	5.13508	5.37468	5.51013	5.49025	5.45336	5.63391	5.26526	5.13508	5.56682	5.37727	5.13508	6.01904	5.79772	6.00073	6.2267	6.05934	6.0013	5.93119	5.83784	6.14947	5.8344	5.43534	5.13508
ENSG00000058600	POLR3E	55718	protein_coding	F	9.96237	9.76888	9.75843	10.6741	9.12148	9.66472	9.93229	10.0589	10.0486	10.1327	9.66632	10.0119	8.69	8.71225	8.79708	8.65017	8.45745	8.47818	8.64802	8.42335	8.49189	9.67621	9.91469	9.83546
ENSG00000058668	ATP2B4	493	protein_coding	A	8.03843	8.0996	8.04681	8.42311	7.52253	7.56852	7.82055	7.9109	7.87587	7.63831	7.84134	7.92231	8.9988	9.07894	8.81353	9.73036	9.75051	9.70343	8.9165	9.97876	9.61051	7.86659	8.54305	8.35424
ENSG00000058729	RIOK2	55781	protein_coding	E	7.55081	7.69147	7.47556	6.87745	7.69877	7.1967	7.15197	7.40522	7.36912	7.19236	7.43456	7.65671	6.57674	6.2639	6.54303	5.55609	6.26277	6.39851	6.24753	6.60654	6.33864	6.99992	7.52147	6.78385
ENSG00000058799	YIPF1	54432	protein_coding	D	6.88068	7.26488	7.16257	7.53469	6.67678	7.09996	7.43867	7.19585	7.10272	7.13726	7.13881	7.26694	8.61123	8.61304	8.37975	8.14425	8.45242	8.12901	8.08064	7.91604	8.59569	7.35562	7.43578	7.0158
ENSG00000058804	NDC1	55706	protein_coding	F	9.09751	9.03797	9.19069	8.89799	8.62764	9.47331	9.3901	9.36183	9.44143	8.80993	9.32811	9.15404	7.40211	7.85122	7.6048	7.0236	7.37955	7.80749	7.59425	8.4756	8.45848	7.69674	8.30325	8.01463
ENSG00000058866	DGKG	1608	protein_coding	E	6.71348	6.7801	6.71159	6.41691	6.94476	6.77467	6.95382	6.75632	6.96373	7.34484	7.00963	7.10622	6.10052	6.32181	6.38867	6.54224	6.37996	6.45115	6.49694	6.70144	6.36935	6.89274	7.3154	6.5694
ENSG00000059122	FLYWCH1	84256	protein_coding	A	7.99451	8.01553	8.03053	7.80307	7.59051	8.27845	8.07344	8.32241	8.32753	8.74837	7.93606	8.53031	9.37627	9.49169	9.33848	9.1119	9.12649	9.23703	8.93868	9.64247	8.96297	8.11014	8.34957	8.04654
ENSG00000059145	UNKL	64718	protein_coding	E	7.8288	7.69147	8.11353	8.0408	7.5364	8.33081	7.87496	8.34316	8.08075	8.5397	7.87086	8.30915	7.40211	7.54615	7.36219	7.3688	7.11712	7.36278	7.30102	7.15142	7.28602	8.15413	8.14646	7.38536
ENSG00000059378	PARP12	64761	protein_coding	E	7.94915	8.12653	8.19187	8.26437	8.09259	8.16924	7.7639	8.04614	7.96494	8.17163	7.2692	7.80607	6.62334	7.06606	6.94107	7.49987	7.14809	7.47754	7.54493	8.27728	7.95258	7.91884	7.58628	8.21391
ENSG00000059573	ALDH18A1	5832	protein_coding	H	11.2964	11.2823	11.5166	11.0294	11.1713	11.871	11.6116	11.692	11.466	11.0747	11.421	11.167	9.69869	9.84781	9.59497	10.2676	9.94513	10.1376	9.71391	11.0512	10.6807	11.2944	11.3681	11.552
ENSG00000059691	GATB	5188	protein_coding	F	8.31239	8.51956	8.52902	8.71374	8.53832	7.81275	8.63715	8.68354	8.53743	7.8917	8.83609	8.40444	7.79842	7.75116	7.5336	7.61922	7.62897	7.60337	7.28584	8.16312	7.73111	8.35547	8.41197	8.18304
ENSG00000059728	MXD1	4084	protein_coding	F	8.69882	8.43645	8.43674	8.17046	9.23077	8.37225	8.54099	8.52185	8.45474	9.69722	8.56745	9.0239	9.50648	9.54134	9.32302	8.26387	8.36056	8.30839	8.0287	7.9827	7.87894	8.56436	8.75836	8.91075
ENSG00000059804	SLC2A3	6515	protein_coding	G	11.3826	10.9075	11.2146	11.6888	11.2288	10.1528	11.8787	11.9551	11.7449	11.3635	12.5852	12.1105	13.2165	13.2085	12.9769	13.108	12.9863	13.0739	12.2412	11.9798	12.6816	10.4937	11.1187	10.8976
ENSG00000059915	PSD	5662	protein_coding	E	6.98046	7.16008	6.99593	7.27124	6.64906	7.14179	6.8414	6.92712	6.84813	6.60306	6.03823	6.65615	7.2478	7.48438	7.49804	7.22324	7.24487	7.21039	7.21121	7.53064	7.32349	7.19006	6.92782	7.33306
ENSG00000060138	YBX3	8531	protein_coding	F	9.06648	8.95127	9.26877	9.53178	9.44678	9.04298	9.15178	9.48773	9.27357	10.3131	9.25319	9.94625	8.1622	8.3466	8.12294	8.97105	8.61997	9.01382	9.25441	8.7329	8.43026	9.30483	8.88569	10.0824
ENSG00000060140	STYK1	55359	protein_coding	B	5.13508	5.13508	5.13508	5.13508	5.13508	5.13508	5.13508	5.13508	5.13508	5.13508	5.13508	5.13508	5.13508	5.13508	5.66021	6.91043	6.30953	6.15415	6.40445	6.2028	6.29886	5.13508	5.13508	5.13508
ENSG00000060558	GNA15	2769	protein_coding	B	5.13508	5.13508	5.13508	5.13508	5.13508	5.13508	5.13508	5.26526	5.13508	5.5928	5.50445	5.13508	6.52808	6.47765	6.38867	6.2267	6.47719	6.83671	6.42045	6.41543	6.28248	5.13508	5.13508	5.13508
ENSG00000060566	CREB3L3	84699	protein_coding	A	8.79051	8.70822	8.80533	9.07276	8.6134	8.05268	8.43783	8.67542	8.71008	8.19756	8.36593	8.2369	10.2567	10.0668	10.1152	10.4087	10.1696	10.2656	10.9482	9.60225	9.26156	9.53568	9.62059	9.5679
ENSG00000060642	PIGV	55650	protein_coding	D	7.80341	7.65442	7.66622	7.34442	7.42115	7.76914	7.54473	7.65106	7.52072	6.96087	7.26266	7.10622	8.42774	8.28906	8.31649	8.56012	8.39942	8.4888	8.08489	8.35919	9.1384	7.27547	7.2508	7.41304
ENSG00000060718	COL11A1	1301	protein_coding	B	5.13508	5.13508	5.13508	5.13508	5.13508	5.13508	5.13508	5.13508	5.13508	5.13508	5.13508	5.13508	6.30718	5.13508	5.69868	6.14901	6.42972	5.5271	6.41248	6.09426	6.16837	5.13508	5.13508	5.13508
ENSG00000060749	QSER1	79832	protein_coding	F	9.40069	9.65498	9.64784	9.79454	9.79632	9.73513	9.43513	9.66493	9.60263	10.0242	9.98021	9.83938	8.66097	8.48608	8.48073	8.8812	8.76848	9.04281	9.02192	7.86598	9.48938	9.73451	9.34179	9.97169
ENSG00000060762	MPC1	51660	protein_coding	F	8.72562	9.02388	8.94152	8.64083	9.51098	8.49112	8.87884	8.61936	8.52591	8.56429	8.75725	8.66792	8.39274	8.10076	8.11721	7.3688	7.82903	7.82462	8.54187	7.18013	7.66511	8.65828	8.39442	8.85522
ENSG00000060971	ACAA1	30	protein_coding	H	10.533	10.4791	10.5887	10.467	9.9784	10.8941	10.2161	10.4083	10.4011	9.93223	10.3875	10.1812	9.52262	9.71575	9.58137	9.17367	8.99637	9.04281	8.72677	9.80605	8.69366	10.87	10.9169	10.8007
ENSG00000060982	BCAT1	586	protein_coding	F	9.0769	9.25844	9.64024	9.77813	9.20369	9.76396	9.64891	9.98371	9.82892	9.84091	9.95684	9.849	7.60435	7.64319	7.41118	7.77041	7.43331	7.36278	7.30855	8.42905	8.15811	8.82935	8.78709	8.29306
ENSG00000061337	LZTS1	11178	protein_coding	C	5.13508	5.13508	5.13508	5.13508	5.66031	5.27765	5.13508	5.45342	5.13508	5.28822	5.13508	5.13508	6.97494	7.09481	6.94107	7.64188	7.5084	7.47754	7.7102	7.53426	7.30659	5.13508	5.30864	5.56188
ENSG00000061656	SPAG4	6676	protein_coding	E	7.97202	8.22937	8.19673	7.54238	8.12669	8.16399	7.92731	8.0698	7.56766	7.85427	7.24947	7.32602	8.09082	8.11413	7.50104	7.49987	7.31587	7.18315	6.86974	6.93559	7.24387	7.43116	7.35833	8.11646
ENSG00000061794	MRPS35	60488	protein_coding	F	9.31539	9.24637	9.64083	9.1828	9.13036	9.81994	9.73058	9.6922	9.63494	9.48254	9.45424	9.69755	8.28219	8.35783	8.18805	8.32007	8.30765	8.33225	8.07212	8.76613	8.99358	9.0527	9.37767	8.58528
ENSG00000061938	TNK2	10188	protein_coding	D	7.61115	7.45218	7.52121	7.48762	7.26561	8.04124	7.61105	7.75313	7.52072	6.84591	7.98301	7.65671	9.73607	9.72437	9.62246	9.20358	9.3051	9.30432	9.08185	8.99208	8.67611	8.01778	7.96687	7.85296
ENSG00000062038	CDH3	1001	protein_coding	C	5.13508	5.13508	5.13508	5.30319	5.13508	5.27765	5.13508	5.26526	5.55015	5.28822	5.4475	5.13508	7.91957	7.44155	7.68295	8.14425	8.2332	8.18264	8.59594	8.28778	8.54958	5.13508	5.52225	5.13508
ENSG00000062282	DGAT2	84649	protein_coding	A	8.55663	8.45769	8.79584	8.27567	8.97013	8.89498	8.43783	8.46633	8.61556	8.29119	7.56602	7.9947	9.28451	9.21998	9.09564	9.62396	9.54422	9.73919	9.38145	9.68239	10.0465	9.45123	10.0506	9.13892
ENSG00000062524	LTK	4058	protein_coding	D	6.98046	7.16008	7.01558	6.76976	6.8832	7.29	7.0568	6.79828	6.8879	6.33541	6.54636	6.65615	7.83414	7.81867	7.87788	8.03047	8.28705	7.95449	7.84504	8.8822	8.39994	7.19006	7.28102	7.28867
ENSG00000062716	VMP1	81671	protein_coding	H	10.6278	10.9378	10.6716	11.0745	10.353	11.0075	10.6976	10.692	10.6157	11.3885	10.2334	10.6942	11.4086	11.5566	11.3729	11.5848	11.4216	11.4189	10.8511	11.4342	11.5372	10.1741	10.292	10.8807
ENSG00000062822	POLD1	5424	protein_coding	F	9.36717	9.22192	9.42143	9.19347	8.97876	9.8006	9.55418	9.74668	9.70762	9.07688	9.63539	9.47953	8.92764	8.91491	8.8864	8.63922	8.40811	8.32037	8.1225	9.25234	8.93381	8.65828	8.74979	8.56955
ENSG00000063046	EIF4B	1975	protein_coding	G	13.0936	13.1012	13.2385	13.2413	13.8846	12.9092	13.3173	13.4095	13.2918	13.8254	12.3175	13.1066	12.169	12.1084	12.0086	11.8563	11.561	11.7722	11.5941	11.5595	11.6673	12.3343	12.2151	12.967
ENSG00000063180	CA11	770	protein_coding	B	5.13508	5.68067	5.57137	5.60869	5.58367	5.62677	5.13508	5.62005	5.55015	5.40008	5.59739	5.13508	6.66807	6.47765	6.35794	6.42751	6.45373	6.63897	6.47458	5.90672	6.16837	5.13508	5.8232	5.76069
ENSG00000063241	ISOC2	79763	protein_coding	F	9.34152	9.11972	9.24964	8.72854	8.91074	9.53151	9.2357	9.41316	9.39813	8.49401	9.60438	9.0741	8.20335	8.30076	8.19891	8.06394	8.07128	8.40148	8.05707	8.76762	8.30158	8.77458	8.81362	9.20249
ENSG00000063244	U2AF2	11338	protein_coding	H	10.0227	9.94321	10.1488	10.0365	10.5206	9.48167	9.89415	10.2305	9.99567	10.5182	10.7451	10.4636	8.79164	8.92245	8.61986	9.2616	9.2117	9.56082	10.1994	8.65597	8.63518	10.0874	9.83477	10.2843
ENSG00000063322	MED29	55588	protein_coding	A	8.5416	8.65421	8.61085	8.43724	8.42312	8.5403	8.4017	8.48158	8.61556	8.19558	8.95111	8.30915	9.79039	9.72007	9.69245	9.87187	9.95866	10.0264	10.0951	8.44785	9.80712	8.93295	8.80869	8.65958
ENSG00000063515	GSC2	2928	protein_coding	B	5.13508	5.13508	5.13508	5.13508	5.13508	5.13508	5.13508	5.13508	5.13508	5.13508	5.13508	5.13508	5.13508	5.51988	5.69868	5.85926	5.28957	6.0013	5.13508	5.13508	5.28001	5.13508	5.13508	5.13508
ENSG00000063587	ZNF275	10838	protein_coding	F	8.01664	8.15296	8.24438	8.65468	7.65207	8.07902	8.02641	8.36614	8.45474	8.12247	7.96364	8.08019	7.47298	7.25486	7.3918	7.44898	7.36484	7.62325	7.17429	7.45997	7.97767	8.4981	8.09825	8.39285
ENSG00000063601	MTMR1	8776	protein_coding	E	7.6689	7.53676	7.72878	7.16337	7.59382	8.00043	7.7639	7.72129	7.72018	7.61138	7.37571	7.46307	6.8689	6.73424	6.69528	7.0236	6.87581	6.83671	7.03826	7.31051	7.24029	7.81228	8.0735	7.38069
ENSG00000063660	GPC1	2817	protein_coding	D	7.15878	6.70326	6.99593	7.11117	6.73027	6.97402	7.15197	6.96	7.31446	6.91514	7.13881	6.99902	8.1622	8.27726	8.69799	8.34735	8.67265	8.3557	8.20653	8.26457	8.04834	7.81228	7.77088	6.53243
ENSG00000064102	INTS13	55726	protein_coding	D	7.99451	7.79694	7.82918	7.6876	8.09029	7.63188	7.90138	7.74524	7.81954	8.26695	8.75057	8.30915	8.72781	8.45509	8.59964	8.73485	8.63922	8.59089	9.29922	7.84601	7.85877	7.43116	7.41346	7.77842
ENSG00000064195	DLX3	1747	protein_coding	B	5.13508	5.13508	5.13508	5.13508	5.13508	5.13508	5.13508	5.13508	5.13508	5.13508	5.13508	5.13508	5.92812	5.13508	5.93999	6.78562	6.15079	6.08124	6.72883	6.40628	6.54924	5.13508	5.30864	5.7365
ENSG00000064201	TSPAN32	10077	protein_coding	B	5.13508	5.13508	5.27352	5.13508	5.13508	5.13508	5.13508	5.13508	5.13508	5.13508	5.13508	5.13508	5.53533	5.51988	5.52139	5.13508	5.13508	5.5271	5.475	5.59368	5.51756	5.13508	5.52225	5.68475
ENSG00000064205	CCN5	8839	protein_coding	B	5.13508	5.13508	5.13508	5.13508	5.13508	5.13508	5.13508	5.13508	5.55015	5.13508	5.13508	5.13508	6.17479	5.67769	6.25954	6.82869	6.76767	6.54912	6.33778	6.64399	6.15897	6.11485	5.13508	5.13508
ENSG00000064225	ST3GAL6	10402	protein_coding	E	7.07278	7.45218	7.43676	7.7081	7.22256	7.15296	7.36296	7.2254	7.47208	6.63639	7.22606	7.10622	6.17479	5.51988	6.15929	6.29834	6.4216	6.0013	6.52605	6.5912	6.8877	7.86659	7.13354	7.38069
ENSG00000064270	ATP2C2	9914	protein_coding	B	5.61162	6.0693	5.13508	5.5457	5.29424	5.13508	5.63391	5.54551	5.72008	5.50933	5.13508	5.55917	6.17479	6.0643	6.2851	6.2267	6.68748	6.0013	6.42045	6.8767	6.70344	6.11485	5.30864	5.59579
ENSG00000064300	NGFR	4804	protein_coding	C	5.13508	5.13508	5.37468	5.13508	5.13508	5.13508	5.13508	5.13508	5.55015	5.13508	5.57605	5.13508	8.59084	8.92995	8.73673	8.79521	9.19287	9.36286	8.72138	8.33309	8.43774	5.13508	5.30864	5.59579
ENSG00000064309	CDON	50937	protein_coding	A	8.43164	8.39299	8.24594	8.6321	8.07406	8.48833	8.4017	8.25005	8.46685	8.52724	8.35859	8.08019	9.11717	9.11223	9.25345	8.92683	8.91026	9.06417	8.30041	9.17148	9.43776	8.11014	7.9965	8.70344
ENSG00000064393	HIPK2	28996	protein_coding	H	11.4218	11.4956	11.5413	11.4325	11.9016	11.3474	11.2486	11.4374	11.422	10.61	12.3118	11.4438	9.69869	9.45069	9.48675	9.97064	9.86929	10.2441	10.3733	9.40249	10.3425	11.6785	11.6979	12.1576
ENSG00000064601	CTSA	5476	protein_coding	H	10.6101	10.6624	10.6362	10.7533	10.6551	10.5132	10.3813	10.6572	10.4503	11.1147	9.9602	10.5037	11.6415	11.4901	11.355	12.0462	11.9442	11.861	12.7281	11.2412	12.0906	11.5467	11.7626	11.1268
ENSG00000064655	EYA2	2139	protein_coding	B	5.13508	5.13508	5.13508	5.13508	5.13508	5.13508	5.13508	5.13508	5.13508	5.13508	5.13508	5.13508	5.13508	5.13508	5.28147	5.13508	5.57059	5.13508	5.81031	5.71817	5.76212	5.13508	5.13508	5.13508
ENSG00000064687	ABCA7	10347	protein_coding	H	10.5217	10.3216	10.1814	10.4612	9.70958	10.0281	10.1257	10.1956	10.0365	9.9526	9.58396	9.76006	10.7634	10.7974	10.6641	10.1802	10.3284	10.0191	9.24322	10.3451	8.99761	9.73451	9.62991	10.0526
ENSG00000064787	BCAS1	8537	protein_coding	C	5.61162	6.20788	6.1057	6.23646	5.84018	5.88144	5.63391	5.90719	5.84917	5.61734	5.855	6.30646	7.8164	7.25486	7.82698	8.34735	8.08878	8.33225	8.54034	7.50504	7.68832	5.8344	6.31738	6.26589
ENSG00000064961	HMG20B	10362	protein_coding	A	8.77777	8.34815	8.64065	8.35665	8.82431	7.94614	8.24714	8.35086	8.40522	8.83911	9.00532	8.93611	10.5041	10.5094	10.478	10.6114	10.5226	10.648	11.1313	9.66097	9.33179	8.4981	8.76517	8.47764
ENSG00000064989	CALCRL	10203	protein_coding	B	5.13508	5.13508	5.41164	5.47072	5.45292	5.38182	5.13508	5.63691	5.13508	5.13508	5.5298	5.13508	6.24334	5.13508	6.11985	6.74092	6.40515	6.59496	6.48954	6.76944	6.5744	5.13508	5.43534	5.48398
ENSG00000064999	ANKS1A	23294	protein_coding	A	9.0769	8.82681	9.1267	8.84623	8.79802	9.52748	9.28576	9.23416	9.36639	8.97098	9.41763	9.30866	10.2044	10.097	10.0833	10.0508	9.99565	10.1805	9.27011	9.73648	10.3975	8.80223	8.94384	9.32057
ENSG00000065060	UHRF1BP1	54887	protein_coding	H	10.0387	10.269	10.4439	10.5462	10.3699	10.3744	10.4486	10.5831	10.4042	10.1265	10.5714	10.1388	8.83555	8.78857	8.53434	8.94468	8.62741	8.82636	7.96091	9.21358	9.42138	10.1529	9.99112	10.5233
ENSG00000065135	GNAI3	2773	protein_coding	A	8.98028	9.06574	9.32465	8.8127	8.9971	9.72871	9.1079	9.12553	9.0834	9.21175	9.44809	9.31562	9.9658	9.89437	9.70567	9.9221	9.73281	9.933	9.99265	9.05807	10.3045	9.006	9.32466	9.0258
ENSG00000065150	IPO5	3843	protein_coding	H	11.8194	11.6835	11.9047	11.7218	11.5356	12.041	12.1693	12.2407	12.0748	11.6174	11.9571	11.725	10.5882	10.6011	10.4908	10.3828	10.0938	10.2869	9.60026	10.9724	11.0351	10.7481	10.9625	10.856
ENSG00000065154	OAT	4942	protein_coding	A	8.93515	9.00965	9.01686	8.34383	9.014	9.26537	8.60582	9.1121	9.03569	8.89454	9.48662	9.23711	10.485	10.615	10.3291	10.7056	10.6079	10.7346	11.1079	10.1358	10.0895	8.88209	9.45317	8.45852
ENSG00000065320	NTN1	9423	protein_coding	C	5.95323	6.0693	5.89728	6.21281	5.82267	5.66575	5.8371	5.6532	5.84917	5.74342	5.41462	5.86447	6.30718	6.32181	6.47566	6.54224	7.12605	6.63897	7.16594	6.87065	6.84425	6.49639	5.974	5.84881
ENSG00000065328	MCM10	55388	protein_coding	F	8.76491	8.72578	8.83959	8.67351	8.61022	8.71211	8.55748	8.68252	8.41776	8.6938	9.07986	8.75278	7.2478	7.06606	7.06015	7.16011	6.90803	7.09778	7.76199	8.49199	8.34526	7.96919	8.59187	7.38069
ENSG00000065361	ERBB3	2065	protein_coding	H	11.9521	12.1979	12.1553	12.4115	11.8724	12.3017	11.9973	12.1359	11.9521	11.2486	11.8218	11.1974	9.2199	9.5559	9.34976	9.63497	9.03477	9.28628	8.76914	9.93319	10.0547	11.7115	11.7344	12.3947
ENSG00000065413	ANKRD44	91526	protein_coding	B	5.13508	5.13508	5.41164	5.13508	5.13508	5.33662	5.13508	5.31912	5.13508	5.40008	5.27502	5.13508	5.13508	5.89805	5.69868	6.06372	5.74868	5.5271	5.77623	5.85573	6.05884	5.13508	5.30864	5.48398
ENSG00000065457	ADAT1	23536	protein_coding	A	7.92591	7.79694	7.86039	7.60601	7.85751	8.21056	7.82055	7.95066	8.12758	7.94719	8.21629	8.145	8.94376	8.92995	8.78521	9.24732	9.22932	9.39126	9.00544	9.10004	9.88565	7.35562	8.46124	7.65459
ENSG00000065534	MYLK	4638	protein_coding	F	9.23403	9.54117	9.41938	10.2817	9.29531	8.95342	9.24585	9.21685	9.05974	8.85783	9.80801	8.97188	8.29491	8.17914	8.0284	8.23491	8.21941	8.30839	9.3251	8.42715	8.49333	9.92174	9.71993	9.9141
ENSG00000065615	CYB5R4	51167	protein_coding	D	6.5177	7.10427	7.05396	6.45503	7.04936	7.47332	6.71727	7.11567	6.8879	7.05679	7.13157	7.14001	7.9029	7.81867	7.39829	7.869	7.66787	7.77257	7.8273	7.54864	7.70862	5.8344	7.19882	6.82816
ENSG00000065621	GSTO2	119391	protein_coding	D	6.93159	6.32805	6.77511	6.97034	6.44121	7.02839	7.40136	7.16254	7.0694	6.86224	7.53701	6.96113	7.27482	7.25486	7.09336	7.61922	7.36114	7.38654	7.26661	7.74774	7.49637	6.77513	7.30078	6.87089
ENSG00000065675	PRKCQ	5588	protein_coding	B	5.13508	5.13508	5.50052	5.47072	5.55491	5.38182	5.13508	5.52457	5.13508	5.35155	5.63728	5.13508	5.53533	5.51988	5.97702	6.06372	5.89892	6.50126	6.17874	6.01328	6.13015	5.13508	5.48158	5.38209
ENSG00000065717	TLE2	7089	protein_coding	C	5.95323	6.20788	5.83439	5.66401	5.82267	5.84115	5.8371	5.86397	5.72008	5.40008	5.27502	5.13508	7.16319	7.3973	7.28688	7.19206	7.29263	7.28881	7.25494	6.85846	6.80933	6.11485	5.52225	5.8279
ENSG00000065882	TBC1D1	23216	protein_coding	A	8.87666	8.92116	8.99679	8.9395	8.75694	9.03636	9.09672	9.03036	8.80823	9.22715	8.7749	8.94514	9.77251	9.7372	9.72559	9.99644	9.72042	9.97483	10.6974	9.06293	9.60459	8.59636	8.83805	8.51923
ENSG00000065911	MTHFD2	10797	protein_coding	H	10.5702	10.6804	10.7653	10.4597	10.6182	10.9968	11.0779	11.2337	11.0537	10.5186	10.9717	10.6619	10.0008	10.0221	9.8339	9.63497	9.29399	9.47324	8.71598	10.0778	9.82645	9.67621	10.1728	9.73135
ENSG00000065923	SLC9A7	84679	protein_coding	D	7.8288	7.863	7.81224	7.67376	7.6489	8.20716	7.7639	7.83149	7.91219	7.67916	7.79363	7.88464	8.4506	8.4655	8.50416	8.27813	8.64948	8.45669	8.12456	9.1258	9.08449	8.01778	7.5981	7.77842
ENSG00000065989	PDE4A	5141	protein_coding	D	6.71348	6.85222	6.64968	6.76976	6.305	6.77971	6.78097	6.76906	7.10272	6.52599	6.7015	6.49569	7.93604	7.73375	7.89369	7.5246	7.44728	7.47754	7.65346	6.9065	7.0475	6.49639	7.00436	6.41315
ENSG00000066032	CTNNA2	1496	protein_coding	B	5.13508	5.13508	5.27352	5.13508	5.13508	5.13508	5.13508	5.13508	5.13508	5.13508	5.13508	5.13508	5.13508	5.79772	5.63982	5.55609	5.9137	6.0013	6.27551	6.08131	6.03729	5.13508	5.38039	5.13508
ENSG00000066056	TIE1	7075	protein_coding	D	6.27759	6.70326	6.31701	6.51856	6.93929	6.76454	6.8414	6.73475	6.46848	5.90708	5.59739	5.73271	9.39394	9.42447	9.27053	9.82942	9.53482	10.0082	10.0202	10.3589	10.0451	5.8344	6.7355	7.70695
ENSG00000066084	DIP2B	57609	protein_coding	H	10.7333	10.825	10.8503	10.666	10.7727	11.0676	10.7123	10.746	10.8236	10.6365	10.7946	10.6176	9.38219	9.41916	9.42714	9.6073	9.29399	9.60025	8.64233	9.98068	9.87422	10.3144	10.4642	11.1255
ENSG00000066185	ZMYND12	84217	protein_coding	B	5.13508	5.13508	5.27352	5.37268	5.29424	5.27765	5.13508	5.13508	5.13508	5.35155	5.27502	5.13508	5.53533	5.79772	5.6798	5.13508	5.70959	5.81	5.59029	5.56429	5.59166	5.13508	5.13508	5.38209
ENSG00000066248	NGEF	25791	protein_coding	E	8.14253	8.25394	8.37121	8.30024	8.17956	7.92963	8.2874	8.0946	8.04863	8.05848	8.10099	7.9036	6.24334	6.32181	6.27666	6.14901	5.99654	6.0013	6.58882	6.22522	5.67443	8.59636	8.31731	8.36799
ENSG00000066279	ASPM	259266	protein_coding	F	9.55743	9.51125	9.69491	9.78284	9.84556	9.39946	9.42623	9.35994	9.42303	9.94274	9.50715	9.85378	7.78021	7.54615	7.30785	5.55609	6.79709	6.94122	7.35281	7.8603	7.75566	8.68826	9.80547	8.40179
ENSG00000066322	ELOVL1	64834	protein_coding	A	8.57151	8.32518	8.412	8.12606	8.51124	8.00437	8.1845	8.39745	8.31415	8.21328	8.14278	8.35078	9.08848	8.89972	8.86064	9.24012	9.25535	9.45183	9.48951	8.31062	9.73793	7.91884	8.38334	8.27125
ENSG00000066379	POLR1H	30834	protein_coding	E	7.8288	7.89488	8.08757	7.50743	8.66339	7.76681	8.00229	8.0698	7.5444	7.76006	8.52624	7.74405	7.49578	7.37461	7.02604	7.42279	7.13932	7.21039	7.23921	6.87065	7.4299	7.86659	7.62142	7.81281
ENSG00000066468	FGFR2	2263	protein_coding	C	5.13508	5.13508	5.54914	5.60869	5.63612	5.84115	5.13508	5.58438	5.55015	5.53912	5.41462	5.13508	6.42356	6.0643	6.42581	7.0236	6.40515	6.90737	6.71679	6.70842	6.73623	5.13508	5.70731	6.20265
ENSG00000066583	ISOC1	51015	protein_coding	F	9.2247	9.02388	9.26572	8.60024	8.95144	9.71401	9.14094	9.17945	8.97792	8.76831	8.69017	8.83286	7.58333	7.69824	7.59924	8.09662	7.90303	8.02988	8.15712	7.97748	8.61689	8.90775	9.16946	8.62387
ENSG00000066629	EML1	2009	protein_coding	C	5.13508	5.13508	5.33079	5.5457	5.45292	5.33662	5.13508	5.47881	5.84917	5.40008	5.41462	5.86447	6.01904	6.136	6.5752	6.87026	6.74358	6.97415	6.91153	7.14658	7.48453	5.13508	5.48158	5.68475
ENSG00000066651	TRMT11	60487	protein_coding	E	8.03843	7.92604	7.85006	8.70877	8.29371	7.53014	7.7639	7.94895	8.17289	8.32046	7.95189	8.26625	6.75258	7.15041	6.95029	6.78562	7.06688	7.068	6.99105	7.36907	6.5929	7.96919	8.37665	8.09999
ENSG00000066739	ATG2B	55102	protein_coding	A	8.1821	8.59806	8.19349	8.24608	8.31743	8.69173	8.22657	8.30003	8.25934	8.20936	8.37031	8.28069	8.86126	9.05858	8.85951	8.80502	9.07651	9.06417	8.2913	9.03353	9.67281	8.27836	8.48835	8.67618
ENSG00000066813	ACSM2B	348158	protein_coding	E	6.82753	6.7801	6.81254	6.97629	6.96103	6.94372	6.78097	6.90092	6.72014	6.54756	5.96359	6.23436	6.30718	6.136	5.93999	6.29834	5.99654	5.91211	6.37997	6.78257	6.21395	7.75573	8.41197	8.13003
ENSG00000067048	DDX3Y	8653	protein_coding	F	9.62274	9.65498	9.6022	9.46003	9.6438	9.93085	9.64125	9.6183	9.52429	9.91039	9.54479	9.92368	8.62132	8.32387	8.58325	8.73485	8.7165	8.84296	9.27562	8.41764	8.36739	9.22562	8.64093	10.0392
ENSG00000067057	PFKP	5214	protein_coding	D	6.77189	6.53197	6.51451	6.22471	6.32427	6.57698	6.78097	6.75203	6.84813	6.89951	6.4135	6.92204	6.97494	7.17733	7.22555	7.74981	7.83165	7.64283	8.05491	8.37107	7.57646	6.64439	6.88767	6.434
ENSG00000067064	IDI1	3422	protein_coding	H	10.044	10.2329	10.2628	9.4333	10.2116	10.4394	9.61802	9.50835	9.5862	9.49371	9.48729	9.40318	11.0214	11.2887	11.0209	9.38415	9.62324	9.61957	8.82667	8.58825	8.74263	9.92174	10.4864	9.0821
ENSG00000067066	SP100	6672	protein_coding	E	6.44375	6.20788	6.49025	6.50972	6.61343	6.13359	6.64984	6.22894	6.57613	6.3441	6.26854	6.37354	6.30718	6.32181	6.22435	6.98702	7.08078	6.68132	7.80674	6.65863	7.16663	6.99992	7.53797	7.11148
ENSG00000067082	KLF6	1316	protein_coding	H	9.25252	9.47036	9.30478	9.24566	9.47837	9.87805	9.47879	9.49521	9.60263	10.1152	9.62936	9.79032	10.1639	10.3122	10.1502	10.4055	10.5059	10.3972	9.68392	9.38614	10.2155	9.79054	9.20986	10.4183
ENSG00000067113	PLPP1	8611	protein_coding	D	7.31521	7.31427	6.78458	6.99981	7.1177	6.90815	6.95382	6.90846	7.25742	6.8069	7.1603	6.99902	7.35266	7.37461	7.81514	7.7907	8.60799	7.9699	8.145	8.81312	9.26156	7.57049	7.47931	7.14557
ENSG00000067141	NEO1	4756	protein_coding	D	6.5177	6.6209	6.64968	6.31484	7.10336	6.6066	6.57812	6.85463	6.52365	6.46627	6.12502	6.79658	8.04617	7.89865	7.97438	8.42615	8.23516	8.34402	8.65511	8.36316	9.05192	6.89274	6.90791	7.38069
ENSG00000067221	STOML1	9399	protein_coding	C	5.95323	6.70326	6.32426	6.71198	6.38892	6.40125	6.50138	6.4144	6.28262	6.27225	6.47885	6.23436	7.64544	7.68014	7.54235	7.7907	7.52162	7.62325	7.82474	6.95838	7.07224	6.64439	6.542	6.96506
ENSG00000067225	PKM	5315	protein_coding	G	13.0528	12.9829	13.1299	12.4492	13.1	13.1723	13.0207	13.233	13.2293	13.6519	13.1095	13.4835	12.904	12.9079	12.7769	13.5865	13.4934	13.6424	13.8296	13.705	14.0439	12.2193	11.5031	13.1164
ENSG00000067445	TRO	7216	protein_coding	D	7.02747	7.40779	6.57853	6.48272	6.95563	6.99941	6.71727	6.76906	6.76437	6.45856	5.77142	6.55183	6.7111	6.94397	7.70116	6.78562	7.96379	6.72216	7.9066	7.8688	7.93132	8.27836	7.15018	7.41759
ENSG00000067596	DHX8	1659	protein_coding	A	9.4415	9.38491	9.46649	9.68308	8.61022	9.71342	9.35303	9.61303	9.45959	9.55671	9.27577	9.498	10.3041	10.1932	10.168	10.239	10.1645	10.3256	9.83668	9.95876	10.6524	9.56812	9.4288	9.56198
ENSG00000067646	ZFY	7544	protein_coding	E	7.15878	6.53197	7.46183	6.7267	7.79049	7.54397	7.0568	7.41789	7.0694	7.31875	7.39661	7.07149	6.30718	6.32181	5.8875	6.48643	5.9137	6.08124	6.22839	6.48586	6.11038	7.50264	7.60591	7.42213
ENSG00000067798	NAV3	89795	protein_coding	B	5.13508	5.13508	5.13508	5.13508	5.13508	5.13508	5.13508	5.26526	5.13508	5.13508	5.27502	5.13508	5.13508	5.13508	5.59623	5.55609	6.18273	6.45115	6.26627	6.2028	6.05884	5.13508	5.13508	5.13508
ENSG00000067836	ROGDI	79641	protein_coding	D	7.55081	7.36186	7.43395	7.80307	7.6037	7.04465	7.19701	7.3717	7.39562	7.38481	7.08345	7.38256	8.59084	8.45509	8.50561	8.37411	8.36235	8.4888	8.75208	7.74774	7.39219	7.69674	7.95483	7.74672
ENSG00000067840	PDZD4	57595	protein_coding	B	5.13508	5.13508	5.27352	5.13508	5.29424	5.38182	5.13508	5.26526	5.13508	5.28822	5.13508	5.55917	6.24334	5.98571	6.27666	5.55609	5.95628	6.08124	5.87344	5.69559	5.96884	6.32428	5.55895	5.13508
ENSG00000067842	ATP2B3	492	protein_coding	B	5.61162	5.68067	5.27352	5.13508	5.13508	5.13508	5.13508	5.26526	5.13508	5.28822	5.13508	5.13508	5.53533	5.89805	5.81566	5.85926	5.83643	6.0013	5.91719	5.62125	5.59166	5.13508	5.43534	5.43742
ENSG00000067992	PDK3	5165	protein_coding	A	8.81566	8.53959	8.84471	8.90379	8.67562	8.91163	8.65256	8.64038	8.49077	8.03203	9.1329	8.33704	9.53329	9.53645	9.36891	9.38415	9.18887	9.44101	8.89516	9.53928	9.83152	8.4981	8.16737	8.91386
ENSG00000068079	IFI35	3430	protein_coding	D	7.27783	6.98467	7.16949	6.62747	7.16892	6.991	6.89891	7.18082	7.1352	7.08869	6.9481	7.40994	6.94061	6.56996	6.76705	7.869	8.01514	7.85825	8.22964	8.79714	7.49637	7.50264	7.17743	7.55164
ENSG00000068323	TFE3	7030	protein_coding	A	8.44788	8.53959	8.48758	9.01773	9.12593	7.89389	8.83906	8.91471	8.89113	9.14032	8.66433	8.92703	9.56481	9.2739	9.31234	9.89492	9.88293	9.9823	10.5029	9.41203	9.25316	8.85596	9.1226	8.9339
ENSG00000068366	ACSL4	2182	protein_coding	G	12.1031	12.3234	12.4084	11.9187	12.2773	12.7193	12.0745	11.8996	11.922	10.8604	12.1716	11.4998	11.1076	11.3074	10.9917	11.0224	11.0475	11.259	11.3075	11.7653	11.1454	11.1521	12.0987	11.1545
ENSG00000068400	GRIPAP1	56850	protein_coding	A	8.03843	7.95652	7.81224	8.15336	7.98749	7.67002	7.7048	7.68456	7.67832	8.26507	7.83707	8.02953	9.17287	9.13832	9.32465	9.10399	9.07759	9.17952	9.4958	7.91056	8.04044	8.23816	8.44003	8.34732
ENSG00000068489	PRR11	55771	protein_coding	F	9.37563	9.39588	9.64258	8.93526	9.54453	9.5515	9.2357	9.43726	9.09896	9.36661	9.29496	9.31562	7.76175	7.56612	7.53944	6.42751	6.39682	6.72216	6.83195	7.68132	7.5625	8.77458	9.00833	8.2291
ENSG00000068615	REEP1	65055	protein_coding	C	5.61162	5.90219	5.44417	5.30319	5.13508	5.27765	5.8371	5.26526	5.95692	5.13508	5.27502	5.97442	5.69933	6.0643	7.10153	5.96846	7.58893	5.81	7.15331	7.80813	7.32349	6.64439	5.59264	5.59579
ENSG00000068831	RASGRP2	10235	protein_coding	C	5.61162	5.13508	5.5256	5.60869	5.52396	5.45336	5.13508	5.47881	5.55015	5.28822	5.37727	5.13508	7.00835	6.97564	6.7563	6.59532	6.63519	6.7616	6.88032	6.51938	6.64661	5.13508	5.62394	5.43742
ENSG00000068885	IFT80	57560	protein_coding	D	7.42134	8.01553	7.37929	6.97034	7.44723	7.84622	7.0568	7.32653	7.67832	7.434	7.25937	7.51416	8.32001	8.19178	8.6037	7.70766	8.28327	8.11527	7.78059	8.50102	8.32439	7.27547	7.33942	7.12864
ENSG00000068903	SIRT2	22933	protein_coding	A	7.80341	7.83037	7.94807	8.18495	8.17306	7.25622	7.64302	7.87537	7.78066	7.93292	8.31527	7.9947	9.8724	9.68075	9.65269	9.21097	9.12231	9.22445	9.47525	8.14238	8.17798	8.65828	8.33583	8.34963
ENSG00000068971	PPP2R5B	5526	protein_coding	D	7.58132	7.36186	7.49455	8.0802	7.01375	7.09221	7.84803	7.68042	7.74064	7.96364	7.91399	7.86542	8.82688	8.95221	8.85384	8.12855	8.35877	8.49935	7.92097	7.91877	7.78456	7.50264	7.09386	7.84635
ENSG00000068976	PYGM	5837	protein_coding	C	5.61162	6.0693	5.70244	5.60869	5.58367	5.70194	5.13508	5.50242	5.55015	5.64064	5.59739	5.55917	6.57674	6.77187	6.49632	6.42751	6.53734	6.45115	6.33778	6.74271	6.71995	5.13508	5.65329	5.76069
ENSG00000069011	PITX1	5307	protein_coding	F	8.86466	8.70822	8.87205	8.5001	8.93631	9.17192	9.01589	9.28687	9.09121	9.3072	9.68271	9.36343	7.60435	8.0319	7.69079	8.41332	8.4691	8.63931	8.59888	9.82685	8.64938	9.50249	9.17202	9.19485
ENSG00000069020	MAST4	375449	protein_coding	D	8.08101	7.79694	7.81861	7.57644	7.99738	8.23578	7.64302	7.69897	7.59053	7.35951	8.18669	7.72274	7.32722	7.22953	7.49804	7.83041	7.5732	7.90721	7.81448	7.64187	7.50225	8.71762	9.33039	8.29065
ENSG00000069188	SDK2	54549	protein_coding	B	5.13508	5.13508	5.13508	5.13508	5.13508	5.27765	5.13508	5.26526	5.13508	5.13508	5.13508	5.13508	6.17479	5.51988	6.35011	6.69442	6.80866	7.56272	7.05209	6.56778	6.53644	5.13508	5.52225	5.30985
ENSG00000069275	NUCKS1	64710	protein_coding	H	10.9964	10.982	11.1902	10.5332	10.933	11.5738	10.8313	11.0775	10.9571	10.5422	11.0975	10.8767	9.41139	9.24419	9.24829	9.78569	9.45313	9.68063	9.26459	10.0029	10.3906	10.5434	10.7214	10.6489
ENSG00000069667	RORA	6095	protein_coding	F	8.77777	9.17173	9.57974	10.0805	9.96176	9.58162	8.82555	9.58581	8.60466	9.72524	9.21904	8.74245	8.2564	8.07362	7.57394	7.8107	7.09908	7.80749	7.22728	7.48644	7.10847	9.0527	9.17967	10.6659
ENSG00000069702	TGFBR3	7049	protein_coding	H	10.0011	10.0017	10.1615	9.54847	9.9493	10.778	10.0293	10.1043	9.98736	10.2101	10.366	10.4636	8.68039	8.82927	8.66854	8.84362	8.72207	8.87559	8.94446	9.77168	9.43998	10.3144	10.2932	10.8652
ENSG00000069812	HES2	54626	protein_coding	C	5.13508	5.13508	5.27352	5.42592	5.13508	5.27765	5.13508	5.36041	5.13508	5.28822	5.47718	5.86447	7.22021	7.41961	7.33869	6.91043	7.12605	7.18315	7.09267	6.64399	6.41371	5.13508	5.52225	5.13508
ENSG00000069849	ATP1B3	483	protein_coding	A	8.33005	8.27809	8.75616	8.73507	8.31938	9.00085	8.78423	9.07951	8.69989	9.24805	9.44398	9.46082	9.17287	8.99571	8.92149	9.85316	9.38146	9.82487	9.21962	10.3032	10.3872	8.19677	8.38112	8.04654
ENSG00000069956	MAPK6	5597	protein_coding	H	10.7721	10.8451	10.9942	10.468	10.8316	11.4345	10.8547	10.9847	11.201	10.5283	11.164	10.718	9.80365	9.7997	9.63436	9.46039	9.40145	9.57078	9.01425	9.59724	10.1376	10.1422	10.4533	10.243
ENSG00000069966	GNB5	10681	protein_coding	D	7.99451	7.98634	7.86244	7.89781	7.86567	8.38729	8.09637	8.38501	8.11214	7.65011	8.01722	7.9036	8.67071	8.86884	8.66854	8.48862	8.52439	8.57105	7.94928	8.85581	8.9753	8.01778	7.74297	8.28583
ENSG00000070019	GUCY2C	2984	protein_coding	B	5.13508	5.13508	5.13508	5.13508	5.13508	5.13508	5.13508	5.13508	5.13508	5.13508	5.27502	5.13508	5.13508	5.51988	5.83067	5.13508	6.54462	6.94122	6.96675	6.79556	6.89243	5.13508	5.62394	5.62731
ENSG00000070061	ELP1	8518	protein_coding	H	10.8559	10.8649	11.0025	10.9873	10.8424	11.2274	11.1631	10.9924	11.0968	11.0781	10.6761	10.9251	10.3349	10.3981	10.2736	10.2886	10.2006	10.2564	10.1529	11.5301	10.311	11.225	11.8494	11.4732
ENSG00000070269	TMEM260	54916	protein_coding	D	7.72431	7.26488	7.49185	7.05115	7.17348	8.03932	7.36296	7.22248	7.22794	7.24918	7.34527	7.14001	7.96841	7.76835	7.9765	7.99618	7.88804	8.18264	8.05058	8.05374	8.3611	7.27547	7.61756	7.39001
ENSG00000070404	FSTL3	10272	protein_coding	D	7.80341	7.79694	7.7333	7.62777	7.57718	7.95023	8.05012	8.04136	7.63514	7.04752	7.47705	7.26694	8.2168	8.19178	8.21861	8.06394	8.07348	8.40148	8.22581	9.08698	8.06595	8.01778	7.59417	8.32163
ENSG00000070413	DGCR2	9993	protein_coding	H	9.489	9.29405	9.57176	9.08937	9.44233	9.75077	9.65653	9.96604	9.7912	9.11051	9.60131	9.43549	10.5933	10.6651	10.4673	10.5136	10.3956	10.5929	9.87155	11.3636	10.8637	9.66125	9.76037	9.527
ENSG00000070495	JMJD6	23210	protein_coding	F	8.86466	8.74312	8.88602	9.65937	8.25532	8.85573	9.2048	9.24991	9.27357	9.26401	9.67688	9.46708	8.58053	8.4655	8.41731	8.26387	8.29832	8.45669	8.29859	8.07339	8.45553	8.77458	8.88569	8.654
ENSG00000070601	FRMPD1	22844	protein_coding	B	5.13508	5.13508	5.13508	5.13508	5.29424	5.13508	5.13508	5.13508	5.13508	5.13508	5.13508	5.13508	6.10052	6.47765	6.52326	6.78562	6.42972	5.5271	6.62876	6.55986	6.45624	5.13508	5.13508	5.13508
ENSG00000070614	NDST1	3340	protein_coding	H	11.1542	11.1037	11.2568	10.3124	11.6302	11.4123	10.9629	11.1731	11.091	9.98346	10.948	10.5367	8.92764	8.89206	8.67242	8.97105	8.90539	9.12639	9.08812	9.40154	9.2139	11.2749	11.205	12.0043
ENSG00000070729	CNGB1	1258	protein_coding	B	5.13508	5.13508	5.41164	5.57835	5.52396	5.66575	5.63391	5.50242	5.13508	5.44093	5.13508	5.13508	5.82399	6.0643	5.97702	6.14901	6.07133	6.15415	5.99747	5.87316	6.15897	5.8344	5.30864	5.68475
ENSG00000070808	CAMK2A	815	protein_coding	B	5.13508	5.13508	5.37468	5.13508	5.13508	5.38182	5.13508	5.13508	5.13508	5.13508	5.27502	5.13508	5.53533	5.51988	5.71693	6.14901	6.02226	6.50126	6.07016	6.19138	6.38435	5.13508	5.48158	5.56188
ENSG00000070915	SLC12A3	6559	protein_coding	E	7.27783	7.31427	7.34959	7.83125	7.02403	7.39565	7.36296	7.0867	7.31446	6.36974	7.00562	6.70488	5.53533	5.89805	5.83067	5.96846	5.81984	5.13508	5.77623	5.69559	5.83838	6.64439	6.53277	6.63981
ENSG00000070950	RAD18	56852	protein_coding	E	7.90226	7.65442	7.8889	7.79035	7.8132	7.78997	7.87496	7.71726	8.01576	8.3755	7.53967	7.80607	6.62334	6.4283	6.44747	6.29834	6.19312	5.91211	6.66733	6.79556	7.39219	7.50264	7.50476	7.58817
ENSG00000071242	RPS6KA2	6196	protein_coding	C	6.36413	5.13508	5.79354	5.82208	5.82267	5.76784	6.11856	5.69912	5.13508	5.94931	5.70849	5.55917	6.97494	6.32181	6.93177	6.54224	6.51518	6.54912	6.42836	6.5276	6.61109	6.32428	5.7324	5.97967
ENSG00000071246	VASH1	22846	protein_coding	C	6.44375	6.70326	5.86025	5.94828	6.4154	6.22307	6.41868	6.20027	6.41025	5.97617	6.12502	6.23436	7.04088	7.00651	8.32806	7.25368	9.05359	7.31393	8.95824	8.28778	8.70483	7.19006	6.38369	6.06084
ENSG00000071282	LMCD1	29995	protein_coding	D	7.11651	7.21355	7.09487	7.06227	7.50498	7.04465	7.0568	6.98498	7.03516	7.01454	7.2159	7.03578	8.70903	8.71225	8.65293	8.61707	8.55437	8.60071	8.98652	7.81108	7.84743	7.19006	6.88767	7.58416
ENSG00000071537	SEL1L	6400	protein_coding	H	10.533	10.5543	10.7377	10.1182	10.2729	10.5982	10.2617	10.4282	10.4653	10.211	11.602	10.9786	11.3481	11.3786	11.144	10.8703	10.6996	10.8513	10.0413	10.6871	11.0513	9.70565	10.1471	9.92795
ENSG00000071539	TRIP13	9319	protein_coding	E	8.10182	7.863	8.31888	7.96975	8.05765	8.20376	8.02641	8.17955	8.2023	8.75505	7.91803	8.70034	6.47712	5.89805	6.52989	6.64596	6.15079	6.28415	6.5116	7.18013	6.58677	7.69674	7.73945	7.36658
ENSG00000071575	TRIB2	28951	protein_coding	C	5.13508	5.90219	5.47354	5.42592	5.13508	5.13508	5.13508	5.54551	5.13508	5.28822	5.65604	5.13508	6.47712	6.94397	6.46869	8.01343	7.92031	7.62325	8.25987	8.98442	8.3752	5.8344	6.03917	5.78392
ENSG00000071626	DAZAP1	26528	protein_coding	H	9.98461	9.88223	10.053	10.549	10.2482	9.34013	9.93229	10.002	10.0684	10.6209	10.257	10.451	9.23306	9.25018	9.18755	9.41001	9.3289	9.58559	10.1524	8.98442	8.73176	9.85764	9.7722	10.3599
ENSG00000071655	MBD3	53615	protein_coding	H	10.4556	10.3331	10.4465	10.5677	9.8143	10.5966	10.453	10.7931	10.5353	9.92046	10.9719	10.4604	9.54914	9.67632	9.53906	9.74566	9.59336	9.8373	9.09852	10.1115	9.32059	10.4422	10.1893	10.5238
ENSG00000071794	HLTF	6596	protein_coding	A	8.14253	8.57883	8.38117	7.595	8.55	8.9137	8.1845	8.17521	8.18767	7.89661	8.55214	8.26625	9.49561	9.55107	9.61447	9.42277	9.41176	9.36859	9.55276	9.65537	9.93205	8.27836	8.0873	8.14881
ENSG00000071859	FAM50A	9130	protein_coding	D	7.42134	7.49514	7.36155	8.06458	7.45091	7.0607	7.54473	7.51514	7.59053	7.76547	8.05243	8.04662	8.49525	8.27726	8.4554	8.63922	8.72068	8.62014	9.28019	8.43471	7.90101	7.81228	7.7812	7.88233
ENSG00000071909	MYO3B	140469	protein_coding	B	5.61162	5.90219	5.47354	5.13508	5.13508	5.13508	5.63391	5.13508	5.84917	5.13508	5.13508	5.73271	5.69933	5.51988	5.73458	5.85926	6.09481	5.5271	6.51885	6.46869	6.52998	5.13508	5.13508	5.56188
ENSG00000072062	PRKACA	5566	protein_coding	A	9.05598	8.8904	8.95767	9.06114	9.03071	8.36618	8.74168	8.83599	8.69989	9.27793	9.38148	9.29463	10.1944	10.0186	10.0313	10.323	10.1018	10.3315	10.7443	8.86141	9.37342	8.95772	9.57209	9.16651
ENSG00000072071	ADGRL1	22859	protein_coding	D	7.11651	7.45218	6.89271	7.29455	6.97175	6.62974	7.32341	7.17171	7.44708	7.15019	7.10959	7.14001	9.38808	9.49673	10.1302	9.62948	10.3143	9.59538	10.2209	10.4697	11.0772	7.69674	7.39534	6.72205
ENSG00000072121	ZFYVE26	23503	protein_coding	F	8.94657	9.25844	9.12165	9.24224	9.0116	9.30913	9.2357	9.21267	9.10668	9.04571	9.02017	9.13841	8.86126	8.78029	8.65032	8.29225	8.29645	8.2343	7.30479	8.62003	8.45406	9.12002	9.37989	9.39236
ENSG00000072134	EPN2	22905	protein_coding	D	7.8288	7.95652	7.87472	8.47098	7.65207	7.74562	7.82055	7.8389	7.85735	7.7216	8.25007	7.92231	8.91133	8.86884	8.72435	8.43887	8.70672	8.77538	9.02083	7.92421	8.48325	8.01778	7.55021	8.39285
ENSG00000072163	LIMS2	55679	protein_coding	C	6.36413	5.68067	6.09648	5.9145	6.04828	5.89436	5.99079	5.78081	5.95692	5.53912	5.80053	5.73271	6.83138	6.87806	6.89386	6.87026	6.72518	6.90737	7.05209	6.46	6.47686	6.11485	6.53277	6.62262
ENSG00000072195	SPEG	10290	protein_coding	C	5.61162	5.90219	5.27352	5.30319	5.13508	5.13508	5.13508	5.39518	5.84917	5.44093	5.27502	5.55917	6.94061	7.15041	7.5336	6.64596	7.08538	6.72216	7.27434	6.76281	6.52998	6.11485	5.13508	5.59579
ENSG00000072274	TFRC	7037	protein_coding	G	12.2072	12.2945	12.4292	12.3929	12.2781	12.7214	12.6649	12.7218	12.6815	11.9841	12.4493	12.3131	12.6978	12.7179	12.493	11.7492	11.658	11.6707	9.48635	11.0852	10.4603	11.4631	11.6057	11.9166
ENSG00000072310	SREBF1	6720	protein_coding	H	10.4112	10.3944	10.2312	9.74312	9.89642	10.7817	10.0057	10.0713	10.2634	9.78033	9.9769	10.0204	12.3753	12.5331	12.4492	11.4483	11.7072	11.367	10.591	11.6127	11.0102	9.83117	10.1562	9.79152
ENSG00000072401	UBE2D1	7321	protein_coding	D	7.02747	6.7801	6.93505	6.71937	7.40602	6.80947	6.64984	6.9345	6.41025	7.14589	7.34527	7.23636	7.72408	7.50529	7.67244	8.33377	7.82378	8.41269	8.45832	7.34429	7.3858	7.09856	7.42243	7.0343
ENSG00000072422	RHOBTB1	9886	protein_coding	F	8.39858	7.79694	8.12208	7.55763	7.99984	8.5077	7.90138	8.21525	8.32753	9.09485	8.94333	8.93611	6.52808	7.17733	6.98205	7.12734	7.13932	7.26319	7.66212	7.81108	7.6599	8.56436	8.91046	7.76793
ENSG00000072501	SMC1A	8243	protein_coding	H	9.71878	9.85075	9.86763	9.68056	9.66911	10.1348	9.64891	9.90479	9.72273	9.64809	10.4727	10.2554	8.86973	9.17028	9.01882	9.10399	8.88326	9.18603	9.92262	8.31473	9.14204	9.39806	9.83236	9.32523
ENSG00000072571	HMMR	3161	protein_coding	E	8.61523	8.65421	8.84471	8.69041	8.4975	8.07716	8.16298	8.32893	8.31415	8.79187	8.71555	8.74245	6.7111	6.77187	6.76705	6.54224	6.00951	5.13508	7.2471	6.71536	6.599	7.96919	8.35866	7.16228
ENSG00000072657	TRHDE	29953	protein_coding	B	5.13508	5.13508	5.13508	5.13508	5.13508	5.13508	5.13508	5.13508	5.13508	5.13508	5.13508	5.13508	5.53533	5.13508	5.69868	5.55609	6.2434	6.15415	6.09301	6.15621	5.96884	5.13508	5.13508	5.13508
ENSG00000072694	FCGR2B	2213	protein_coding	B	5.13508	5.13508	5.13508	5.13508	5.13508	5.13508	5.13508	5.13508	5.13508	5.13508	5.13508	5.13508	5.13508	5.67769	5.13508	5.85926	6.02226	5.81	5.63788	5.64728	5.69313	5.13508	5.13508	5.13508
ENSG00000072864	NDE1	54820	protein_coding	F	9.03476	9.06574	8.90672	9.33401	9.14029	8.38129	9.01589	9.25602	9.20338	9.78229	9.34219	9.63777	8.95175	8.76358	8.82285	8.74509	8.7725	8.82636	8.93055	7.69743	8.16898	8.15413	7.82836	8.69441
ENSG00000072954	TMEM38A	79041	protein_coding	D	6.82753	6.43504	6.62285	6.32554	6.59886	6.93933	6.8414	6.87413	6.76437	6.39474	7.22606	6.70488	7.64544	7.64319	7.55967	7.54889	7.66787	7.52081	7.86752	8.05621	7.94836	6.99992	6.45591	6.50385
ENSG00000073008	PVR	5817	protein_coding	F	9.78365	9.77728	9.75897	9.66533	9.39896	10.1842	9.84833	9.85161	9.84281	9.15952	10.6626	9.88215	8.36891	8.30076	8.39552	8.65017	8.53234	8.73145	8.61932	8.43848	8.81879	9.67621	9.83638	9.65842
ENSG00000073050	XRCC1	7515	protein_coding	E	8.2945	7.72754	8.22075	8.14844	8.29371	7.5077	7.95276	7.77653	7.98209	8.03869	8.14792	8.09668	7.96841	7.69824	7.7469	7.12734	7.09453	6.97415	7.78323	6.58345	6.79916	7.69674	7.64055	8.03213
ENSG00000073067	CYP2W1	54905	protein_coding	F	10.223	9.91304	10.1603	9.88709	9.77953	10.5254	9.90057	10.1377	9.89707	9.4001	10.0943	9.62102	6.7111	6.5248	6.44747	6.06372	5.9137	6.08124	6.17874	6.2685	5.67443	10.5756	10.9429	10.3628
ENSG00000073111	MCM2	4171	protein_coding	H	10.5592	10.3779	10.6586	10.0573	10.3497	10.7707	10.5296	10.9053	10.6994	10.4649	10.5144	10.5864	8.63134	8.58473	8.42347	8.50079	8.29082	8.40148	8.58707	9.97298	9.69278	9.691	9.99257	9.60958
ENSG00000073150	PANX2	56666	protein_coding	E	7.48764	7.31427	7.39099	7.44708	7.72002	7.21802	7.28262	7.71524	7.83857	8.17364	7.75105	8.04662	6.7111	6.87806	6.82961	7.0236	6.92904	7.12688	7.22728	7.08182	6.21395	7.27547	7.02886	7.39001
ENSG00000073331	ALPK1	80216	protein_coding	D	6.58687	6.92024	6.47169	6.83153	6.66301	6.59485	6.50138	6.55603	6.34849	6.3441	5.72489	6.23436	7.49578	7.60521	7.62954	8.06394	8.30393	8.05893	7.65346	7.73222	8.07949	7.19006	6.78843	7.24271
ENSG00000073417	PDE8A	5151	protein_coding	F	9.03476	9.02388	8.9755	9.60632	9.14905	8.70136	9.08545	8.99176	9.00297	9.25182	9.01554	8.95411	7.85165	8.1405	8.0745	8.19031	8.09095	8.25943	9.08603	7.50134	8.46434	8.74638	8.99393	8.69078
ENSG00000073536	NLE1	54475	protein_coding	F	8.84037	8.67244	8.74962	8.94654	7.87646	9.12458	8.83906	9.10685	9.14465	8.73627	8.57504	8.67881	8.18977	7.95946	7.89144	7.64188	7.71426	7.79014	7.74042	8.00337	7.67031	8.06473	8.16996	8.22405
ENSG00000073670	ADAM11	4185	protein_coding	C	6.44375	6.70326	6.38718	6.64331	5.9367	6.36518	6.71727	6.54061	6.13515	5.77973	5.89309	6.07032	7.04088	7.12291	7.14159	7.05914	6.92382	7.068	6.7348	7.08692	6.9965	6.89274	7.64813	7.28364
ENSG00000073712	FERMT2	10979	protein_coding	A	8.23942	8.49923	8.52647	7.93568	8.67104	8.91266	8.57377	8.63411	8.59367	8.24037	8.85384	8.33704	8.86126	8.81313	8.7106	9.50306	9.31247	9.54069	9.36435	10.0035	10.2878	8.35547	8.2723	8.29306
ENSG00000073849	ST6GAL1	6480	protein_coding	H	11.303	11.2036	11.3183	11.2284	11.0548	11.7548	11.303	11.5807	11.5317	10.3077	11.4542	10.9499	8.86126	8.86101	8.71436	9.15082	8.87331	8.95403	9.06498	9.962	9.50994	11.0641	11.0542	11.7858
ENSG00000073861	TBX21	30009	protein_coding	B	5.13508	5.13508	5.13508	5.13508	5.13508	5.13508	5.13508	5.13508	5.13508	5.28822	5.13508	5.13508	5.13508	6.20221	5.95254	5.55609	6.30953	6.22145	5.87344	5.78097	5.59166	5.13508	5.13508	5.13508
ENSG00000073969	NSF	4905	protein_coding	A	9.12788	9.05193	9.20188	8.94794	8.63862	9.29654	9.119	9.23003	9.05177	8.96064	9.16915	9.10662	9.54914	9.64488	9.57108	9.76581	9.54109	9.73033	9.58337	9.4384	10.5001	8.88209	9.25279	8.49234
ENSG00000074047	GLI2	2736	protein_coding	B	5.13508	5.13508	5.13508	5.13508	5.13508	5.13508	5.13508	5.13508	5.13508	5.13508	5.13508	5.13508	5.13508	5.13508	5.66021	6.42751	6.44579	7.068	6.49694	6.31996	6.30695	5.13508	5.13508	5.13508
ENSG00000074181	NOTCH3	4854	protein_coding	C	6.07575	5.68067	5.66842	6.09788	5.78611	5.4836	6.11856	5.96745	6.05094	5.70465	5.70849	5.13508	8.06121	8.20432	7.94657	7.68608	7.81056	7.71847	7.31229	7.93772	7.62017	5.8344	6.06985	6.12039
ENSG00000074219	TEAD2	8463	protein_coding	E	7.31521	7.16008	7.09487	7.01716	7.16435	7.12295	7.0568	6.93081	6.99996	7.32626	6.52836	7.10622	6.10052	6.136	6.1398	6.42751	6.4216	6.22145	6.5683	6.06815	6.28248	6.64439	6.84614	6.57845
ENSG00000074317	SNCB	6620	protein_coding	C	5.13508	5.13508	5.13508	5.13508	5.13508	5.13508	5.13508	5.13508	5.13508	5.13508	5.13508	5.13508	8.14821	7.76835	8.16606	8.29225	8.37836	8.02988	8.1389	7.40538	7.49342	5.13508	5.13508	5.13508
ENSG00000074370	ATP2A3	489	protein_coding	C	5.61162	5.13508	5.41164	5.60869	5.36005	5.41987	5.63391	5.36041	5.13508	5.13508	5.37727	5.13508	8.1622	8.15349	8.17893	8.06394	8.12736	8.30839	7.85257	8.28778	8.13979	5.13508	5.52225	5.56188
ENSG00000074410	CA12	771	protein_coding	C	5.13508	5.13508	5.27352	5.51013	5.45292	5.41987	5.13508	5.36041	5.13508	5.5928	5.57605	5.55917	7.10351	6.73424	6.77239	7.869	7.8678	7.80749	7.79373	7.17063	7.78456	5.13508	5.84397	5.43742
ENSG00000074527	NTN4	59277	protein_coding	E	7.42134	7.40779	7.5291	7.48762	7.36741	7.91921	7.36296	7.56349	7.39562	6.87836	7.95189	7.17294	6.66807	6.37646	6.41849	6.54224	6.33653	6.50126	6.79857	6.73594	6.9965	8.31744	8.32428	7.85296
ENSG00000074771	NOX3	50508	protein_coding	B	5.13508	5.13508	5.33079	5.13508	5.36005	5.27765	5.13508	5.42578	5.13508	5.40008	5.3329	5.13508	5.13508	5.13508	5.34201	5.85926	5.62153	5.81	5.91719	5.64728	5.5438	5.13508	5.38039	5.38209
ENSG00000074800	ENO1	2023	protein_coding	G	15.1231	15.0692	15.1753	14.9134	15.3371	14.6651	15.1564	15.1883	15.2401	15.3274	15.3828	15.4025	14.3499	14.2776	14.1825	13.8196	13.7641	13.853	13.5753	12.6984	13.886	14.0733	13.5832	15.1341
ENSG00000074964	ARHGEF10L	55160	protein_coding	H	10.7975	10.8844	10.72	10.9026	10.3359	11.1891	10.8414	10.8533	10.9052	10.4297	10.5708	10.451	9.45693	9.61737	9.45948	8.69314	8.75227	8.54077	8.15511	9.33491	8.67359	10.9272	10.7104	11.3649
ENSG00000075043	KCNQ2	3785	protein_coding	B	5.13508	5.13508	5.13508	5.13508	5.52396	5.13508	5.13508	5.47881	5.13508	5.28822	5.13508	5.13508	6.36706	6.136	6.82452	6.54224	6.54462	6.83671	6.6799	6.86457	6.94783	6.49639	5.62394	5.13508
ENSG00000075073	TACR2	6865	protein_coding	B	5.13508	5.13508	5.13508	5.13508	5.13508	5.56141	5.13508	5.62005	5.13508	5.28822	5.50445	5.13508	5.13508	5.79772	5.54789	6.14901	5.89892	6.72216	6.09301	6.27901	5.86651	5.13508	5.55895	5.13508
ENSG00000075218	GTSE1	51512	protein_coding	E	8.01664	8.07214	8.17721	8.26209	7.94209	7.78767	8.02641	7.93179	7.93	8.37724	8.08499	8.26625	6.75258	5.98571	6.50988	6.14901	5.92817	5.91211	6.51885	6.46	6.62306	7.86659	8.18285	6.97152
ENSG00000075223	SEMA3C	10512	protein_coding	B	5.13508	5.13508	5.27352	5.30319	5.29424	5.33662	5.13508	5.13508	5.13508	5.35155	5.37727	5.13508	5.53533	5.98571	5.81566	7.05914	6.92904	6.94122	7.13198	7.47138	7.09651	5.13508	5.48158	5.48398
ENSG00000075290	WNT8B	7479	protein_coding	B	6.07575	5.90219	5.47354	5.30319	5.13508	5.4836	5.13508	5.45342	5.84917	5.28822	5.5298	5.73271	5.69933	5.79772	6.37343	5.96846	6.34537	6.08124	6.45172	6.61413	6.70344	6.11485	5.13508	5.13508
ENSG00000075336	TIMM21	29090	protein_coding	E	7.07278	7.49514	7.2465	7.14274	7.64572	6.744	6.57812	7.10288	7.31446	7.70196	7.53434	7.80607	6.62334	6.47765	6.64878	6.48643	6.47719	6.83671	7.2031	6.24711	6.82442	6.77513	6.98567	7.29866
ENSG00000075340	ADD2	119	protein_coding	C	5.13508	5.13508	5.13508	5.13508	5.49025	5.27765	5.13508	5.45342	5.13508	5.13508	5.57605	5.13508	6.8689	6.80833	6.88904	7.7907	7.60756	7.64283	7.95627	7.80221	7.79406	5.13508	5.13508	5.13508
ENSG00000075420	FNDC3B	64778	protein_coding	H	11.6228	11.7122	11.644	12.4319	11.4048	11.3191	11.6096	11.6746	11.7338	11.0573	12.4914	11.7662	10.1843	10.1713	10.1694	10.9138	10.8208	11.0809	11.5037	11.1213	11.1386	11.2749	11.2391	12.0248
ENSG00000075429	CACNG5	27091	protein_coding	B	5.13508	5.13508	5.37468	5.13508	5.13508	5.13508	5.13508	5.26526	5.13508	5.13508	5.13508	5.13508	5.69933	6.8437	6.60645	6.91043	6.73748	7.03749	6.58202	6.6366	6.62306	5.13508	5.13508	5.13508
ENSG00000075461	CACNG4	27092	protein_coding	E	6.71348	6.92024	6.84884	6.52734	7.13187	6.8289	6.8414	7.10609	7.4216	7.34852	7.59441	7.58732	6.79264	6.69535	6.90822	7.57274	7.3387	7.56272	7.99069	7.45231	7.44836	6.99992	7.10533	6.67342
ENSG00000075539	FRYL	285527	protein_coding	A	8.38176	8.30183	8.34238	8.7752	8.37126	8.46445	8.54099	8.34316	8.3539	8.52724	8.5197	8.36439	9.35838	9.32018	9.33117	9.26869	9.28185	9.44101	8.32024	9.64732	9.5543	8.27836	8.55295	8.36571
ENSG00000075618	FSCN1	6624	protein_coding	A	8.93515	8.43645	8.50586	7.93855	8.85012	8.94334	8.41988	8.57527	8.31415	9.54602	8.35712	9.25171	10.8079	10.9465	10.8827	10.7314	10.8172	10.9132	10.8342	10.9156	10.9527	8.80223	9.09454	9.27184
ENSG00000075643	MOCOS	55034	protein_coding	F	9.18675	9.17173	9.18426	9.0442	8.58287	9.15631	9.119	9.32031	9.32073	8.86894	9.35541	9.10662	7.70484	7.75116	7.64309	8.14425	7.82641	7.87476	7.54807	8.70512	8.55233	8.35547	8.78542	8.72132
ENSG00000075673	ATP12A	479	protein_coding	B	5.13508	5.13508	5.13508	5.13508	5.13508	5.13508	5.13508	5.13508	5.13508	5.13508	5.13508	5.13508	5.13508	5.51988	5.63982	5.13508	6.13988	5.13508	6.52605	6.5276	6.54924	5.13508	5.13508	5.13508
ENSG00000075702	WDR62	284403	protein_coding	F	8.61523	8.43645	8.55306	8.23685	8.25941	8.97436	8.38328	8.70264	8.56019	8.90657	8.85488	8.73204	7.58333	7.60521	7.34882	7.25368	7.10362	7.23706	7.25884	8.26457	7.75323	8.27836	8.41197	8.42388
ENSG00000075785	RAB7A	7879	protein_coding	H	9.66469	9.31731	9.62964	9.64737	9.82115	9.43435	9.57041	9.52362	9.66132	10.1049	10.018	10.1544	10.5754	10.2746	10.5142	10.9538	10.7553	11.0205	11.6157	9.51117	10.3242	9.22562	9.57306	9.78053
ENSG00000075856	SART3	9733	protein_coding	H	9.83964	9.79394	9.80311	9.22038	10.0813	10.0076	9.66411	9.74572	9.76226	10.2895	9.22305	9.8442	9.00649	8.81313	9.01172	9.15848	9.05579	9.26801	8.90231	9.16359	9.25905	9.64614	9.34859	10.109
ENSG00000075891	PAX2	5076	protein_coding	C	5.13508	5.13508	5.13508	5.30319	5.13508	5.27765	5.13508	5.13508	5.13508	5.28822	5.13508	5.13508	6.47712	6.5248	6.27666	7.05914	7.33492	7.31393	7.50672	6.71536	6.92964	5.13508	5.55895	5.13508
ENSG00000075945	KIFAP3	22920	protein_coding	D	7.07278	7.21355	7.01558	6.75558	6.80614	7.53291	7.24052	7.067	7.10272	7.16299	6.85639	6.79658	7.35266	7.69824	7.55104	8.01343	7.95903	7.98514	7.82474	8.22574	8.17978	6.89274	7.05289	7.00957
ENSG00000076003	MCM6	4175	protein_coding	F	8.12232	8.27809	8.54552	8.18495	8.24504	8.50495	8.09637	8.37623	8.17289	8.37724	8.5197	8.33704	6.83138	7.2797	6.99541	7.61922	7.06221	6.94122	7.46739	8.41382	8.17259	7.86659	8.00818	7.14557
ENSG00000076067	RBMS2	5939	protein_coding	D	7.85372	8.04412	7.84591	8.25297	8.18603	7.64471	7.87496	7.74128	7.98209	7.22513	7.37571	7.26694	9.1313	9.07218	9.42561	8.70368	8.96278	8.81799	8.50935	8.15854	9.41162	8.42859	8.33583	7.81958
ENSG00000076248	UNG	7374	protein_coding	F	9.5425	9.22192	9.48556	9.02838	9.75468	9.48444	9.52116	9.61461	9.31408	9.62941	9.06024	9.56375	7.88603	7.75116	7.76921	8.0473	7.90799	8.22156	8.06784	9.11649	9.20348	8.88209	9.09589	9.23882
ENSG00000076258	FMO4	2329	protein_coding	B	5.13508	5.13508	5.13508	5.60869	5.52396	5.13508	5.13508	5.26526	5.13508	5.47688	5.27502	5.13508	6.10052	5.13508	6.05704	6.91043	6.64849	6.90737	7.03826	6.69442	7.03914	5.13508	5.77951	5.56188
ENSG00000076351	SLC46A1	113235	protein_coding	A	8.85257	8.77719	9.23104	9.04551	8.65415	9.6313	8.72721	9.51232	8.84567	8.4534	8.9018	8.41754	9.90147	9.89055	9.27561	10.184	9.63575	10.1476	9.22057	10.0992	10.1859	9.56812	9.84601	10.017
ENSG00000076382	SPAG5	10615	protein_coding	F	9.2247	8.90586	9.25502	8.96744	9.46441	8.80201	9.05109	9.1121	8.90892	9.35965	9.33628	9.46082	7.22021	7.50529	7.23292	6.64596	6.32761	6.54912	7.21927	6.9006	6.83932	8.11014	9.28386	7.8162
ENSG00000076604	TRAF4	9618	protein_coding	F	9.62982	9.62736	9.72895	9.53364	9.49133	10.0262	9.98767	10.13	9.96637	9.50006	9.72908	9.77022	8.72781	8.86884	8.60235	8.3873	8.44401	8.4888	7.9138	9.19158	8.17259	9.53568	9.5219	9.79404
ENSG00000076641	PAG1	55824	protein_coding	D	6.36413	6.85222	5.92091	6.07011	6.39782	6.3578	6.78097	6.57123	6.62621	6.63639	6.11581	5.97442	7.68533	7.48438	7.99958	7.7289	8.17721	7.77257	7.9138	8.24529	7.836	6.89274	6.58701	7.22702
ENSG00000076706	MCAM	4162	protein_coding	D	7.11651	6.53197	7.18322	6.4918	7.02403	7.49634	7.36296	7.1656	7.10272	7.43054	7.39661	7.63398	9.42291	9.25615	9.26116	9.19616	9.10861	9.26186	9.19949	9.38807	9.2087	7.09856	7.45336	6.87786
ENSG00000076770	MBNL3	55796	protein_coding	G	11.0262	11.0354	11.2409	10.6783	11.0577	11.9204	11.0464	11.1376	10.8941	11.3613	11.7398	11.5299	11.4694	11.3677	11.1915	12.2527	11.982	12.2211	12.5463	12.7618	13.1058	11.3652	12.0768	11.1936
ENSG00000076864	RAP1GAP	5909	protein_coding	F	9.15762	9.00965	9.10642	9.33508	9.22767	8.68447	9.05109	9.38432	9.33392	9.67707	8.31375	9.1226	8.43922	8.21674	8.1953	8.11268	7.79721	7.87476	8.27289	7.86314	7.74344	9.24584	9.40618	9.9333
ENSG00000077009	NMRK2	27231	protein_coding	B	5.13508	5.13508	5.13508	5.13508	5.13508	5.13508	5.13508	5.13508	5.13508	5.13508	5.13508	5.13508	5.82399	5.51988	5.71693	5.13508	5.54265	5.5271	5.13508	5.29782	5.65502	5.13508	5.13508	5.13508
ENSG00000077080	ACTL6B	51412	protein_coding	B	5.13508	5.13508	5.13508	5.13508	5.13508	5.13508	5.13508	5.13508	5.13508	5.13508	5.47718	5.13508	6.52808	6.77187	7.05594	6.36502	6.73748	6.34299	6.31158	5.93877	6.196	5.8344	5.13508	5.13508
ENSG00000077092	RARB	5915	protein_coding	B	5.95323	5.90219	5.54914	5.30319	5.13508	5.13508	6.11856	5.13508	5.84917	5.28822	5.27502	5.86447	5.69933	5.67769	6.10971	5.72841	6.79127	5.5271	6.86974	7.26258	6.98779	6.49639	5.13508	5.13508
ENSG00000077150	NFKB2	4791	protein_coding	A	8.55663	8.57883	8.66405	8.27116	9.18464	8.00043	8.77019	8.72837	8.75016	8.55511	8.84864	8.80336	9.74984	9.70708	9.59835	9.32418	9.46143	9.48383	9.37293	9.3045	8.59969	8.19677	7.60981	8.76507
ENSG00000077274	CAPN6	827	protein_coding	B	5.13508	5.13508	5.13508	5.13508	5.13508	5.13508	5.13508	5.13508	5.13508	5.13508	5.13508	5.13508	5.13508	5.13508	5.28147	5.55609	5.72947	5.13508	6.44399	6.32993	6.55558	5.13508	5.13508	5.13508
ENSG00000077312	SNRPA	6626	protein_coding	F	9.2247	9.02388	9.27408	9.31677	9.26037	8.82857	9.06263	9.02719	9.01122	9.55595	9.83443	9.57539	8.43922	8.51641	8.44635	8.40037	8.53709	8.46747	9.19949	7.43296	8.1043	9.24584	8.95875	8.75816
ENSG00000077420	APBB1IP	54518	protein_coding	B	5.61162	5.13508	5.13508	5.13508	5.29424	5.13508	5.63391	5.26526	5.13508	5.28822	5.47718	5.13508	5.69933	5.79772	5.52139	6.06372	6.62848	6.34299	6.6799	6.11958	6.26581	5.13508	5.48158	5.48398
ENSG00000077454	LRCH4	4034	protein_coding	A	8.58623	8.25394	8.48363	8.71539	8.40666	7.64216	8.11892	8.28133	8.34078	8.39967	8.45524	8.2369	9.54914	9.60808	9.71753	9.26869	9.35676	9.11961	9.68667	8.22574	8.46581	9.07549	8.33583	8.43262
ENSG00000077522	ACTN2	88	protein_coding	C	5.13508	5.13508	5.13508	5.13508	5.13508	5.13508	5.13508	5.26526	5.13508	5.13508	5.13508	5.13508	6.36706	6.65509	6.83972	7.96102	7.36484	7.69995	7.49047	7.45614	7.59849	5.13508	5.8232	5.59579
ENSG00000077585	GPR137B	7107	protein_coding	C	6.07575	6.43504	5.83439	6.04138	6.07387	5.76784	5.99079	5.82964	6.13515	5.89242	5.9747	6.23436	6.36706	6.65509	6.98205	6.69442	6.99987	6.59496	7.11466	6.32993	6.74696	5.13508	5.70731	6.06084
ENSG00000077684	JADE1	79960	protein_coding	F	8.57151	8.81046	8.7198	8.34383	8.38441	8.71804	8.62157	8.64559	8.63711	8.50993	8.79343	8.60078	7.10351	7.06606	6.87446	7.34096	7.35743	7.40988	7.57289	7.49391	7.34679	7.86659	8.29617	7.96382
ENSG00000077782	FGFR1	2260	protein_coding	A	7.92591	7.76268	7.80369	7.18366	8.3446	8.60975	8.14113	8.35979	8.15795	8.81377	8.92962	9.09045	9.37033	9.21998	9.20631	9.35781	9.50864	9.32213	9.96912	10.1387	9.76707	8.46377	8.24065	8.52944
ENSG00000077942	FBLN1	2192	protein_coding	H	9.96796	9.83474	9.90666	9.5355	10.2318	10.3488	10.1529	10.3607	10.2356	10.6483	9.83862	10.3293	9.32192	9.38148	9.46097	8.92683	8.81212	9.04996	9.27011	8.61672	8.34207	9.92174	10.2737	9.31706
ENSG00000078018	MAP2	4133	protein_coding	B	5.13508	5.13508	5.13508	5.13508	5.13508	5.27765	5.13508	5.42578	5.13508	5.28822	5.65604	5.13508	5.13508	5.13508	6.07851	7.34096	6.92904	6.97415	7.08376	6.81478	6.67538	5.13508	5.65329	5.59579
ENSG00000078081	LAMP3	27074	protein_coding	C	5.13508	6.0693	5.74978	5.73716	5.87388	5.51137	5.13508	5.69912	5.13508	5.70465	5.81459	5.55917	6.17479	6.0643	6.1496	6.98702	6.75568	7.18315	7.79895	7.17063	7.55688	5.13508	5.43534	5.88874
ENSG00000078114	NEBL	10529	protein_coding	C	5.13508	5.13508	5.13508	5.13508	5.45292	5.13508	5.13508	5.47881	5.13508	5.66288	5.67412	5.13508	7.49578	7.68014	7.55967	8.08037	8.13999	8.40148	7.8273	8.39455	8.44963	5.13508	5.92116	6.09115
ENSG00000078124	ACER3	55331	protein_coding	D	5.61162	7.36186	6.91829	6.79761	6.99816	7.32292	7.0568	7.10929	7.22794	7.62641	6.88774	7.20504	8.03096	7.76835	7.69079	8.14425	8.23124	8.2343	8.20264	7.8603	8.57147	6.64439	7.07646	7.022
ENSG00000078177	N4BP2	55728	protein_coding	F	8.75193	9.05193	9.10215	9.02173	9.26542	9.18991	8.95522	8.7546	8.76978	8.83911	9.12863	8.76304	7.54027	7.88302	7.5654	7.64188	7.67375	7.75478	7.5512	8.39066	7.4299	8.93295	8.31263	9.55108
ENSG00000078403	MLLT10	8028	protein_coding	H	9.7773	9.89	9.67787	10.2241	9.84758	9.9021	9.88121	9.88393	9.75737	9.87728	9.64557	9.5041	9.00649	8.95221	9.09468	9.29671	8.92598	8.85937	8.37642	8.46826	9.68158	9.95888	9.99329	10.0392
ENSG00000078487	ZCWPW1	55063	protein_coding	B	6.07575	6.20788	6.15905	5.9145	6.06117	5.96729	6.11856	6.02322	6.05094	6.17398	5.81459	6.37354	5.53533	5.79772	5.76834	5.85926	5.62153	5.13508	5.63788	5.87316	5.61375	6.32428	6.23382	5.99659
ENSG00000078618	NRDC	4898	protein_coding	H	9.62982	9.53126	9.74158	9.34148	9.56592	10.068	9.70142	9.88393	9.81958	9.11776	10.6126	9.98164	10.4601	10.6334	10.368	10.4341	10.4196	10.5733	10.219	10.2233	10.7576	9.26577	9.26362	9.3449
ENSG00000078668	VDAC3	7419	protein_coding	A	8.41521	8.25394	8.59996	8.13106	8.45903	8.7795	8.52431	8.61618	8.79871	8.31138	9.04489	8.74245	9.05179	9.03098	8.81236	9.30363	9.16262	9.41911	9.08603	9.72811	9.6934	7.43116	8.64649	7.6584
ENSG00000078814	MYH7B	57644	protein_coding	C	6.27759	6.70326	6.14163	6.15083	6.34318	5.97877	6.11856	5.95774	6.21186	5.56682	5.57605	6.15617	6.10052	6.2639	6.88904	6.48643	7.17405	6.34299	7.10591	6.9065	7.41432	6.77513	6.11384	6.17607
ENSG00000078898	BPIFB2	80341	protein_coding	H	11.325	11.2221	11.4128	11.2014	11.2099	11.4824	11.1843	11.2104	11.0458	9.66724	10.8965	10.6728	10.35	10.4353	10.3517	9.35114	9.48115	9.62914	8.4188	8.7481	9.36644	10.4853	10.2546	11.0495
ENSG00000078900	TP73	7161	protein_coding	E	7.55081	7.40779	7.89693	7.55003	8.18603	7.43804	7.24052	7.80334	7.34208	7.81059	7.14602	7.23636	6.8689	6.91146	6.50312	6.64596	6.34537	6.63897	6.5683	5.98435	6.37688	7.86659	7.57835	7.1733
ENSG00000079101	CLUL1	27098	protein_coding	B	5.13508	6.0693	5.13508	5.13508	5.13508	5.38182	5.13508	5.13508	5.84917	5.28822	5.27502	5.13508	5.82399	5.79772	6.30999	5.96846	6.65508	5.6878	6.6023	6.67308	6.77335	6.32428	5.30864	5.13508
ENSG00000079112	CDH17	1015	protein_coding	B	5.13508	5.13508	5.33079	5.13508	5.13508	5.13508	5.13508	5.26526	5.13508	5.35155	5.13508	5.13508	5.13508	5.13508	5.13508	5.55609	5.54265	5.13508	5.81031	5.672	5.69313	5.13508	5.30864	5.38209
ENSG00000079156	OSBPL6	114880	protein_coding	C	5.13508	5.13508	5.13508	5.30319	5.55491	5.27765	5.13508	5.26526	5.13508	5.47688	5.27502	5.13508	8.4045	8.54609	8.52721	8.41332	8.57606	8.52021	8.16114	8.53304	8.69241	6.64439	6.128	6.01315
ENSG00000079263	SP140	11262	protein_coding	B	5.13508	5.13508	5.33079	5.13508	5.13508	5.13508	5.13508	5.13508	5.13508	5.13508	5.13508	5.13508	5.53533	5.13508	5.54789	5.55609	5.92817	6.22145	6.16848	5.96946	6.07984	5.13508	5.30864	5.43742
ENSG00000079277	MKNK1	8569	protein_coding	D	7.11651	7.65442	7.47829	7.77752	7.21817	7.32617	7.54473	7.46497	7.36912	7.47475	7.32979	7.35459	8.60107	8.58473	8.54001	8.40037	8.18128	8.27183	8.32739	7.38937	8.59035	7.50264	7.75	7.3713
ENSG00000079308	TNS1	7145	protein_coding	H	11.5815	11.652	11.2389	12.2549	11.6993	10.6537	11.7795	11.4844	11.8494	11.7094	12.2522	11.4952	10.7858	10.4587	10.5995	9.05557	9.30326	9.11961	8.67893	8.00593	8.16356	10.5915	10.5088	11.7809
ENSG00000079337	RAPGEF3	10411	protein_coding	C	6.27759	6.43504	6.01874	6.01157	5.90599	6.23155	6.11856	6.09197	6.05094	5.90708	6.20383	6.07032	6.75258	6.77187	7.04747	6.69442	7.00478	6.59496	6.6799	6.89467	7.22589	6.89274	5.99081	5.94465
ENSG00000079459	FDFT1	2222	protein_coding	H	11.7882	11.8929	11.934	11.6023	11.5819	12.1467	11.6896	11.7537	11.6613	11.0942	11.595	11.3573	11.9008	12.0028	11.7555	10.3828	10.5678	10.4304	9.384	9.82471	10.465	11.3136	11.616	10.6278
ENSG00000079462	PAFAH1B3	5050	protein_coding	A	8.10182	8.25394	8.17557	7.87698	8.20102	8.48415	8.50743	8.3875	8.17289	7.9914	8.52494	7.95898	8.81815	9.05173	8.91932	8.67182	8.75904	8.68613	8.32203	9.47343	8.84926	8.15413	7.88671	7.44461
ENSG00000079482	OPHN1	4983	protein_coding	E	6.98046	6.70326	6.76075	6.86451	7.02913	6.97828	6.78097	6.7391	6.80699	6.58258	6.86993	6.37354	6.62334	6.2639	6.60027	6.29834	6.42972	6.94122	6.34637	7.03496	6.21395	7.57049	7.31054	7.74315
ENSG00000079616	KIF22	3835	protein_coding	F	9.64387	9.45995	9.86111	9.47952	9.49047	9.67871	9.50436	9.83766	9.5917	9.56657	9.83705	9.46082	7.83414	7.83504	7.7444	7.44898	6.84829	7.15532	7.56054	8.52068	7.84971	9.22562	9.8627	8.654
ENSG00000079691	CARMIL1	55604	protein_coding	D	7.48764	7.65442	7.5291	7.26653	7.97753	7.50487	7.10528	7.33193	7.4216	7.31498	6.3792	7.23636	8.01558	7.83504	8.13432	8.19031	8.22731	8.42382	8.44034	7.76309	8.00027	7.09856	7.38158	7.60013
ENSG00000079739	PGM1	5236	protein_coding	F	10.2462	10.1383	10.367	10.0193	10.6714	9.51531	10.0293	10.1256	10.0486	9.51424	10.3569	10.1191	7.47298	7.44155	7.31132	7.12734	7.38321	7.73675	8.59003	7.43685	7.05166	9.58407	9.50274	9.89308
ENSG00000079931	MOXD1	26002	protein_coding	B	5.13508	5.13508	5.13508	5.13508	5.29424	5.27765	5.13508	5.13508	5.13508	5.13508	5.13508	5.13508	6.42356	5.13508	6.25954	5.13508	6.42972	6.72216	6.51885	6.28941	6.49039	5.13508	5.13508	5.13508
ENSG00000079950	STX7	8417	protein_coding	A	8.65764	8.51956	8.50066	8.99213	8.49405	8.62248	8.71259	8.4533	8.41776	8.0409	8.85591	8.1917	9.15915	9.34278	9.19919	9.30363	9.41689	9.5254	8.80521	9.50495	10.0147	8.3925	8.44217	8.7839
ENSG00000079999	KEAP1	9817	protein_coding	F	9.46545	9.17173	9.47966	9.35948	9.2634	9.72696	9.79412	9.95483	9.87471	9.67287	10.1601	9.69755	8.32001	8.11413	7.92258	8.85311	8.75091	8.80957	9.53759	9.16698	8.22735	9.46852	10.031	8.91851
ENSG00000080031	PTPRH	5794	protein_coding	H	10.331	10.3331	10.2069	10.5604	10.2613	9.64253	10.2716	10.1443	10.2565	9.95202	10.3954	10.0829	9.34633	9.21386	9.23965	8.54845	8.50835	8.22156	8.25425	8.2667	7.91191	9.80421	9.12128	10.7587
ENSG00000080166	DCT	1638	protein_coding	B	5.95323	5.13508	5.13508	5.13508	5.29424	5.13508	5.13508	5.13508	5.13508	5.35155	5.13508	5.13508	5.13508	5.51988	5.49289	5.55609	6.04717	5.13508	6.48208	6.4424	6.55558	5.8344	5.38039	5.43742
ENSG00000080493	SLC4A4	8671	protein_coding	B	5.13508	5.13508	5.37468	5.30319	5.29424	5.13508	5.13508	5.13508	5.13508	5.44093	5.27502	5.13508	5.13508	5.79772	5.38841	5.72841	5.70959	5.81	5.93119	5.8005	5.96884	5.13508	5.43534	5.56188
ENSG00000080546	SESN1	27244	protein_coding	F	8.22057	7.76268	8.27221	7.78395	8.07872	8.34938	8.09637	8.29605	8.11214	7.8492	8.27838	8.20693	7.54027	7.78533	7.58524	7.64188	7.46797	7.62325	7.46406	8.50999	7.84287	8.68826	8.81526	8.24162
ENSG00000080561	MID2	11043	protein_coding	B	5.13508	5.13508	5.13508	5.30319	5.66031	5.27765	5.13508	5.42578	5.13508	5.47688	5.50445	5.55917	5.13508	5.13508	6.29347	6.78562	6.49255	6.54912	6.51885	6.17981	6.11038	5.13508	5.52225	5.7365
ENSG00000080573	COL5A3	50509	protein_coding	C	5.13508	5.13508	5.54914	5.60869	5.36005	5.51137	5.63391	5.62005	5.55015	5.92143	5.57605	5.13508	8.14821	8.28906	7.56825	8.78532	8.69969	8.53053	9.08603	8.978	8.40453	5.8344	6.19558	5.86907
ENSG00000080618	CPB2	1361	protein_coding	F	8.99134	8.47861	9.1013	8.7448	8.73376	9.20684	8.24714	8.91643	8.40522	8.91968	9.32513	8.56598	7.1337	7.06606	6.70096	7.31251	6.94457	7.56272	7.31229	8.30235	8.17079	8.98206	9.63547	8.94458
ENSG00000080815	PSEN1	5663	protein_coding	A	9.26167	9.28228	9.35717	9.87685	8.94642	9.58809	9.61802	9.61567	9.67692	9.20496	9.26647	9.03239	10.5095	10.6829	10.5206	10.5776	10.5043	10.7212	9.87397	9.90177	10.9925	9.32397	9.36097	9.49009
ENSG00000080823	MOK	5891	protein_coding	E	7.42134	7.10427	7.04638	7.34886	7.10816	6.75944	7.0568	7.15021	6.96373	7.47475	6.80541	7.35459	6.66807	6.94397	6.80394	6.36502	6.52261	6.22145	6.53321	6.40628	5.98068	7.43116	7.08809	7.41759
ENSG00000080986	NDC80	10403	protein_coding	E	7.5196	6.85222	7.49185	7.28528	6.87166	7.58464	6.89891	7.18082	6.84813	7.42013	7.47146	7.23636	6.24334	6.47765	5.98897	6.14901	5.64504	5.13508	6.26627	6.78257	6.23156	5.8344	6.60451	6.68167
ENSG00000081041	CXCL2	2920	protein_coding	B	5.13508	5.13508	5.13508	5.30319	5.13508	5.13508	5.13508	5.13508	5.13508	5.47688	5.13508	5.13508	5.13508	6.2639	5.85969	7.31251	7.33492	7.43282	6.10421	5.76078	5.74564	5.13508	6.06985	5.78392
ENSG00000081051	AFP	174	protein_coding	G	16.7756	16.8059	16.9339	16.585	16.6843	17.047	16.8507	16.7954	16.7353	14.9213	16.7586	15.9307	15.8493	15.9157	15.78	14.7242	14.6467	14.775	13.6648	13.8679	13.5147	16.409	16.8459	16.1989
ENSG00000081087	OSTM1	28962	protein_coding	D	7.61115	7.36186	7.39969	7.08424	7.29078	7.9045	7.40136	7.4795	7.34208	7.62939	7.48538	7.46307	8.06121	8.40189	8.1953	8.19031	8.17516	8.25943	8.07425	8.92957	8.61557	7.50264	7.55831	7.3282
ENSG00000081320	STK17B	9262	protein_coding	C	5.61162	6.6209	6.54989	6.57018	6.03517	6.63545	6.57812	6.493	6.62621	6.49655	6.90093	6.55183	7.40211	7.56612	7.21069	7.54889	7.22855	6.83671	6.96183	7.2082	7.32684	5.13508	6.08477	6.27805
ENSG00000081377	CDC14B	8555	protein_coding	H	9.40069	9.48069	9.68925	8.92817	9.91704	10.0267	9.65653	9.78048	9.55276	9.49768	9.82075	9.48571	10.1944	10.133	9.87459	10.7108	10.6045	10.763	10.4857	11.291	11.6371	9.88362	9.63917	9.86055
ENSG00000081479	LRP2	4036	protein_coding	C	5.13508	5.13508	5.44417	5.63714	5.49025	5.60603	5.99079	5.42578	5.84917	5.40008	5.41462	5.55917	6.79264	7.37461	7.36883	7.84984	8.22336	7.87476	8.36952	9.16246	8.60235	5.13508	5.84397	5.52492
ENSG00000081760	AACS	65985	protein_coding	F	9.85179	9.84277	9.79418	9.99988	9.44944	9.92576	9.67165	9.82038	9.78162	9.78229	9.17413	9.54612	8.81815	9.05858	8.90186	8.54845	8.45074	8.56103	8.0154	9.10946	8.77123	9.26577	9.24673	9.90557
ENSG00000081791	DELE1	9812	protein_coding	F	8.96913	8.95127	8.95767	9.57407	8.88207	8.52274	9.00396	9.12107	8.99467	9.09169	8.03771	8.77323	8.50619	8.391	8.3686	8.19031	8.00594	8.02988	8.1389	7.58392	7.66771	8.68826	8.86999	9.22014
ENSG00000081803	CADPS2	93664	protein_coding	F	8.80314	8.57883	8.76807	8.52108	8.36559	9.44151	8.96756	8.97205	9.07556	8.78667	8.9018	8.8231	7.42615	7.48438	7.24753	7.28343	7.3537	7.15532	7.4872	8.05621	7.51102	8.65828	8.81854	8.59503
ENSG00000081913	PHLPP1	23239	protein_coding	F	9.50449	9.691	9.54067	10.2856	9.30612	9.0839	9.38092	9.51005	9.48346	9.21947	9.72231	9.41619	8.63134	8.72957	8.55551	8.36079	8.36414	8.54077	8.26733	9.14654	8.74143	9.72015	9.61965	10.3203
ENSG00000081923	ATP8B1	5205	protein_coding	D	7.75119	7.76268	7.80583	7.76131	7.26137	8.01807	7.32341	7.51982	7.61302	6.60981	7.45456	6.96113	7.93604	7.69824	7.71146	8.27813	8.0996	7.92315	8.25425	8.78393	8.24798	8.01778	7.91809	7.74315
ENSG00000082014	SMARCD3	6604	protein_coding	C	6.27759	6.0693	5.84745	5.9145	5.72675	6.01221	6.41868	5.74142	6.13515	5.70465	5.27502	6.15617	7.00835	6.91146	8.58599	7.34096	9.26961	7.18315	8.9352	8.82032	9.01263	6.64439	6.06985	5.68475
ENSG00000082074	FYB1	2533	protein_coding	B	5.13508	5.13508	5.13508	5.13508	5.70551	5.56141	5.13508	5.58438	5.55015	5.28822	5.27502	5.13508	5.13508	5.13508	5.61853	5.55609	5.9137	5.5271	6.39635	6.72226	6.26581	5.8344	5.65329	5.78392
ENSG00000082146	STRADB	55437	protein_coding	F	8.6295	8.30183	8.78736	8.60202	8.25941	9.04392	8.8657	8.91729	8.57144	8.32408	8.52494	8.45614	7.74304	7.9445	7.67244	8.03047	7.62289	7.52081	7.29346	8.0008	8.2064	8.27836	8.42283	7.99393
ENSG00000082212	ME2	4200	protein_coding	D	7.35154	7.40779	7.50794	7.50349	7.58053	7.20384	7.43867	7.40522	7.25742	7.86686	7.99451	8.01222	7.62505	7.9445	7.75438	8.08037	7.82903	8.29631	9.15139	7.78429	7.8291	6.77513	7.68906	7.3713
ENSG00000082258	CCNT2	905	protein_coding	F	8.76491	8.72578	8.76375	9.00296	8.43759	9.19755	8.90476	8.67948	8.78913	8.75638	8.37031	8.60078	7.74304	7.81867	7.73435	7.8107	7.54443	7.28881	7.08822	7.71336	8.01042	8.3925	9.01263	9.00118
ENSG00000082397	EPB41L3	23136	protein_coding	B	5.13508	5.13508	5.13508	5.13508	5.13508	5.13508	5.13508	5.13508	5.13508	5.13508	5.13508	5.13508	5.13508	5.13508	5.90099	8.41332	7.06688	6.54912	6.96675	6.73594	6.88295	5.13508	5.30864	5.13508
ENSG00000082512	TRAF5	7188	protein_coding	B	6.27759	6.0693	5.66842	5.84161	5.95157	6.0547	5.13508	5.66896	5.13508	5.56682	5.61776	5.13508	6.17479	6.56996	6.30999	6.06372	6.32761	6.08124	6.49694	6.83994	6.54286	5.8344	5.974	6.58743
ENSG00000082556	OPRK1	4986	protein_coding	B	5.80602	5.13508	5.13508	5.13508	5.13508	5.27765	5.13508	5.26526	5.13508	5.28822	5.13508	5.13508	5.53533	5.13508	5.61853	6.14901	6.15079	5.81	6.49694	6.13196	6.21395	6.32428	5.59264	5.13508
ENSG00000082641	NFE2L1	4779	protein_coding	G	11.8755	11.9291	11.918	11.7871	12.2776	11.4867	11.9267	12.0377	12.0461	11.6366	12.5487	12.0608	11.1005	11.0732	11.003	11.158	11.097	11.2636	10.845	11.2088	11.9076	11.5867	11.1562	12.288
ENSG00000082684	SEMA5B	54437	protein_coding	B	5.13508	5.13508	5.27352	5.51013	5.41047	5.27765	5.13508	5.36041	5.13508	5.13508	5.27502	5.13508	5.69933	5.51988	5.73458	5.96846	5.74868	6.0013	5.88833	5.49821	5.65502	5.8344	5.62394	5.68475
ENSG00000082781	ITGB5	3693	protein_coding	H	10.9605	10.6117	10.8677	10.7601	10.1677	11.2792	10.858	11.0702	11.0032	10.7997	11.0153	10.8192	8.68039	8.84523	8.62387	8.2202	8.26614	8.56103	8.26547	9.29834	9.05965	10.1529	10.1716	10.286
ENSG00000082898	XPO1	7514	protein_coding	H	10.5921	10.7502	10.9005	10.6164	10.5641	11.351	10.8809	10.8666	10.8695	11.0193	11.0769	10.9069	9.90147	10.0046	9.88404	10.0992	10.0852	10.1902	9.93829	11.291	10.9735	10.8305	10.7196	10.5643
ENSG00000083093	PALB2	79728	protein_coding	F	8.05988	8.04412	8.16734	8.0408	7.78188	8.39326	8.14113	8.23484	7.93	8.22882	7.92004	7.94077	7.49578	7.48438	7.35886	7.5246	7.28085	7.5832	7.49374	7.28458	7.96099	7.86659	8.3266	7.48413
ENSG00000083457	ITGAE	3682	protein_coding	E	7.64033	7.72754	7.54735	7.16847	8.0458	7.31313	7.5103	7.57251	7.6569	7.32626	7.89567	7.67908	6.90528	6.91146	6.79352	6.14901	6.50015	6.45115	6.17874	6.66588	6.56189	7.69674	7.4664	7.99393
ENSG00000083635	NUFIP1	26747	protein_coding	D	7.3869	7.31427	7.2465	7.46344	6.9003	7.24936	7.32341	7.34532	7.1352	7.15019	7.88125	7.29681	8.34467	8.24126	8.1362	8.29225	8.37127	8.62976	8.27289	8.01613	8.95988	7.19006	7.266	7.27353
ENSG00000083799	CYLD	1540	protein_coding	D	7.75119	7.57713	7.65192	7.61694	7.39071	7.61631	7.7048	7.53145	7.52072	7.49468	7.48815	7.67908	8.7827	8.71225	8.75875	8.19031	8.44063	8.43486	7.69904	8.69574	8.81078	7.91884	8.25046	7.79572
ENSG00000083828	ZNF586	54807	protein_coding	E	6.98046	7.10427	6.87535	7.56518	6.92273	6.81922	7.0568	6.81871	6.8879	6.45856	6.78632	6.43642	6.90528	6.65509	6.62479	6.29834	6.50769	6.34299	6.69233	6.55189	6.56189	7.63509	7.39989	7.40846
ENSG00000083857	FAT1	2195	protein_coding	G	11.6439	11.8136	11.5516	11.8274	11.7338	12.173	11.9204	11.7964	11.95	12.3284	12.5455	12.286	11.5645	11.4348	11.5859	12.3789	12.5184	12.6818	11.7678	13.33	13.0832	11.8821	12.4712	12.1909
ENSG00000084110	HAL	3034	protein_coding	F	9.38403	9.48069	9.65367	9.72854	9.75038	9.45714	9.28576	9.27822	9.48936	6.45856	7.79363	7.26694	8.42774	8.19178	8.22039	7.16011	7.06221	7.00622	6.7584	6.69442	6.88295	8.77458	9.13183	8.9461
ENSG00000084234	APLP2	334	protein_coding	G	11.9759	11.9159	12.0481	11.871	12.5477	11.4337	11.9077	11.9943	11.9187	11.5985	12.3159	12.0167	13.2161	13.1841	13.1276	13.2065	13.0972	13.2928	13.6497	12.642	13.0199	11.7891	11.3522	12.3489
ENSG00000084444	FAM234B	57613	protein_coding	D	7.3869	7.16008	7.38222	7.03992	7.39071	7.35821	7.36296	7.634	7.47208	7.28829	7.3204	7.35459	8.35684	8.55585	7.97226	7.96102	8.04237	8.04448	7.64765	8.79714	8.50048	6.64439	6.82483	7.18422
ENSG00000084453	SLCO1A2	6579	protein_coding	B	5.13508	5.13508	5.13508	5.13508	5.13508	5.13508	5.13508	5.13508	5.13508	5.13508	5.13508	5.13508	5.13508	5.13508	5.38841	5.13508	5.28957	5.13508	5.66	5.59368	5.48933	5.13508	5.13508	5.13508
ENSG00000084463	WBP11	51729	protein_coding	F	8.65764	8.92116	8.90182	8.60202	8.87415	8.77609	8.77019	8.69262	8.51429	9.43613	8.7326	9.00677	8.07609	8.0319	7.95088	7.869	7.61678	7.77257	8.66216	7.66174	7.40172	8.3925	8.95875	8.2639
ENSG00000084628	NKAIN1	79570	protein_coding	B	5.13508	5.13508	5.37468	5.47072	5.49025	5.13508	5.13508	5.45342	5.72008	5.13508	5.47718	5.55917	6.10052	5.79772	6.03499	5.96846	5.98336	6.08124	6.30269	6.15621	6.07984	5.8344	5.62394	5.38209
ENSG00000084636	COL16A1	1307	protein_coding	E	7.31521	6.92024	7.08385	7.44296	7.08399	7.13428	6.95382	6.99203	7.1352	7.10212	6.46611	7.07149	6.66807	6.8437	6.97306	6.74092	6.72518	6.59496	6.70462	6.46	6.42808	8.23816	7.52561	8.40623
ENSG00000084710	EFR3B	22979	protein_coding	D	6.07575	5.68067	6.09648	5.94828	6.08637	6.28086	6.32871	6.06686	6.28262	6.1094	5.89309	6.07032	8.98329	8.99571	8.98504	9.06375	9.06018	9.1128	8.98988	9.04708	9.80998	6.32428	6.33998	6.3136
ENSG00000084731	KIF3C	3797	protein_coding	A	7.90226	7.57713	7.53434	7.63495	7.66154	7.55766	7.57829	7.70509	7.67832	7.80273	7.45739	7.65671	9.68919	9.50176	9.61045	9.42911	9.48441	9.54575	10.2935	8.57294	9.1117	7.86659	7.91809	8.31691
ENSG00000084733	RAB10	10890	protein_coding	H	10.1163	10.1054	10.1268	9.88636	9.92087	10.6729	10.098	10.2662	10.2599	10.0324	10.8135	10.4191	10.7702	10.8864	10.8225	11.301	11.2627	11.423	10.8718	11.9078	11.7083	10.1422	10.3573	9.87809
ENSG00000084734	GCKR	2646	protein_coding	E	7.72431	7.65442	7.42547	7.5839	7.56373	7.62671	7.61105	7.42293	7.56766	7.57152	6.67532	7.07149	6.47712	6.77187	6.5878	5.55609	5.98336	6.22145	5.99747	6.35925	6.07984	6.89274	7.57037	7.98197
ENSG00000084764	MAPRE3	22924	protein_coding	D	6.44375	6.20788	5.92091	5.84161	5.87388	5.90704	6.8414	5.88592	6.21186	6.14229	5.72489	6.37354	8.03096	7.9445	9.74828	7.7907	9.43891	7.68118	9.42335	8.22136	8.78648	6.64439	6.52346	6.20265
ENSG00000084774	CAD	790	protein_coding	H	10.0493	9.80219	9.96399	10.0638	9.55609	10.353	10.1953	10.2799	10.2634	9.85705	10.4801	10.2769	8.79164	8.83727	8.76843	8.73485	8.73175	8.79258	8.24294	9.46154	8.8403	9.94661	10.1843	9.92948
ENSG00000085063	CD59	966	protein_coding	A	9.44953	9.30573	9.54819	9.19229	9.09451	9.98179	9.54599	9.68317	9.51853	9.43613	9.07809	9.17718	9.71282	9.7372	9.67527	10.2462	9.90376	10.2284	9.67701	10.4615	10.5607	9.46852	9.81612	9.26457
ENSG00000085117	CD82	3732	protein_coding	C	5.13508	5.13508	5.13508	5.13508	5.13508	5.45336	5.13508	5.13508	5.13508	5.28822	5.13508	5.13508	7.70484	7.62433	7.38528	8.24947	8.68695	8.65822	8.80139	8.63485	8.89107	5.13508	5.681	5.7365
ENSG00000085185	BCORL1	63035	protein_coding	A	8.03843	8.30183	8.26607	8.38819	8.73813	7.71443	8.1845	8.16356	7.93	8.1099	8.42469	8.17631	9.66516	9.33152	9.44528	9.75073	9.58655	9.90574	10.1146	8.62334	8.91687	8.3925	8.10911	8.74599
ENSG00000085276	MECOM	2122	protein_coding	B	5.13508	5.13508	5.27352	5.13508	5.13508	5.13508	5.13508	5.13508	5.13508	5.28822	5.13508	5.13508	5.13508	5.13508	5.46185	6.29834	6.07133	6.22145	6.10421	6.05478	5.96884	5.13508	5.13508	5.13508
ENSG00000085433	WDR47	22911	protein_coding	D	6.65195	6.53197	6.87972	7.1323	6.59886	6.68558	6.95382	6.87413	6.99996	7.15019	6.63763	6.99902	8.83555	8.78029	8.47481	7.99618	7.90303	8.04448	7.47403	7.79029	8.13609	5.13508	7.08809	6.78385
ENSG00000085552	IGSF9	57549	protein_coding	B	5.13508	5.90219	5.13508	5.13508	5.13508	5.13508	5.13508	5.13508	5.13508	5.13508	5.13508	5.13508	5.69933	5.67769	5.71693	6.2267	6.22362	5.81	5.90291	5.81945	6.03729	5.13508	5.13508	5.13508
ENSG00000085644	ZNF213	7760	protein_coding	D	7.48764	7.0459	7.25299	6.95232	7.33167	7.0607	7.15197	7.17475	7.22794	7.62342	7.14602	7.48886	8.29491	8.25336	8.37498	7.83041	8.20748	8.28413	8.42213	7.81696	7.05166	7.63509	7.29586	7.42213
ENSG00000085662	AKR1B1	231	protein_coding	A	8.72562	8.79393	8.91453	8.28017	8.79942	9.03731	9.22548	9.23348	9.34047	9.56278	9.27113	9.4097	9.37627	9.41916	9.21251	9.77081	9.8643	10.0045	10.1409	11.1132	10.0047	8.56436	8.55689	8.80584
ENSG00000085741	WNT11	7481	protein_coding	C	5.61162	6.0693	5.59249	5.66401	5.41047	5.27765	5.8371	5.96745	5.72008	5.96286	6.03823	5.73271	6.30718	6.47765	6.03499	6.48643	6.59431	6.59496	6.57518	6.61413	6.36176	6.32428	6.00726	5.86907
ENSG00000085840	ORC1	4998	protein_coding	E	7.69689	7.72754	7.84799	7.54621	7.28244	8.00043	8.02641	7.7746	7.85735	8.23653	7.89567	8.08019	6.66807	6.77187	6.5752	6.29834	6.23356	6.22145	6.5116	6.99178	6.89714	6.64439	7.28598	6.84972
ENSG00000085871	MGST2	4258	protein_coding	F	9.0769	8.76026	8.95104	8.97709	8.97999	8.73804	8.94277	8.97947	8.97792	8.61075	9.34735	8.92703	7.47298	7.22953	7.24389	7.92494	7.67961	7.87476	8.8379	8.39649	7.89442	8.06473	9.05625	8.44779
ENSG00000085999	RAD54L	8438	protein_coding	E	8.25802	8.34815	8.18537	8.02472	7.85751	8.37073	8.3457	8.34702	8.36691	8.37897	8.15983	8.12907	6.42356	6.47765	6.49632	6.06372	6.1063	6.34299	6.5544	7.30192	7.25099	7.75573	8.13058	7.54752
ENSG00000086065	CHMP5	51510	protein_coding	D	7.48764	7.49514	7.98616	7.71149	7.77031	7.81275	7.82055	7.53838	7.87587	8.14522	7.93606	8.09668	8.84417	8.93741	8.77805	8.61707	8.49213	8.52021	9.13331	7.56992	8.44963	7.50264	7.50896	7.92368
ENSG00000086159	AQP6	363	protein_coding	C	6.18237	6.20788	5.97681	6.13789	5.72675	5.78322	6.11856	5.8057	5.84917	5.74342	5.55358	5.55917	6.47712	6.65509	6.53648	6.54224	6.62173	6.54912	6.47458	6.92404	6.8877	6.32428	6.45591	6.32517
ENSG00000086289	EPDR1	54749	protein_coding	F	8.77777	8.53959	8.69844	8.22522	8.46257	9.22523	8.74168	8.94872	8.69989	9.02711	8.6271	9.15404	7.51821	7.30408	7.25115	7.57274	7.82114	7.60337	8.10173	8.60339	7.74098	8.90775	8.58031	8.87291
ENSG00000086475	SEPHS1	22929	protein_coding	F	9.13786	9.00965	9.2771	9.0442	9.35707	9.28383	9.07409	9.25873	9.0834	9.12498	9.82339	9.56375	8.32001	8.54609	8.12864	8.20534	8.32979	8.58101	8.95938	8.01359	8.75938	8.82935	9.62339	8.20626
ENSG00000086544	ITPKC	80271	protein_coding	F	8.10182	8.41488	8.14741	7.84052	8.0218	8.37376	8.36462	8.42078	8.14284	7.76277	8.53795	8.08019	7.51821	7.66179	7.65116	7.66416	7.7114	7.75478	7.22328	8.22574	7.87671	8.77458	8.51089	8.35424
ENSG00000086570	FAT2	2196	protein_coding	C	5.95323	5.90219	5.27352	5.13508	5.29424	5.13508	5.8371	5.50242	5.95692	5.61734	5.13508	5.73271	6.17479	6.20221	6.1496	6.64596	7.22032	6.28415	7.02896	6.81478	7.43299	6.11485	5.70731	5.71124
ENSG00000086696	HSD17B2	3294	protein_coding	E	8.03843	8.34815	8.37406	8.23453	8.85951	8.68326	8.62157	7.99097	8.34078	6.96087	7.87503	7.65671	6.17479	6.136	6.27666	5.85926	5.72947	5.5271	6.01005	6.36883	5.8526	9.006	9.24066	9.71279
ENSG00000086967	MYBPC2	4606	protein_coding	B	5.13508	5.13508	5.27352	5.30319	5.13508	5.13508	5.13508	5.26526	5.13508	5.13508	5.13508	5.13508	6.42356	5.79772	6.02374	6.06372	5.96994	5.6878	5.7935	5.81945	5.86651	5.13508	5.13508	5.13508
ENSG00000087053	MTMR2	8898	protein_coding	F	9.8088	9.83474	9.65425	9.91237	9.30905	9.70809	9.52948	9.71798	9.4656	10.1069	9.80534	9.62102	8.52783	8.27726	8.44332	8.33377	8.6125	8.20871	8.05923	9.0532	9.36176	9.88362	9.16433	9.01427
ENSG00000087074	PPP1R15A	23645	protein_coding	F	8.73884	8.67244	8.40226	8.73344	9.19526	7.94203	8.54099	8.68354	8.92648	9.3579	9.605	9.34993	9.21327	9.26209	9.41874	8.61707	8.50026	8.47818	8.17907	6.99178	7.36318	8.4981	8.59187	9.18718
ENSG00000087076	HSD17B14	51171	protein_coding	B	5.13508	5.13508	5.37468	5.5457	5.52396	5.60603	5.13508	5.42578	5.13508	5.44093	5.41462	5.13508	5.69933	6.0643	5.75171	5.85926	5.72947	6.08124	5.66	5.672	5.67443	5.13508	5.55895	5.56188
ENSG00000087085	ACHE	43	protein_coding	C	5.13508	6.20788	5.65053	5.87903	5.45292	5.66575	5.13508	5.69912	6.05094	6.00212	5.59739	5.86447	6.90528	7.09481	7.5796	6.29834	6.88664	6.59496	6.58882	6.74945	6.39914	6.64439	5.99081	5.99659
ENSG00000087245	MMP2	4313	protein_coding	B	5.13508	5.13508	5.13508	5.13508	5.13508	5.13508	5.13508	5.13508	5.13508	5.13508	5.13508	5.13508	5.13508	5.13508	5.46185	5.55609	6.17221	6.28415	6.52605	6.6366	6.30695	5.13508	5.13508	5.13508
ENSG00000087253	LPCAT2	54947	protein_coding	C	5.13508	5.13508	5.13508	5.13508	5.13508	5.13508	5.13508	5.26526	5.13508	5.47688	5.13508	5.13508	6.90528	5.51988	6.48948	8.0473	7.94464	7.38654	8.786	8.84172	8.95366	5.13508	5.52225	5.30985
ENSG00000087258	GNAO1	2775	protein_coding	C	5.13508	5.13508	5.13508	5.13508	5.29424	5.62677	5.13508	5.13508	5.84917	5.83044	5.27502	6.23436	6.36706	6.4283	7.18426	6.78562	7.8079	6.72216	8.17113	7.53064	7.61748	6.11485	5.13508	5.13508
ENSG00000087266	SH3BP2	6452	protein_coding	F	9.20585	9.28228	8.94914	9.33722	8.82294	9.23847	9.17323	9.39482	9.2389	9.52205	8.28924	9.05756	8.68039	8.42341	8.42039	8.12855	8.21743	8.11527	7.83493	7.99565	8.17798	9.12002	9.3281	9.89856
ENSG00000087301	TXNDC16	57544	protein_coding	D	7.1997	6.6209	7.23672	7.52696	7.15515	6.89454	6.8414	7.01982	7.19776	6.89426	7.32354	6.79658	8.13409	8.48608	8.01818	7.57274	7.59516	7.87476	7.21121	7.3974	8.07949	6.77513	6.9474	6.72995
ENSG00000087338	GMCL1	64395	protein_coding	A	8.79051	8.47861	8.83959	8.44326	8.48363	9.23929	8.22657	8.6744	8.71008	8.02087	9.00811	8.67881	9.51188	9.52168	9.27814	9.18871	9.04808	9.40247	9.11295	9.47069	9.8616	7.81228	8.43575	8.35884
ENSG00000087448	KLHL42	57542	protein_coding	E	7.75119	7.49514	8.03417	8.18495	7.42115	8.28168	7.82055	8.13996	7.81954	7.97063	8.00022	8.17631	6.83138	6.8437	6.64878	7.25368	6.90272	6.97415	7.07929	7.29328	7.37938	8.42859	8.55295	7.75383
ENSG00000087460	GNAS	2778	protein_coding	G	12.3075	12.179	12.4186	12.5139	12.9047	11.8523	12.2086	12.1646	12.1096	12.4415	12.0674	12.4321	11.4229	11.3622	11.3876	11.1155	11.0639	11.2216	12.0555	10.589	10.461	12.0605	11.8159	12.5366
ENSG00000087586	AURKA	6790	protein_coding	F	9.92261	9.74339	10.0525	9.40402	9.59342	10.2066	9.84833	10.0248	9.89707	10.0416	10.1276	10.3051	7.16319	7.20369	7.14553	6.82869	6.54462	6.72216	7.07028	8.01867	7.68063	8.77458	9.30615	8.69803
ENSG00000087842	PIR	8544	protein_coding	D	6.98046	6.20788	6.8033	6.96436	6.92828	6.68011	7.10528	7.08017	7.49662	7.4781	7.43744	7.48886	6.8689	6.69535	6.79874	7.66416	7.82114	7.89108	8.60768	7.2402	7.71365	6.49639	7.02886	6.38105
ENSG00000087884	AAMDC	28971	protein_coding	C	6.5177	6.0693	6.33145	6.32554	6.40665	6.24828	6.32871	6.14004	6.21186	6.33541	6.42022	6.30646	7.2478	7.03664	7.14946	6.98702	7.1568	6.87256	7.30102	6.27901	6.39914	6.64439	6.03917	6.47448
ENSG00000087903	RFX2	5990	protein_coding	C	6.44375	6.43504	5.89728	6.15083	5.85725	6.0547	5.99079	6.04969	6.21186	6.07518	6.08756	5.13508	8.33239	7.98889	8.20969	7.7907	7.70568	7.71847	7.7102	6.65863	7.29977	5.13508	5.974	6.1059
ENSG00000088002	SULT2B1	6820	protein_coding	C	5.13508	5.13508	5.13508	5.13508	5.13508	5.13508	5.13508	5.26526	5.13508	5.13508	5.13508	5.13508	6.7111	6.136	6.77771	7.22324	6.65508	7.09778	7.22328	6.85846	7.20767	5.13508	5.59264	5.65686
ENSG00000088298	EDEM2	55741	protein_coding	A	8.5264	8.67244	8.70635	7.67376	8.76697	8.78403	8.32654	8.7106	8.71008	8.84413	8.65601	8.99813	9.41717	9.54134	9.42104	9.81015	9.60688	9.68979	9.57893	10.3954	9.73973	8.31744	8.15434	8.57547
ENSG00000088325	TPX2	22974	protein_coding	H	10.2416	10.269	10.4688	10.3064	10.6146	9.45148	9.93229	10.2315	10.1526	10.6897	10.6802	10.6564	9.06658	9.07218	8.97464	8.06394	7.73407	7.93891	9.79074	8.77654	8.49906	9.63087	10.1275	9.10537
ENSG00000088340	FER1L4	NA	transcribed_unitary_pseudogene	C	6.44375	6.92024	6.13279	6.78377	6.44121	6.27282	6.8414	6.31001	6.34849	6.29072	6.00712	6.07032	7.70484	7.66179	8.28631	7.0236	7.66787	6.7616	6.90639	7.14171	7.02226	6.49639	6.39432	5.8063
ENSG00000088356	PDRG1	81572	protein_coding	D	7.94915	7.45218	7.84175	7.60235	7.44353	8.05078	7.61105	7.90739	7.87587	7.8184	7.73732	7.9036	8.4506	8.35783	8.24678	8.59456	8.55905	8.74919	7.94928	8.8516	8.68867	7.63509	7.38618	7.99988
ENSG00000088367	EPB41L1	2036	protein_coding	H	9.35867	9.50113	9.27936	9.62043	9.95118	8.752	9.27589	9.50265	9.41685	9.90083	8.9443	9.33631	10.8468	10.7091	10.8066	10.603	10.5324	10.655	11.0496	9.65055	10.1766	9.92174	9.90628	10.0427
ENSG00000088386	SLC15A1	6564	protein_coding	B	5.13508	5.13508	5.37468	5.47072	5.36005	5.27765	5.13508	5.39518	5.13508	5.44093	5.27502	5.13508	6.10052	5.13508	5.66021	6.2267	6.16156	6.08124	6.12617	6.51938	6.25737	5.13508	5.48158	5.56188
ENSG00000088387	DOCK9	23348	protein_coding	C	5.13508	5.13508	5.57137	5.68952	5.55491	5.79821	5.99079	5.42578	5.55015	5.44093	5.61776	5.13508	6.66807	7.12291	7.07271	7.42279	7.13932	7.09778	7.26273	7.04026	7.59575	5.13508	5.65329	5.97967
ENSG00000088543	C3orf18	51161	protein_coding	C	5.80602	6.53197	6.15038	5.87903	5.95157	6.24828	6.11856	6.05832	6.21186	5.97617	5.8418	5.97442	7.1337	7.32801	7.41438	7.12734	7.07153	6.97415	7.34188	6.5276	6.91118	6.32428	5.99081	6.02937
ENSG00000088766	CRLS1	54675	protein_coding	F	9.35867	9.45995	9.65831	9.38967	9.21312	9.71638	9.2048	9.54206	9.49524	9.45422	9.61357	9.83938	8.38087	8.45509	8.26411	8.33377	8.43384	8.67688	8.20847	9.51825	8.92642	9.32397	9.70855	9.09447
ENSG00000088826	SMOX	54498	protein_coding	A	8.12232	7.79694	7.90093	7.78716	8.29171	7.87026	8.22657	8.34058	8.34078	9.32966	8.13762	8.93611	9.25901	9.18287	9.13068	9.33773	9.34155	9.44101	9.21485	8.96896	9.27157	7.96919	7.95483	8.83568
ENSG00000088827	SIGLEC1	6614	protein_coding	B	5.13508	5.68067	5.37468	5.13508	5.13508	5.45336	5.13508	5.39518	5.13508	5.28822	5.37727	5.13508	6.47712	6.0643	6.15929	6.14901	6.07133	6.08124	6.13694	5.98435	6.27418	5.13508	5.30864	5.30985
ENSG00000088832	FKBP1A	2280	protein_coding	H	10.7975	10.8331	10.936	10.8322	11.3077	10.1671	10.6753	10.662	10.6049	11.5507	10.4874	11.0636	11.4735	11.5299	11.4442	11.8135	11.6871	11.9107	11.9709	11.4898	12.2811	10.4768	10.1805	11.06
ENSG00000088854	DNAAF9	25943	protein_coding	F	9.29771	9.1589	9.31438	9.30261	9.28839	9.54021	9.13001	9.26346	9.2598	9.18439	8.78801	9.06586	8.87815	8.86884	8.79708	8.63922	8.42873	8.30839	7.78059	9.03229	8.85483	9.39806	9.23087	9.72607
ENSG00000088881	EBF4	57593	protein_coding	C	5.95323	6.32805	5.84745	5.87903	6.43268	5.79821	6.11856	6.12431	6.46848	6.25341	5.90533	6.37354	6.57674	6.8437	6.93177	6.87026	7.42273	7.40988	7.46072	7.28021	6.7889	6.11485	6.33998	6.41315
ENSG00000088926	F11	2160	protein_coding	F	8.72562	8.57883	8.75398	9.083	8.78821	8.29612	8.47306	8.63096	8.69989	7.78156	8.82342	8.35078	6.01904	6.56996	6.20623	5.55609	5.57059	5.81	5.97165	5.89014	5.83838	9.20511	10.052	9.23386
ENSG00000088992	TESC	54997	protein_coding	F	9.08724	8.74312	9.0553	8.71704	9.27645	8.42567	8.45555	8.69663	8.76	9.46643	8.98653	9.21493	7.8164	8.15349	7.95518	7.9431	7.79183	8.04448	8.93171	7.52338	7.81052	8.46377	8.31029	8.75989
ENSG00000089006	SNX5	27131	protein_coding	H	11.7037	11.5232	11.7341	12.143	11.759	11.3751	11.9685	11.905	11.7608	11.6938	11.8969	11.6692	10.0008	9.74992	9.68611	9.71489	9.44143	9.39126	9.27379	9.66656	10.0132	11.27	12.1904	10.6778
ENSG00000089022	MAPKAPK5	8550	protein_coding	F	8.95789	9.37387	9.10215	9.40096	9.31781	9.05893	8.96756	9.09476	9.00297	9.55595	8.66906	9.28756	7.96841	8.25336	7.97226	7.68608	7.91786	7.93891	8.15913	8.17451	7.81519	9.18431	8.62226	10.0185
ENSG00000089057	SLC23A2	9962	protein_coding	H	10.1462	10.1958	10.1793	9.94003	10.2568	10.8052	10.3156	10.4342	10.4289	9.82774	10.1804	9.95962	12.1707	12.2455	12.1005	12.2801	12.1775	12.3955	11.6885	12.8067	13.0221	10.6682	11.0954	11.0197
ENSG00000089060	SLC8B1	80024	protein_coding	D	7.1997	7.61632	7.14158	7.06227	7.05437	7.32941	7.5103	7.2254	7.25742	7.11981	6.79591	6.75163	8.60107	8.82927	8.78163	8.62819	8.82895	8.68613	8.0353	8.98057	8.97017	7.43116	7.38158	7.83303
ENSG00000089091	DZANK1	55184	protein_coding	C	5.95323	6.43504	6.01874	5.94828	6.04828	6.0547	5.99079	5.81778	5.84917	6.00212	5.90533	5.97442	7.10351	6.94397	6.86955	6.64596	6.50015	6.08124	6.28466	6.39705	6.34641	5.13508	6.09943	6.14868
ENSG00000089116	LHX5	64211	protein_coding	B	5.13508	5.68067	5.27352	5.13508	5.29424	5.13508	5.13508	5.13508	5.13508	5.28822	5.13508	5.13508	5.53533	5.79772	5.71693	5.55609	5.76727	6.08124	5.63788	5.64728	5.56841	5.13508	5.13508	5.13508
ENSG00000089123	TASP1	55617	protein_coding	D	7.6689	7.65442	7.44517	7.53083	7.31546	7.49062	7.24052	7.37691	7.39562	7.54322	7.27246	7.35459	8.58053	8.4655	8.42193	8.20534	8.32061	8.49935	7.74042	8.49742	8.65323	6.89274	7.71449	7.15673
ENSG00000089127	OAS1	4938	protein_coding	D	6.36413	6.53197	6.42051	6.30403	6.7497	6.24828	6.57812	6.6156	6.76437	7.12857	6.39306	7.20504	7.32722	7.20369	7.21442	8.26387	8.31507	8.05893	9.10265	8.53304	8.99862	6.89274	7.82172	7.31843
ENSG00000089154	GCN1	10985	protein_coding	G	11.7803	11.7532	11.829	11.8972	11.6263	11.7832	11.7299	11.8774	11.8379	11.6748	12.0041	11.8558	10.8992	10.9953	10.8395	10.8013	10.7359	10.8308	10.0653	11.8124	11.1987	11.5138	11.5277	11.836
ENSG00000089157	RPLP0	6175	protein_coding	G	13.991	13.7456	14.0061	13.6806	13.7518	14.1631	14.1564	14.2569	14.1518	13.9337	13.6599	13.7619	13.3956	13.5079	13.293	12.6813	12.5417	12.5735	11.7305	13.2224	13.1051	13.3468	13.4453	13.3158
ENSG00000089159	PXN	5829	protein_coding	H	9.6013	9.65498	9.63907	9.74874	10.1356	9.22024	9.59441	9.38556	9.43532	10.1569	9.28348	9.86803	10.5598	10.4561	10.7391	10.6793	10.6146	10.4997	10.8545	10.5286	10.5093	9.87069	8.98084	10.4565
ENSG00000089163	SIRT4	23409	protein_coding	B	5.95323	5.13508	5.65053	5.71386	5.78611	5.60603	5.63391	5.66896	5.13508	5.66288	5.50445	5.13508	6.75258	6.2639	6.22435	6.42751	6.43779	6.45115	6.34637	6.43349	6.73623	5.13508	5.9568	5.62731
ENSG00000089169	RPH3A	22895	protein_coding	B	5.61162	5.13508	5.13508	5.30319	5.29424	5.13508	5.13508	5.13508	5.13508	5.13508	5.13508	5.13508	6.10052	5.51988	5.81566	6.64596	6.92382	6.39851	7.62713	7.21282	7.30999	5.13508	5.43534	5.13508
ENSG00000089199	CHGB	1114	protein_coding	C	5.13508	5.13508	5.44417	5.30319	5.6834	5.41987	5.13508	5.42578	5.13508	5.56682	5.67412	5.86447	7.76175	7.35152	7.43343	7.84984	7.94945	8.19574	7.85757	6.78257	7.0265	5.8344	6.02338	6.06084
ENSG00000089220	PEBP1	5037	protein_coding	G	12.5144	12.5274	12.7432	12.3164	12.7661	12.7479	12.6393	12.6409	12.6062	12.649	11.9324	12.278	11.7539	11.8897	11.6942	11.6184	11.4315	11.6684	11.0079	12.0557	12.3997	12.8259	13.2009	12.8679
ENSG00000089327	FXYD5	53827	protein_coding	B	5.13508	5.68067	5.27352	5.13508	5.45292	5.53719	5.8371	5.36041	5.13508	5.28822	5.59739	5.73271	6.01904	5.89805	6.07851	5.96846	6.18273	5.91211	6.09301	5.81945	5.80899	5.13508	5.43534	5.43742
ENSG00000089356	FXYD3	5349	protein_coding	E	7.94915	8.0996	7.95577	8.15827	7.5671	7.39565	7.7048	7.54985	7.4216	6.1094	6.68061	6.60521	5.92812	5.89805	6.1398	5.85926	5.74868	5.91211	5.84263	5.83784	5.61375	6.64439	7.07646	6.68167
ENSG00000089685	BIRC5	332	protein_coding	F	9.61563	9.8104	9.67558	9.14298	9.34092	9.93593	9.57041	9.69869	9.84741	9.30176	9.55564	9.63221	8.23012	8.20432	7.92038	6.42751	6.75568	6.45115	7.50025	8.29405	7.5625	8.59636	9.27199	8.45852
ENSG00000089692	LAG3	3902	protein_coding	B	6.18237	5.90219	5.88516	6.04138	5.98047	5.89436	5.8371	5.85273	5.84917	5.77973	5.55358	5.86447	6.24334	6.2639	6.30177	6.06372	5.99654	6.0013	5.72116	5.99895	5.69313	5.8344	6.08477	6.09115
ENSG00000089723	OTUB2	78990	protein_coding	D	6.5177	6.85222	6.47791	6.38737	6.82437	6.50245	7.00638	6.47665	6.62621	6.20458	6.5162	6.43642	7.00835	7.09481	7.63769	7.5246	8.35158	7.45537	7.56673	8.62993	8.15992	7.27547	6.58701	6.61393
ENSG00000089847	ANKRD24	170961	protein_coding	C	5.61162	5.68067	5.65053	5.89699	5.63612	5.56141	5.99079	5.74142	5.55015	6.03948	5.63728	5.73271	7.76175	7.8021	7.63498	7.3688	7.29263	7.45537	7.19083	6.92983	6.64077	6.32428	5.84397	5.88874
ENSG00000089876	DHX32	55760	protein_coding	F	8.65764	8.55935	8.69049	8.23685	8.57472	8.81092	8.38328	8.79354	8.69989	8.25751	8.98653	8.40444	7.93604	8.12737	7.96161	7.90655	7.78101	8.02988	7.50349	7.63182	8.38298	8.27836	8.25535	7.72154
ENSG00000090006	LTBP4	8425	protein_coding	C	5.80602	5.68067	5.76472	6.16357	5.85725	5.70194	5.99079	5.78081	5.13508	5.5928	5.67412	5.55917	9.11005	9.07218	8.82632	8.8812	8.64363	8.75797	8.20264	8.82176	8.13979	6.11485	5.974	6.40256
ENSG00000090013	BLVRB	645	protein_coding	D	7.87821	7.72754	7.7886	7.92414	7.62971	7.10767	7.64302	7.79573	7.74064	7.98911	7.8456	7.9947	8.86973	8.80499	8.65946	8.45147	8.42531	8.50982	8.99657	8.54879	7.67031	7.19006	7.10533	7.73599
ENSG00000090020	SLC9A1	6548	protein_coding	A	7.85372	7.65442	7.67567	7.94713	8.0072	7.18951	7.61105	7.64256	7.6569	8.3928	8.5012	8.26625	9.94201	9.70273	9.87682	9.73036	9.70094	9.82071	10.0283	8.4366	8.66599	7.86659	7.68539	8.02922
ENSG00000090238	YPEL3	83719	protein_coding	D	7.75119	7.57713	7.57299	7.7047	7.91882	7.29996	7.43867	7.2254	7.47208	8.04311	8.34678	8.04662	8.98329	8.83727	9.23878	9.29671	9.55434	9.39688	10.0109	8.32699	8.33887	8.01778	7.57835	8.07493
ENSG00000090339	ICAM1	3383	protein_coding	H	9.60848	9.43891	9.5005	9.71629	9.52113	9.6775	9.67915	10.0636	10.0486	10.0579	10.237	10.1427	10.9675	11.0147	10.7999	10.9116	11.0478	11.0913	10.6861	8.74507	9.71248	9.3615	9.56044	9.08623
ENSG00000090372	STRN4	29888	protein_coding	F	9.49677	9.09298	9.21456	8.65296	9.55362	9.37048	9.31498	9.51967	9.56958	9.09799	10.0004	9.60975	8.49525	8.52637	8.39709	8.46396	8.611	8.63931	9.20238	7.80221	8.41366	9.18431	9.48024	9.24376
ENSG00000090382	LYZ	4069	protein_coding	H	12.0541	12.0025	12.3327	11.2116	12.1141	12.6962	11.8673	11.994	11.7933	11.2389	11.6688	11.7014	10.0046	10.2269	10.1465	9.80529	9.51024	9.79546	10.6258	11.4701	11.1661	11.942	12.0204	12.0413
ENSG00000090432	MUL1	79594	protein_coding	A	8.73884	8.76026	8.78523	8.48465	8.32329	9.04109	8.77019	9.1151	9.01122	8.68543	8.74274	8.71098	9.69869	9.64033	9.43472	9.79061	9.62914	9.80393	9.09541	10.3741	10.0117	8.62766	8.86366	8.93237
ENSG00000090447	TFAP4	7023	protein_coding	E	7.90226	7.863	7.90692	7.95566	8.22215	7.47911	7.79252	7.90387	7.85735	8.02311	8.21467	8.32316	6.52808	6.69535	6.47566	6.82869	6.62173	6.59496	6.63528	6.13196	6.6923	7.50264	7.67061	7.72517
ENSG00000090512	FETUB	26998	protein_coding	B	6.07575	5.68067	5.90919	5.94828	6.19135	5.96729	6.11856	6.03214	6.34849	6.13146	5.855	5.97442	5.13508	5.51988	5.54789	5.72841	5.44361	5.5271	6.07016	5.76078	5.61375	6.89274	7.48359	7.00957
ENSG00000090520	DNAJB11	51726	protein_coding	A	9.19633	9.00965	9.26877	9.22386	9.24921	8.40808	8.62157	8.59156	8.77949	10.0525	10.0688	10.0706	10.1397	10.087	10.0619	10.3059	10.0278	10.2378	10.6772	9.31267	8.84926	8.35547	8.99538	9.0041
ENSG00000090530	P3H2	55214	protein_coding	B	5.13508	5.13508	5.13508	5.13508	5.13508	5.13508	5.13508	5.13508	5.13508	5.13508	5.13508	5.55917	5.82399	5.98571	6.04609	5.13508	6.21357	6.15415	6.82645	6.74945	6.6349	5.13508	5.13508	5.13508
ENSG00000090612	ZNF268	10795	protein_coding	E	8.08101	8.22937	8.02871	7.77752	8.01208	8.323	7.36296	7.65741	7.93	7.53685	6.86092	7.51416	7.86895	7.73375	7.81276	7.25368	7.49841	7.26319	6.83195	7.092	7.5284	7.91884	8.13589	8.2037
ENSG00000090674	MCOLN1	57192	protein_coding	D	7.3869	7.10427	7.1345	7.19369	7.05935	6.88077	7.00638	7.20479	6.99996	7.29597	7.49091	7.32602	8.1622	8.25336	8.08628	8.12855	8.25267	8.19574	8.61642	7.37315	7.69088	7.43116	7.34417	6.64831
ENSG00000090776	EFNB1	1947	protein_coding	D	7.23935	7.16008	7.00383	6.94625	6.97708	6.55882	6.78097	7.15639	7.22794	7.38123	6.92688	7.35459	8.24332	8.27726	8.23277	8.40037	8.21147	8.24692	8.80266	7.60122	8.22388	6.64439	7.17743	6.97794
ENSG00000090889	KIF4A	24137	protein_coding	F	8.6715	8.43645	8.77453	8.46312	8.5316	8.55101	8.4017	8.55436	8.3539	8.33128	9.13376	8.83286	7.1337	7.15041	6.89386	6.2267	6.13988	6.28415	7.10151	7.88845	6.47686	7.96919	8.01109	7.8162
ENSG00000090932	DLL3	10683	protein_coding	C	5.13508	5.68067	5.50052	5.5457	5.29424	5.58429	5.13508	5.45342	5.13508	5.50933	5.37727	5.55917	6.8689	7.22953	6.99541	6.87026	6.9599	7.00622	7.14056	7.31903	6.62306	5.8344	5.43534	5.43742
ENSG00000090971	NAT14	57106	protein_coding	C	6.65195	6.43504	6.7166	6.17614	6.44121	6.81922	6.32871	6.67674	6.34849	6.09814	6.54636	6.55183	7.19202	7.12291	6.89386	7.05914	7.47138	7.64283	7.13198	7.59433	7.38259	6.89274	6.39432	6.56028
ENSG00000090975	PITPNM2	57605	protein_coding	F	8.57151	8.63573	8.5668	9.13192	8.11315	8.47714	8.49035	8.53764	8.71008	9.09799	8.7326	9.04922	7.44977	7.41961	7.50403	7.44898	7.46454	7.43282	8.02649	7.17063	6.9965	9.09793	8.81854	9.33799
ENSG00000090989	EXOC1	55763	protein_coding	D	6.93159	7.53676	7.11304	6.97629	7.18254	7.47332	6.89891	7.13149	7.1352	7.74919	6.80541	7.32602	7.9029	8.10076	7.89594	8.01343	8.2488	8.22156	8.46964	8.02626	8.27838	7.50264	7.27603	7.72517
ENSG00000091073	DTX2	113878	protein_coding	D	7.31521	7.10427	7.15561	7.21843	7.3556	6.77971	7.00638	6.97077	7.03516	6.98555	7.60205	7.20504	7.74304	8.01771	7.88468	7.8107	7.96379	8.02988	8.48725	7.42905	7.28256	7.50264	7.35363	7.24271
ENSG00000091106	NLRC4	58484	protein_coding	E	6.18237	6.0693	6.33145	6.58685	6.64203	6.06498	6.57812	6.63951	6.52365	6.97574	6.7815	6.43642	6.01904	6.2639	5.8875	5.96846	5.51259	6.08124	5.72116	5.85573	5.82385	6.32428	6.37294	6.41315
ENSG00000091129	NRCAM	4897	protein_coding	D	6.5177	6.85222	6.76075	6.68955	6.86001	6.54655	6.57812	6.58622	5.55015	6.96584	6.69631	6.65615	7.62505	7.83504	7.53652	7.97871	7.5084	7.84154	7.15331	7.89123	8.15263	7.19006	7.31054	7.28867
ENSG00000091136	LAMB1	3912	protein_coding	H	10.4596	10.621	10.4412	10.2498	10.9876	11.1643	10.6939	10.899	10.7321	11.3827	10.5297	10.8696	9.85976	9.81994	9.72311	9.75577	9.71072	9.78695	10.0997	10.6729	10.1802	10.7481	10.2826	11.3193
ENSG00000091138	SLC26A3	1811	protein_coding	B	6.44375	6.6209	6.53823	6.47357	6.7497	6.55882	6.57812	6.51443	6.13515	5.53912	6.12502	6.15617	5.53533	5.98571	5.57275	5.55609	5.72947	5.5271	6.05849	6.19138	6.38435	5.13508	6.22125	6.57845
ENSG00000091157	WDR7	23335	protein_coding	D	7.6689	7.40779	7.40258	7.98092	7.09855	7.38948	7.32341	7.40267	7.63514	7.18404	8.01909	7.17294	8.69955	8.67697	8.76602	8.50079	8.33344	8.30839	7.9352	8.16769	8.56056	7.75573	7.61369	7.62763
ENSG00000091262	ABCC6	368	protein_coding	F	9.71213	9.81856	9.54944	9.60543	9.35896	9.89013	9.34361	9.43427	9.45356	8.89695	8.68784	8.75278	8.2168	8.3466	8.21327	8.11268	8.15665	8.05893	8.13686	9.39578	8.4731	10.042	10.6171	10.092
ENSG00000091490	SEL1L3	23231	protein_coding	C	6.71348	6.0693	6.47169	6.71937	6.21307	6.66357	6.78097	6.493	6.57613	6.81818	6.65932	7.20504	6.17479	6.2639	6.37343	7.05914	7.11264	7.068	7.77265	7.54147	7.59849	5.8344	7.20939	6.38105
ENSG00000091513	TF	7018	protein_coding	G	16.0467	16.1591	16.2467	15.6349	16.3311	16.449	15.8738	15.8638	15.7944	14.2686	14.9319	14.7628	15.977	16.0042	15.8956	15.3707	15.2742	15.3923	14.3275	15.68	15.5814	15.9235	16.2652	16.1743
ENSG00000091536	MYO15A	51168	protein_coding	C	6.07575	6.0693	5.57137	5.75954	5.55491	5.60603	5.13508	5.8057	5.72008	5.56682	5.13508	5.13508	6.8689	6.8437	7.08514	6.59532	6.60123	6.63897	6.62876	6.15621	6.599	6.11485	5.55895	5.62731
ENSG00000091583	APOH	350	protein_coding	G	12.7219	12.8036	12.9295	12.558	13.2128	12.8227	12.7186	12.5801	12.7561	12.1696	12.5465	12.3499	10.6868	10.9035	10.6189	8.91782	8.87331	8.66758	8.48247	9.55657	9.71492	13.3186	14.0142	13.0974
ENSG00000091592	NLRP1	22861	protein_coding	C	5.13508	5.13508	5.37468	5.37268	5.45292	5.33662	5.13508	5.47881	5.13508	5.5928	5.27502	5.13508	6.79264	6.2639	6.43308	7.19206	6.73134	6.63897	6.75254	7.20356	6.76286	5.13508	5.8232	5.65686
ENSG00000091651	ORC6	23594	protein_coding	E	8.20147	8.0996	8.28288	8.30024	8.0023	8.40661	8.24714	8.27188	7.85735	8.27632	8.17332	8.20693	6.8689	6.56996	6.5878	6.69442	6.38843	6.59496	6.96675	7.94309	6.91582	7.50264	7.88035	7.83637
ENSG00000091656	ZFHX4	79776	protein_coding	B	5.61162	5.13508	5.13508	5.13508	5.13508	5.13508	5.13508	5.26526	5.13508	5.13508	5.37727	5.13508	5.53533	5.51988	5.84534	5.85926	6.11764	6.0013	6.32913	6.05478	6.21395	5.8344	5.13508	5.13508
ENSG00000091831	ESR1	2099	protein_coding	C	5.95323	6.0693	5.27352	5.82208	5.80465	5.64665	5.99079	5.26526	5.95692	5.13508	5.69158	5.73271	5.69933	5.51988	5.78452	5.72841	7.21203	5.6878	7.83239	7.98789	8.34526	6.64439	5.13508	5.13508
ENSG00000091844	RGS17	26575	protein_coding	C	5.80602	6.0693	5.73444	5.13508	5.6834	5.13508	5.99079	5.68426	5.72008	5.13508	5.13508	5.86447	5.92812	6.0643	6.2851	6.06372	6.9599	5.81	7.3744	7.02431	7.60937	6.64439	5.13508	5.13508
ENSG00000092051	JPH4	84502	protein_coding	B	5.80602	5.68067	5.5256	5.66401	5.41047	5.53719	5.13508	5.36041	5.13508	5.40008	5.47718	5.55917	5.92812	5.51988	6.12988	6.42751	5.80281	6.15415	6.15809	5.99895	5.71119	5.13508	5.75643	5.65686
ENSG00000092067	CEBPE	1053	protein_coding	B	5.13508	5.13508	5.27352	5.13508	5.13508	5.13508	5.13508	5.13508	5.13508	5.13508	5.13508	5.13508	5.69933	5.51988	5.46185	5.55609	5.47986	5.6878	5.68118	5.49821	5.56841	5.13508	5.43534	5.30985
ENSG00000092068	SLC7A8	23428	protein_coding	C	5.13508	5.13508	5.13508	5.13508	5.13508	5.27765	5.13508	5.52457	5.55015	5.47688	5.27502	5.13508	7.00835	6.65509	7.21069	8.01343	7.5858	7.84154	8.54034	7.48269	7.91408	5.13508	5.62394	5.30985
ENSG00000092096	SLC22A17	51310	protein_coding	B	5.13508	5.13508	5.13508	5.13508	5.13508	5.13508	5.13508	5.13508	5.13508	5.13508	5.13508	5.13508	5.13508	5.51988	6.01232	6.64596	6.34537	6.72216	6.35487	6.35925	6.18688	5.13508	5.13508	5.13508
ENSG00000092098	RNF31	55072	protein_coding	A	8.12232	8.43645	8.22393	8.34811	8.0072	8.09386	8.00229	8.55658	8.37979	8.54434	8.07242	8.43053	9.39394	9.35394	9.21692	9.09603	9.08514	9.25569	8.52493	9.94111	9.42512	8.27836	8.24802	8.45852
ENSG00000092148	HECTD1	25831	protein_coding	H	11.1394	11.2823	11.2432	11.5294	10.8835	11.3827	11.2026	11.1469	11.2881	10.483	11.6508	10.9477	9.98144	9.96149	9.89891	10.1689	10.0087	10.0831	9.63274	10.832	10.2804	10.8035	11.0417	11.3635
ENSG00000092199	HNRNPC	3183	protein_coding	H	11.4874	11.3709	11.5056	11.8252	11.3422	11.1701	11.5394	11.5754	11.5822	11.5394	11.9148	11.785	10.6482	10.7048	10.5564	10.4926	10.4685	10.6433	10.7174	10.4215	11.4828	10.7967	10.9459	11.2589
ENSG00000092295	TGM1	7051	protein_coding	B	6.18237	6.20788	5.84745	5.80193	5.63612	5.99008	5.8371	5.90719	5.84917	6.03948	5.74082	5.97442	5.13508	5.51988	5.6798	5.55609	5.57059	5.5271	5.50727	5.64728	5.38589	6.11485	6.14194	6.18946
ENSG00000092445	TYRO3	7301	protein_coding	F	8.58623	8.69044	8.73424	8.5566	8.68169	9.06545	8.75601	9.16507	9.11436	8.71314	8.53536	8.78334	8.07609	8.04595	7.92478	7.99618	7.95664	8.01513	7.99069	8.92022	8.49906	8.4981	7.89935	8.92622
ENSG00000092529	CAPN3	825	protein_coding	E	6.18237	6.43504	6.2255	6.2931	6.21307	6.34289	6.50138	6.23597	6.76437	6.43509	6.30684	6.55183	6.7111	6.56996	6.88904	6.74092	7.01939	6.72216	6.74075	7.15142	6.9965	7.43116	7.57037	6.95857
ENSG00000092607	TBX15	6913	protein_coding	E	7.85372	7.40779	7.54476	7.6133	7.94465	6.90815	7.97775	7.72932	7.78066	7.30741	7.55554	7.43677	6.8689	6.91146	6.83467	5.96846	5.89892	5.5271	5.81031	5.69559	5.63483	6.77513	6.80312	7.49705
ENSG00000092621	PHGDH	26227	protein_coding	H	10.3483	10.4106	10.5515	10.5046	10.4294	10.4899	10.9193	10.9433	10.9074	10.1393	9.94379	10.0869	9.35237	9.42447	9.26372	8.60586	8.57606	8.60071	8.43209	10.031	9.11077	10.2054	10.1282	10.2344
ENSG00000092758	COL9A3	1299	protein_coding	F	8.93515	8.87477	8.94724	8.86121	9.09678	9.35387	8.75601	8.98522	8.85488	10.1357	9.68387	9.90997	8.55969	8.74668	8.63185	8.08037	8.11888	8.11527	8.95366	7.73222	7.4453	9.81775	9.48024	9.56198
ENSG00000092820	EZR	7430	protein_coding	A	8.94657	8.77719	9.09101	8.58584	9.45562	9.0086	8.87884	8.99989	9.2177	9.65947	9.37717	9.60408	10.3227	10.4222	10.4174	10.9183	10.8396	11.0999	11.6225	10.6127	9.90021	9.3799	9.61591	9.0931
ENSG00000092853	CLSPN	63967	protein_coding	F	8.16246	8.22937	8.34238	8.63385	8.20315	7.77612	8.02641	8.02207	8.21678	7.92333	8.79126	8.41754	7.1337	7.15041	7.10153	7.49987	7.17405	7.21039	7.9162	7.98009	8.41215	7.27547	8.13324	7.21645
ENSG00000092929	UNC13D	201294	protein_coding	F	10.2462	10.112	10.1834	9.67634	9.97963	10.4903	9.93229	10.1017	10.1187	10.1882	9.21662	10.0289	8.35684	8.42341	8.3686	7.84984	7.9154	7.90721	8.07212	7.2402	7.59575	10.1741	10.0366	10.5598
ENSG00000093009	CDC45	8318	protein_coding	E	7.4549	7.31427	7.66147	7.36648	6.83637	7.56039	7.40136	7.46009	7.4216	7.7216	7.62971	7.9947	6.24334	6.47765	6.04609	6.06372	6.05934	5.13508	6.61561	6.99726	7.04333	6.89274	7.11669	6.55107
ENSG00000093010	COMT	1312	protein_coding	F	10.0387	9.8104	9.99182	9.9911	9.38698	9.64872	9.63355	9.86985	9.7912	9.84652	9.47255	9.77527	8.63134	8.82122	8.58462	8.45147	8.41329	8.46747	8.39692	9.54362	8.31303	9.70565	9.98242	9.56396
ENSG00000093072	ADA2	51816	protein_coding	B	5.13508	5.13508	5.13508	5.30319	5.13508	5.13508	5.13508	5.13508	5.13508	5.13508	5.13508	5.13508	5.53533	5.13508	5.13508	5.13508	6.00951	5.5271	6.40445	6.38773	6.33864	5.13508	5.13508	5.62731
ENSG00000093217	XYLB	9942	protein_coding	F	8.76491	8.70822	8.74852	9.41317	8.48538	8.40069	8.82555	8.67643	8.92648	8.76567	8.4972	8.37787	7.35266	7.37461	7.22924	7.25368	7.36854	7.47754	6.98622	7.53064	7.85877	8.82935	9.22349	9.34719
ENSG00000094804	CDC6	990	protein_coding	F	8.61523	8.63573	8.82101	8.45123	8.54501	8.81867	8.57377	8.814	8.54886	8.95022	9.05123	9.0823	7.27482	7.37461	7.16504	7.19206	7.09453	7.26319	7.75125	8.61174	8.35478	8.11014	8.58995	7.51831
ENSG00000094916	CBX5	23468	protein_coding	H	11.249	11.3764	11.4883	11.2563	11.4272	11.6625	11.2026	11.2501	11.2982	10.5068	11.3362	10.8386	10.2885	10.4274	10.1725	10.4559	10.2164	10.3633	9.72198	10.6214	11.2074	10.705	11.0396	11.2113
ENSG00000095203	EPB41L4B	54566	protein_coding	A	8.3475	7.98634	8.39105	8.09052	8.50953	8.50633	8.16298	8.31324	8.45474	8.08013	8.69134	8.43053	8.53853	8.31236	8.27098	8.65017	8.73862	8.91535	8.8601	10.1495	9.28645	8.53162	8.45491	8.59891
ENSG00000095209	TMEM38B	55151	protein_coding	D	7.3869	7.31427	7.95385	7.94998	7.40982	7.69733	8.11892	7.68869	7.93	7.47475	8.13762	7.86542	9.02175	8.95955	8.71687	8.63922	8.59288	8.60071	8.15913	8.92557	9.22167	6.99992	7.49633	7.22702
ENSG00000095303	PTGS1	5742	protein_coding	B	5.13508	5.13508	5.27352	5.37268	5.13508	5.27765	5.13508	5.45342	5.13508	5.28822	5.37727	5.13508	5.53533	5.98571	5.8875	5.55609	5.98336	6.34299	6.35487	6.05478	5.89352	5.13508	5.55895	5.43742
ENSG00000095370	SH2D3C	10044	protein_coding	C	5.13508	5.13508	5.13508	5.13508	5.13508	5.13508	5.13508	5.13508	6.05094	5.13508	5.13508	5.13508	8.03096	7.86721	8.44332	7.5246	7.89805	7.21039	7.38506	6.92983	7.25099	5.13508	5.30864	5.68475
ENSG00000095383	TBC1D2	55357	protein_coding	D	7.02747	6.53197	6.88406	7.18366	6.305	6.744	6.8414	6.97077	6.80699	6.53323	6.52836	6.30646	8.33239	8.17914	8.07055	8.09662	7.93009	8.05893	7.78849	8.12604	8.3938	7.43116	7.11102	6.94548
ENSG00000095397	WHRN	25861	protein_coding	D	7.35154	7.40779	7.14861	7.36648	7.17802	7.08831	7.28262	7.13149	6.96373	6.70641	7.29505	6.96113	8.48422	8.41269	8.58736	8.03047	7.96141	7.89108	7.84504	7.23568	7.82216	7.69674	7.02278	8.1219
ENSG00000095485	CWF19L1	55280	protein_coding	F	7.8288	8.04412	8.12208	8.17531	8.0458	8.18315	8.58989	8.41346	8.61556	8.2015	8.31223	8.145	7.47298	7.73375	7.6048	7.31251	7.11264	6.97415	6.83742	7.98009	7.59849	7.63509	7.79823	7.35232
ENSG00000095539	SEMA4G	57715	protein_coding	H	11.2118	11.2005	11.1995	11.1386	11.6298	10.7553	11.147	10.988	11.0317	11.1546	10.0504	10.6148	9.89735	9.73294	9.91254	9.41641	9.25152	9.14655	10.1069	8.92824	8.78297	11.4631	11.5638	11.4774
ENSG00000095587	TLL2	7093	protein_coding	C	5.13508	5.13508	5.37468	5.42592	5.45292	5.41987	5.63391	5.54551	5.13508	5.40008	5.67412	5.55917	7.58333	7.62433	7.31477	7.7907	7.73687	7.73675	8.087	7.08182	7.48155	5.13508	5.55895	5.52492
ENSG00000095627	TDRD1	56165	protein_coding	B	5.13508	5.13508	5.13508	5.13508	5.13508	5.13508	5.13508	5.13508	5.13508	5.13508	5.13508	5.13508	5.13508	5.13508	5.49289	5.13508	5.66746	5.13508	5.95841	5.89014	5.8526	5.13508	5.13508	5.13508
ENSG00000095739	BAMBI	25805	protein_coding	A	7.85372	7.98634	7.89693	7.58017	7.93696	8.44016	8.02641	8.25691	8.24529	8.69519	8.14621	8.39122	9.87659	10.1069	9.75737	10.8493	10.8905	10.8816	11.4758	11.4571	10.5159	8.46377	8.0735	8.94458
ENSG00000095752	IL11	3589	protein_coding	E	6.5177	6.43504	6.47169	6.81808	7.09855	6.61243	7.28262	7.05704	7.22794	7.34852	6.7815	7.58732	8.84417	8.42341	8.5386	6.91043	7.50508	7.09778	5.7935	5.87316	5.77815	7.50264	7.41796	8.30026
ENSG00000095917	TPSD1	23430	protein_coding	B	5.13508	5.13508	5.13508	5.13508	5.13508	5.13508	5.13508	5.13508	5.13508	5.13508	5.13508	5.13508	5.53533	5.98571	6.01232	5.13508	5.85261	6.0013	5.63788	5.13508	5.48933	5.13508	5.13508	5.13508
ENSG00000095932	SMIM24	284422	protein_coding	E	7.99451	8.12653	8.14406	7.94998	8.19889	7.74562	7.73467	7.54757	7.36912	7.36679	7.47146	7.17294	7.64544	7.92939	7.75934	7.31251	7.10813	7.18315	7.61228	7.49018	6.66396	8.71762	9.03531	7.94852
ENSG00000095970	TREM2	54209	protein_coding	B	5.13508	5.13508	5.13508	5.13508	5.13508	5.13508	5.13508	5.13508	5.13508	5.28822	5.27502	5.13508	5.13508	5.13508	5.13508	5.55609	5.68894	6.0013	6.11526	5.87316	5.93216	5.13508	5.7324	5.13508
ENSG00000096006	CRISP3	10321	protein_coding	B	5.13508	5.13508	5.13508	5.13508	5.13508	5.13508	5.13508	5.13508	5.13508	5.13508	5.13508	5.13508	5.13508	5.13508	5.13508	5.13508	5.76727	5.13508	6.35487	6.34957	5.93216	5.13508	5.13508	5.13508
ENSG00000096060	FKBP5	2289	protein_coding	A	8.6295	8.53959	8.78309	8.75287	9.09224	8.31987	8.72721	8.79072	8.86403	9.67917	8.83188	9.30866	9.04434	9.38692	9.17127	9.72522	9.40661	9.7997	10.3737	8.83605	9.64872	7.75573	8.22082	8.46066
ENSG00000096063	SRPK1	6732	protein_coding	H	10.1609	10.2809	10.4959	10.4782	9.9164	11.0218	10.5825	10.7529	10.5066	10.5748	10.7857	10.6007	9.6603	9.68958	9.49765	9.79061	9.4548	9.78267	9.17319	10.0998	10.1239	9.93423	10.2018	9.91796
ENSG00000096070	BRPF3	27154	protein_coding	H	10.2645	10.0784	10.1882	10.439	10.5464	9.37273	10.0352	10.0843	10.2108	10.5993	9.76854	10.4127	8.86973	8.77196	8.85951	8.76535	8.75498	8.88363	9.58558	8.41764	8.47746	9.90915	10.1354	10.3969
ENSG00000096088	PGC	5225	protein_coding	D	6.58687	6.32805	6.52643	6.22471	6.33377	7.02017	6.89891	6.73475	6.8879	7.25709	7.4403	7.17294	7.88603	7.78533	7.71146	9.19616	9.2448	9.4301	10.1721	9.79953	10.089	8.62766	8.5861	9.21512
ENSG00000096092	TMEM14A	28978	protein_coding	D	6.88068	6.6209	7.09121	6.78377	6.92273	6.8715	6.89891	6.71721	7.03516	6.89426	6.44014	6.79658	7.58333	7.44155	7.47379	8.0473	7.97091	7.95449	8.2636	8.37894	8.65962	6.99992	6.9012	7.11722
ENSG00000096654	ZNF184	7738	protein_coding	D	7.02747	7.10427	7.11304	7.16337	7.22693	6.93933	7.10528	6.9779	6.96373	7.48807	6.89215	7.20504	8.09082	7.9141	7.87333	8.06394	8.0866	7.9699	8.72408	7.50872	7.80818	6.99992	6.90791	7.0158
ENSG00000096696	DSP	1832	protein_coding	G	13.2502	13.4345	13.2873	14.0576	13.7219	12.4847	13.3446	13.1528	13.2433	13.4587	13.8214	13.5666	13.0885	12.9196	12.988	12.61	12.6536	12.7253	12.4434	11.4042	11.7801	12.8057	12.6495	13.8115
ENSG00000096996	IL12RB1	3594	protein_coding	B	5.13508	5.13508	5.13508	5.73716	5.58367	5.13508	5.13508	5.26526	5.13508	5.13508	5.63728	5.13508	6.24334	5.79772	6.37343	6.59532	6.21357	6.0013	5.84263	6.14417	6.09015	6.64439	5.92116	5.97967
ENSG00000099139	PCSK5	5125	protein_coding	B	5.61162	5.13508	5.44417	5.63714	5.78611	5.58429	5.63391	5.47881	6.05094	6.00212	5.75632	5.73271	6.30718	6.0643	6.35011	6.36502	6.22362	6.15415	6.59558	6.76944	6.21395	6.11485	5.55895	5.7365
ENSG00000099194	SCD	6319	protein_coding	G	15.0786	15.1552	15.24	14.669	15.0748	15.499	14.7835	14.8352	14.7844	14.4148	14.7938	14.578	15.3497	15.3931	15.1747	14.5793	14.5384	14.6595	13.535	13.6218	14.4072	14.2749	15.026	13.8535
ENSG00000099204	ABLIM1	3983	protein_coding	H	11.2808	11.1561	11.2822	11.239	10.7003	11.5593	11.3341	11.5998	11.4281	11.2825	11.6501	11.2707	9.69394	9.63577	9.37444	9.84371	9.64961	9.73477	9.37293	10.1911	10.4841	10.8635	11.4291	10.6641
ENSG00000099219	ERMP1	79956	protein_coding	H	9.75805	9.6731	9.75301	9.8569	9.30709	10.3005	9.73778	10.0659	9.91909	9.42949	10.2902	9.79032	8.86126	8.72094	8.69672	8.95352	8.91754	8.79258	8.86133	9.77759	9.50923	9.53568	9.35985	9.00847
ENSG00000099250	NRP1	8829	protein_coding	E	7.02747	7.79694	7.22355	7.0678	7.4728	7.41095	6.64984	7.05035	6.99996	6.75478	5.9292	6.15617	6.7111	7.22953	6.95029	7.34096	7.09908	7.38654	7.58818	7.51973	7.51394	8.35547	8.39883	8.9123
ENSG00000099251	HSD17B7P2	158160	transcribed_unprocessed_pseudogene	E	7.77755	8.0996	8.0159	8.24608	7.24426	8.11944	7.84803	7.61888	7.56766	7.22917	7.22943	7.23636	7.00835	6.77187	6.71224	6.14901	6.07133	6.0013	5.90291	6.17981	6.17768	7.19006	7.41796	7.53091
ENSG00000099256	PRTFDC1	56952	protein_coding	B	5.13508	5.13508	5.13508	5.13508	5.13508	5.13508	5.13508	5.13508	5.13508	5.13508	5.13508	5.13508	5.13508	5.13508	5.54789	5.13508	5.76727	5.13508	5.95841	6.02735	6.21395	5.13508	5.13508	5.13508
ENSG00000099260	PALMD	54873	protein_coding	E	6.88068	6.98467	6.88406	7.18366	7.24426	7.13804	6.50138	6.54061	6.72014	7.06599	7.13157	6.43642	6.10052	6.32181	5.75171	5.85926	5.89892	5.81	5.91719	6.14417	5.63483	7.63509	8.42715	7.44906
ENSG00000099282	TSPAN15	23555	protein_coding	D	6.18237	5.68067	6.29495	6.04138	6.11083	6.18834	6.57812	6.19296	6.41025	6.13146	5.96359	6.23436	8.32001	8.16637	8.38766	8.51286	8.39068	8.37878	8.30584	8.58655	9.06734	6.64439	6.72774	6.20265
ENSG00000099284	MACROH2A2	55506	protein_coding	F	8.6715	8.74312	8.9605	8.75126	9.63682	8.91679	8.38328	8.79354	8.49077	8.86525	9.03213	8.5423	7.76175	7.64319	7.45532	7.99618	7.47479	7.93891	8.52028	6.92983	7.4299	9.43373	9.67292	9.37783
ENSG00000099308	MAST3	23031	protein_coding	A	8.98028	8.8904	8.75507	8.91388	8.7279	8.6476	8.50743	8.61299	8.80823	8.57491	9.11573	8.68962	10.0609	10.0046	9.91958	9.68874	9.82436	9.69435	9.98317	9.51029	8.79462	9.26577	10.1143	8.75296
ENSG00000099326	MZF1	7593	protein_coding	F	8.27638	8.04412	8.13733	8.80342	7.93696	8.59303	8.02641	8.25417	8.17289	8.5397	7.69766	8.145	7.62505	7.54615	7.73182	7.68608	7.50508	7.47754	7.26661	7.54864	7.06815	8.95772	8.2938	8.77709
ENSG00000099331	MYO9B	4650	protein_coding	H	9.99011	9.74339	9.67901	10.6592	9.45915	8.99012	9.76623	9.89309	9.9278	10.1347	10.237	10.0076	10.9792	11.0077	11.0247	10.7915	10.8551	10.8037	11.0534	10.5464	10.0002	9.97105	9.80547	9.98647
ENSG00000099337	KCNK6	9424	protein_coding	B	5.13508	5.68067	5.37468	5.42592	5.58367	5.33662	5.13508	5.60257	5.55015	5.28822	5.47718	5.13508	6.42356	6.32181	6.42581	6.54224	6.30036	6.39851	6.48954	6.23623	6.31497	5.8344	5.55895	5.59579
ENSG00000099338	CATSPERG	57828	protein_coding	C	5.61162	6.20788	5.83439	6.36718	6.04828	5.71915	6.22962	5.85273	6.05094	5.7971	6.04834	5.73271	6.94061	6.5248	6.85473	6.74092	6.89738	6.83671	6.7348	6.73594	6.54286	6.32428	6.28246	5.88874
ENSG00000099365	STX1B	112755	protein_coding	E	7.02747	6.7801	6.71159	6.76976	6.55393	6.658	6.57812	6.44882	6.46848	6.46627	5.82834	6.23436	6.83138	7.15041	6.78301	6.59532	6.71275	6.34299	6.33778	6.57564	6.29071	6.77513	6.96029	7.34273
ENSG00000099377	HSD3B7	80270	protein_coding	F	10.0227	9.80219	9.85101	10.0312	9.05657	9.72109	9.84833	10.0184	9.7912	9.36139	10.0974	9.6761	8.06121	8.3466	8.03247	8.06394	8.25074	8.36729	7.72127	8.60172	8.44072	9.70565	9.93211	9.44152
ENSG00000099399	MAGEB2	4113	protein_coding	C	5.13508	5.13508	5.13508	5.13508	5.13508	5.13508	5.13508	5.42578	5.13508	5.13508	5.13508	5.13508	6.17479	6.80833	6.68957	7.74981	8.11675	8.27183	8.3345	8.56608	8.48181	5.13508	5.13508	5.13508
ENSG00000099625	CBARP	255057	protein_coding	D	7.3869	7.16008	7.05396	7.55383	7.15515	6.95679	7.43867	7.51748	7.4216	7.70478	7.34835	7.53899	8.7827	8.74668	8.73426	8.15977	8.24297	8.18264	8.32024	7.87726	7.44223	7.27547	7.25589	7.1678
ENSG00000099725	PRKY	5616	transcribed_unitary_pseudogene	E	7.07278	7.45218	6.7166	7.00562	6.98238	7.28331	6.8414	7.02325	6.52365	7.62939	6.90964	7.03578	6.30718	6.4283	6.41849	6.42751	6.34537	6.54912	6.23801	6.55986	6.69788	7.43116	7.36301	7.806
ENSG00000099769	IGFALS	3483	protein_coding	B	6.07575	6.20788	6.36665	6.09788	6.37087	6.49599	5.99079	6.09197	6.21186	6.00212	5.9523	5.73271	6.10052	5.98571	5.13508	6.06372	5.66746	5.91211	5.50727	5.71817	5.28001	6.49639	7.2508	6.88479
ENSG00000099783	HNRNPM	4670	protein_coding	H	10.9004	10.4479	10.7969	10.9722	10.4339	10.2283	10.7232	10.5589	10.7567	11.1038	11.2791	11.0982	9.49015	9.59874	9.51851	9.64043	9.84732	9.92914	11.4162	10.2717	9.41011	10.5021	10.5447	10.5414
ENSG00000099785	MARCHF2	51257	protein_coding	D	6.71348	6.70326	6.6174	6.09788	6.73027	6.83371	6.50138	6.79001	6.52365	6.28153	6.62662	6.92204	8.7827	8.64079	8.675	8.34735	8.60197	8.77538	8.30765	8.71134	8.23942	6.64439	7.07646	6.64831
ENSG00000099797	TECR	9524	protein_coding	A	9.09751	9.09298	9.04112	9.05725	9.38235	8.36618	8.75601	8.61512	8.90005	9.54295	9.73471	9.51018	10.2663	10.1427	10.3774	10.3632	10.2945	10.3227	10.628	8.71134	9.15021	8.85596	9.33268	8.94458
ENSG00000099810	MTAP	4507	protein_coding	F	8.6295	8.12653	8.57176	8.1993	8.44298	9.17708	8.32654	8.63411	9.03569	8.43516	8.67378	8.63475	7.16319	7.09481	7.15337	7.47467	7.32352	7.56272	7.18672	7.62508	7.89881	8.19677	8.47382	8.85522
ENSG00000099812	MISP	126353	protein_coding	D	7.27783	7.21355	7.21024	7.1531	7.44353	7.41398	7.57829	7.41537	7.56766	7.02878	6.15208	6.65615	10.0084	9.99035	9.85156	9.44796	9.28466	9.17299	9.23382	8.96896	8.605	7.81228	8.2133	8.8888
ENSG00000099822	HCN2	610	protein_coding	D	6.18237	6.32805	6.05854	6.36718	5.85725	5.90704	6.22962	6.03214	6.21186	6.09814	5.96359	6.30646	9.01414	8.95221	9.3697	8.14425	8.8238	8.41269	8.16314	7.72596	8.55371	6.49639	6.00726	6.04526
ENSG00000099834	CDHR5	53841	protein_coding	E	7.02747	7.26488	6.6862	6.71937	7.20936	6.22307	7.0568	6.70388	6.76437	6.5617	6.1065	6.79658	7.16319	6.94397	7.69858	6.78562	7.10813	6.50126	7.19902	6.85846	7.07224	7.86659	8.15434	7.76793
ENSG00000099840	IZUMO4	113177	protein_coding	E	7.07278	7.10427	6.6174	7.62417	6.69713	6.72836	7.00638	7.08344	6.80699	6.62318	6.71181	6.70488	8.07609	7.98889	8.20611	6.94932	6.97001	7.03749	6.29372	6.16809	6.13015	6.77513	6.97304	6.89169
ENSG00000099860	GADD45B	4616	protein_coding	D	7.4549	7.53676	7.46183	8.05406	7.66781	7.0527	7.82055	7.5837	7.87587	8.75904	8.55598	8.40444	9.87659	9.94685	9.93783	9.04734	9.03143	8.79258	8.37985	7.14171	7.47857	7.57049	7.45336	7.78883
ENSG00000099864	PALM	5064	protein_coding	A	8.01664	8.15296	8.37691	8.64777	7.51904	8.25399	8.4017	8.31324	7.91219	7.25314	7.81986	7.58732	8.70903	8.659	8.50416	8.45147	8.47076	8.7667	8.97414	8.77506	7.97767	9.006	8.93179	8.74074
ENSG00000099866	MADCAM1	8174	protein_coding	C	6.5177	6.20788	6.35971	6.53604	6.33377	6.42921	6.50138	6.17066	6.28262	5.97617	6.07793	6.15617	6.83138	6.8437	6.88904	6.87026	7.06688	6.83671	6.91665	6.05478	6.14947	6.49639	6.09943	6.56028
ENSG00000099875	MKNK2	2872	protein_coding	H	11.2282	11.0214	11.103	11.8057	11.0316	10.3549	11.3854	11.3983	11.4926	10.7728	12.2864	11.3823	11.5979	11.4736	11.3185	10.5918	10.7482	10.6315	10.2606	10.039	9.76883	10.4509	10.6279	10.4718
ENSG00000099901	RANBP1	5902	protein_coding	F	9.489	9.42827	9.80886	9.75834	10.091	8.90541	9.53776	9.27421	9.5011	10.2188	10.2492	10.0541	8.60107	8.66801	8.57083	8.61707	8.62444	8.7667	9.77596	8.70512	8.08334	9.34286	9.35872	9.26335
ENSG00000099904	ZDHHC8	29801	protein_coding	A	7.90226	7.79694	7.81649	8.5713	8.16435	7.0406	8.09637	7.93351	7.93	8.15543	8.03771	8.11297	9.09571	9.10563	9.17309	9.18121	9.08298	9.13314	9.18591	9.20701	8.49763	8.27836	8.44855	8.32398
ENSG00000099937	SERPIND1	3053	protein_coding	H	11.1493	11.2705	11.265	11.3541	11.6685	10.5898	11.0053	10.9798	10.9249	10.5691	11.2681	10.886	8.89483	8.80499	8.91932	7.7289	7.66491	7.98514	8.97866	7.83156	7.47258	11.437	11.6981	11.5163
ENSG00000099940	SNAP29	9342	protein_coding	A	7.94915	7.72754	8.07706	7.56895	8.17523	8.23244	7.7639	7.88969	7.93	7.89661	8.16321	8.2369	9.15224	9.0654	9.14001	9.08803	9.02021	9.21175	9.69558	8.40229	8.52875	8.06473	8.23324	7.59615
ENSG00000099953	MMP11	4320	protein_coding	C	6.71348	7.0459	6.66023	6.54468	6.19135	6.79963	6.32871	6.58124	6.34849	5.74342	6.12502	6.30646	7.66553	7.83504	7.77166	7.57274	7.54443	7.68118	7.29346	7.31051	7.24743	6.32428	6.52346	7.05254
ENSG00000099954	CECR2	27443	protein_coding	C	5.13508	5.13508	5.13508	5.13508	5.13508	5.13508	5.13508	5.13508	5.13508	5.28822	5.13508	5.13508	7.22021	7.60521	7.42711	6.98702	7.50508	7.54193	7.88964	7.6115	7.68832	5.13508	5.13508	5.62731
ENSG00000099957	P2RX6	9127	protein_coding	B	5.13508	5.13508	5.37468	5.37268	5.55491	5.45336	5.63391	5.42578	5.13508	5.47688	5.41462	5.73271	6.42356	6.4283	6.4403	6.2267	6.18273	6.08124	6.15809	6.50275	6.33082	5.13508	5.43534	5.8063
ENSG00000099985	OSM	5008	protein_coding	B	5.13508	5.13508	5.41164	5.13508	5.29424	5.27765	5.13508	5.13508	5.13508	5.74342	5.5298	5.73271	5.53533	5.79772	5.59623	5.55609	5.28957	5.81	5.13508	5.29782	5.42457	5.13508	5.13508	5.30985
ENSG00000099991	CABIN1	23523	protein_coding	H	10.4675	10.4052	10.3253	10.1176	10.0355	10.6684	10.098	10.2469	10.16	10.8826	9.99948	10.4479	10.9753	10.9092	10.9072	11.0493	11.0933	11.1186	10.6212	11.6143	11.024	10.7621	10.4225	10.9888
ENSG00000099992	TBC1D10A	83874	protein_coding	D	7.1997	7.10427	7.19342	7.31291	6.91157	7.10382	7.00638	7.13149	7.22794	7.06599	7.04514	7.17294	8.10539	7.89865	7.9444	7.7289	7.632	7.52081	6.96183	7.54864	7.82679	7.27547	6.92782	7.23227
ENSG00000099994	SUSD2	56241	protein_coding	D	7.27783	6.70326	6.99593	6.85142	6.90595	6.97828	6.71727	6.93818	7.31446	7.28056	7.69292	7.53899	9.03685	9.01698	9.14187	9.93105	10.1102	10.0045	10.4738	10.2303	9.63911	8.01778	8.55295	7.21645
ENSG00000099999	RNF215	200312	protein_coding	D	7.11651	6.98467	7.01167	6.79071	6.8832	7.33264	6.95382	7.25999	7.1352	7.22917	6.5039	7.14001	7.91957	7.88302	8.1971	7.77041	8.12948	7.77257	7.76467	8.24744	8.00637	7.86659	7.11669	7.022
ENSG00000100024	UPB1	51733	protein_coding	E	6.77189	6.98467	6.71159	7.25228	6.7105	6.32775	6.57812	6.91969	6.76437	6.50399	6.79112	6.60521	5.92812	6.20221	6.00073	6.2267	5.80281	5.91211	6.13694	6.35925	6.00382	6.32428	6.75848	6.76106
ENSG00000100031	GGT1	2678	protein_coding	F	8.10182	8.57883	8.23025	7.83125	8.01208	8.39028	7.54473	8.60339	8.14284	7.9914	7.54763	8.37787	7.00835	7.12291	7.14159	7.0937	7.00478	6.83671	7.13628	7.18013	6.36935	9.02954	8.47799	9.24745
ENSG00000100033	PRODH	5625	protein_coding	C	5.61162	5.68067	5.5256	5.60869	5.45292	5.4836	5.63391	5.62005	5.55015	5.66288	5.27502	5.73271	6.90528	6.8437	6.81428	6.54224	6.64186	6.15415	6.25695	6.48586	6.13986	6.11485	5.974	5.99659
ENSG00000100036	SLC35E4	339665	protein_coding	C	6.18237	6.32805	5.70244	5.82208	5.78611	5.60603	6.11856	5.69912	6.21186	5.28822	5.94084	5.97442	8.00004	7.9141	8.95468	7.92494	9.05799	8.02988	8.57066	7.63852	8.32762	6.64439	6.19558	5.8279
ENSG00000100055	CYTH4	27128	protein_coding	B	5.61162	5.13508	5.27352	5.42592	5.61064	5.38182	5.8371	5.39518	5.55015	5.50933	5.4475	5.13508	6.17479	6.0643	5.84534	6.06372	6.70018	6.45115	6.33778	6.28941	5.90663	5.13508	5.30864	5.56188
ENSG00000100056	ESS2	8220	protein_coding	D	7.42134	7.21355	7.18322	7.02859	7.30729	6.89454	6.89891	7.07031	6.99996	7.36679	7.40252	7.63398	8.67071	8.55585	8.69672	8.03047	8.26614	8.16942	8.28396	7.59433	6.98341	7.50264	7.64434	7.00957
ENSG00000100060	MFNG	4242	protein_coding	F	9.7254	9.61803	9.7649	9.62568	9.50162	9.89378	9.73778	9.96397	9.74756	9.63157	9.41202	9.56958	8.54915	8.67697	8.47333	8.43887	8.31322	8.56103	7.97014	9.38226	8.66217	9.20511	9.14492	9.5025
ENSG00000100078	PLA2G3	50487	protein_coding	B	5.61162	5.68067	5.86025	5.86058	5.78611	6.07513	5.63391	5.79338	5.55015	5.53912	5.65604	6.15617	6.47712	6.5248	6.46166	5.85926	5.92817	6.0013	5.97165	6.09426	6.24024	5.13508	5.9568	5.62731
ENSG00000100084	HIRA	7290	protein_coding	H	9.5722	9.54117	9.81977	9.54385	9.33806	10.2049	9.95717	10.1918	10.2108	9.91987	9.45833	9.63777	9.17287	9.02399	8.9736	8.99693	8.74136	8.89958	8.385	9.30245	9.22682	9.59984	9.7433	9.3879
ENSG00000100097	LGALS1	3956	protein_coding	A	8.92364	8.81046	8.9155	9.47564	8.84066	8.35704	8.74168	8.66418	8.95243	8.86154	8.99501	8.76304	10.6724	10.7264	10.5972	10.5547	10.6421	10.7346	10.9272	9.52442	10.2833	7.86659	7.72881	8.56162
ENSG00000100100	PIK3IP1	113791	protein_coding	E	7.02747	6.98467	6.72656	6.91546	6.9338	7.17136	6.78097	6.83081	6.57613	6.36974	6.37219	6.79658	6.8689	6.61334	6.84474	6.36502	6.65508	6.39851	6.76422	6.55189	5.89352	7.35562	7.56636	7.28867
ENSG00000100105	PATZ1	23598	protein_coding	F	9.31539	9.29405	9.36287	8.90523	9.12148	9.83849	9.42623	9.46857	9.31408	9.05761	9.27113	9.22975	7.35266	7.50529	7.43972	7.47467	7.43331	7.49935	7.18672	8.30649	7.72614	9.63087	9.23087	9.45115
ENSG00000100116	GCAT	23464	protein_coding	A	8.43164	8.39299	8.40922	7.88296	7.92662	8.37073	8.3071	8.48508	8.36691	7.76006	8.40348	8.145	8.88651	9.01698	8.7355	8.42615	8.36056	8.50982	7.75125	8.89453	8.37832	7.63509	7.88988	8.04941
ENSG00000100139	MICALL1	85377	protein_coding	F	8.84037	8.59806	8.61085	9.2227	8.02422	8.73219	8.91754	9.09703	9.03569	9.07049	8.69598	8.91789	8.1622	7.98889	8.1971	8.11268	8.11248	8.3557	8.40031	8.41955	8.31466	9.0527	8.66119	9.21134
ENSG00000100142	POLR2F	5435	protein_coding	D	7.3869	7.40779	7.41978	7.49954	7.76449	6.88077	7.24052	7.25143	6.99996	8.04311	8.16996	8.08019	8.24332	8.42341	8.44181	8.11268	8.12525	8.43486	8.62799	7.1171	7.25453	7.57049	7.42243	7.50985
ENSG00000100162	CENPM	79019	protein_coding	E	7.3869	7.40779	7.36452	7.62777	6.74326	7.43804	7.40136	7.28255	7.4216	7.35586	7.47705	7.40994	6.24334	6.20221	6.50312	5.96846	5.81984	6.22145	6.57518	6.75615	6.24885	6.99992	7.19351	6.89169
ENSG00000100167	SEPTIN3	55964	protein_coding	C	5.13508	5.13508	5.13508	5.30319	5.13508	5.13508	5.13508	5.45342	5.13508	5.13508	5.50445	5.13508	7.74304	8.20432	8.27098	8.75525	8.52439	8.96921	8.44363	8.06114	8.31954	5.13508	5.13508	5.13508
ENSG00000100197	CYP2D6	1565	protein_coding	E	6.07575	6.20788	7.00383	6.48272	7.15053	7.06468	6.50138	6.67674	6.46848	6.37815	5.96359	6.23436	6.24334	6.0643	5.6798	6.36502	5.57059	5.91211	5.53691	5.672	5.56841	6.89274	7.97582	7.85954
ENSG00000100201	DDX17	10521	protein_coding	H	11.7104	11.7231	11.7808	11.7306	11.335	12.1861	11.7117	11.8405	11.7705	11.6919	11.5428	11.5314	10.2567	10.3572	10.1752	10.6525	10.523	10.8204	9.91678	11.0387	11.1906	11.4194	11.6707	11.8191
ENSG00000100219	XBP1	7494	protein_coding	H	10.6137	10.4894	10.7335	10.0547	10.7402	11.2047	10.6373	10.9423	10.5495	10.727	10.6582	10.8069	10.0198	10.087	9.73114	11.1252	11.1089	11.2712	11.2217	12.0051	10.6418	10.8103	10.8234	10.9411
ENSG00000100225	FBXO7	25793	protein_coding	H	9.95112	9.92064	10.1789	9.90304	10.0565	10.2087	9.96332	10.0601	9.97059	9.35177	10.2078	9.77527	8.36891	8.78857	8.44332	8.83407	8.57453	8.71349	8.18894	9.56258	9.17354	9.77673	9.96339	9.7626
ENSG00000100226	GTPBP1	9567	protein_coding	H	9.87579	10.016	9.85708	10.4215	10.1334	8.9862	10.041	10.0291	10.0723	9.95836	9.79408	9.91913	9.88908	9.69398	9.74157	8.89045	8.97678	8.87559	9.34005	8.35121	8.59569	9.45123	9.12392	10.0575
ENSG00000100239	PPP6R2	9701	protein_coding	H	10.3003	10.2927	10.1607	10.2571	9.76396	10.3567	10.0175	10.2414	10.1187	9.72659	9.71322	9.71869	9.68919	9.70708	9.62312	8.89963	8.93676	8.97675	8.84781	9.60308	8.0325	10.1096	10.0835	10.3255
ENSG00000100241	SBF1	6305	protein_coding	H	10.8193	10.6759	10.7906	10.2395	10.8021	11.2281	10.9691	11.1983	11.0498	10.8616	10.6311	10.8578	11.9242	11.9868	11.8635	11.5505	11.5002	11.5515	10.5677	11.727	11.1587	10.952	10.5797	11.3073
ENSG00000100242	SUN2	25777	protein_coding	H	10.8559	10.8169	10.7648	10.5012	10.6497	11.111	10.838	11.0584	10.9118	10.5487	10.0856	10.4383	10.2567	10.2717	10.2368	9.80529	9.73349	9.82487	9.25069	10.5606	10.1771	10.4335	10.3489	10.8419
ENSG00000100246	DNAL4	10126	protein_coding	E	6.18237	7.0459	6.76556	6.53604	6.58409	6.92161	6.8414	6.95639	6.80699	6.41107	6.6155	6.70488	7.64544	7.56612	7.32508	7.25368	7.09453	7.00622	6.56137	6.5912	7.26511	6.49639	6.78843	6.78385
ENSG00000100253	MIOX	55586	protein_coding	E	6.44375	6.32805	6.53235	6.57018	6.9003	6.27282	6.64984	6.44316	6.28262	6.42715	6.4135	6.23436	6.17479	6.2639	5.90099	6.14901	5.83643	5.81	5.97165	5.64728	5.79376	6.77513	6.6471	7.3282
ENSG00000100271	TTLL1	25809	protein_coding	C	6.07575	5.68067	6.05854	5.87903	6.38892	6.01221	6.11856	6.08368	6.21186	5.76186	6.35804	6.23436	7.42615	7.66179	7.4799	7.59618	7.68545	7.85825	7.58514	7.70383	7.66511	6.32428	5.99081	6.3479
ENSG00000100276	RASL10A	10633	protein_coding	B	5.13508	5.90219	5.13508	5.13508	5.49025	5.41987	5.13508	5.39518	5.13508	5.13508	5.41462	5.55917	5.92812	6.0643	6.02374	6.14901	6.22362	6.0013	5.93119	5.73987	6.01513	5.13508	5.13508	5.30985
ENSG00000100280	AP1B1	162	protein_coding	H	9.40069	9.31731	9.5656	8.98531	9.36836	9.74558	9.42623	9.57825	9.5917	9.43778	9.70923	9.69755	11.4071	11.4163	11.3362	11.313	11.1768	11.3368	10.8044	11.2022	10.953	9.3615	10.0568	8.51101
ENSG00000100281	HMGXB4	10042	protein_coding	F	8.14253	8.0996	8.19673	8.27342	7.97753	8.24574	7.79252	8.09921	8.08075	8.1162	7.96559	8.26625	7.54027	7.17733	7.40152	7.47467	7.34247	7.45537	7.25102	7.15142	7.95258	7.75573	8.12256	7.25306
ENSG00000100290	BIK	638	protein_coding	C	5.13508	5.13508	5.5256	5.47072	5.45292	5.56141	5.13508	5.6532	5.13508	5.35155	5.55358	5.55917	7.86895	8.10076	7.88242	9.31051	9.02583	9.37429	8.87835	9.86063	9.09769	6.32428	6.14194	5.99659
ENSG00000100292	HMOX1	3162	protein_coding	A	8.90034	8.74312	9.03308	9.01506	9.23797	8.87283	9.01589	9.16796	8.91773	9.51659	8.9118	9.34993	10.2503	10.1713	10.0958	11.9767	11.6988	12.0487	12.1784	10.3461	11.075	9.3615	9.7493	9.33452
ENSG00000100297	MCM5	4174	protein_coding	F	10.0173	9.78563	10.0299	9.8987	9.55197	10.0442	9.84167	10.202	10.1376	10.0643	10.1895	10.0829	7.83414	7.88302	7.9071	7.9431	7.65005	8.00021	8.22005	9.26398	9.56111	9.43373	9.63177	9.19102
ENSG00000100298	APOBEC3H	164668	protein_coding	B	5.13508	5.13508	5.27352	5.13508	5.13508	5.27765	5.13508	5.26526	5.13508	5.13508	5.13508	5.13508	5.13508	5.51988	5.13508	5.55609	5.57059	5.13508	5.77623	5.53266	5.4586	5.8344	5.55895	5.48398
ENSG00000100299	ARSA	410	protein_coding	A	8.03843	7.79694	7.88284	8.00846	7.65207	7.84181	7.90138	7.75706	7.83857	7.7789	7.44887	7.58732	9.43434	9.58933	9.46912	9.72007	9.82885	9.92914	9.53835	10.6098	9.30037	7.91884	8.03696	8.38612
ENSG00000100300	TSPO	706	protein_coding	C	6.36413	6.0693	6.2255	6.01157	6.1346	6.29675	6.11856	6.51971	6.52365	5.92143	6.32911	6.30646	7.2478	7.2797	7.09745	6.59532	6.82012	6.97415	7.06576	7.25368	7.12424	6.11485	6.40485	5.8279
ENSG00000100302	RASD2	23551	protein_coding	C	5.13508	5.13508	5.13508	5.13508	5.13508	5.13508	5.13508	5.13508	5.13508	5.13508	5.13508	5.13508	6.79264	6.91146	6.98205	7.0236	7.31202	7.26319	7.17845	6.94133	7.018	5.13508	5.13508	5.13508
ENSG00000100307	CBX7	23492	protein_coding	D	7.31521	7.40779	7.53956	7.33549	7.68028	7.38329	7.7048	7.45274	7.34208	7.12857	6.6099	7.03578	8.50619	8.55585	8.45239	8.24947	8.16285	8.25943	8.05058	9.10122	8.14898	7.43116	7.47502	7.73599
ENSG00000100311	PDGFB	5155	protein_coding	F	9.36717	9.63663	9.60461	10.3313	9.97349	9.19331	9.64125	9.61988	9.33392	9.52283	9.53515	9.38345	7.68533	8.01771	7.72422	7.39607	7.38321	7.69995	7.80414	6.80841	7.34349	8.19677	7.79144	8.77879
ENSG00000100321	SYNGR1	9145	protein_coding	C	5.13508	5.13508	5.27352	5.47072	5.29424	5.33662	5.13508	5.47881	5.13508	5.28822	5.27502	5.13508	7.66553	7.66179	7.36219	7.47467	7.60447	7.62325	7.68778	8.0636	7.32684	5.13508	5.55895	5.65686
ENSG00000100325	ASCC2	84164	protein_coding	A	8.77777	8.59806	8.56057	8.48465	8.7279	8.20205	8.4017	8.65181	8.59367	8.72135	8.92863	8.65695	9.59056	9.5846	9.61045	9.41641	9.52693	9.75237	10.2615	8.3809	9.04025	8.80223	8.65936	8.6124
ENSG00000100336	APOL4	80832	protein_coding	B	5.61162	5.13508	5.59249	5.57835	5.61064	5.70194	5.13508	5.69912	5.13508	5.44093	5.47718	5.13508	6.47712	6.32181	6.33426	6.54224	6.30953	6.39851	6.6023	6.51938	7.08443	6.32428	5.77951	5.94465
ENSG00000100341	PNPLA5	150379	protein_coding	B	5.13508	5.13508	5.13508	5.13508	5.13508	5.13508	5.13508	5.13508	5.13508	5.13508	5.13508	5.13508	5.92812	5.51988	5.13508	5.55609	6.11764	5.91211	6.16848	6.40628	6.14947	5.13508	5.13508	5.13508
ENSG00000100342	APOL1	8542	protein_coding	F	9.29771	9.44947	9.55878	8.94794	9.65919	9.43147	9.05109	9.19297	9.33392	9.32609	9.00625	9.23711	7.30128	6.97564	6.87934	7.0937	7.20368	7.15532	7.29724	6.95272	7.59575	8.98206	8.47173	9.74271
ENSG00000100344	PNPLA3	80339	protein_coding	F	9.05598	8.98076	8.8549	8.91244	8.71019	9.22855	8.79814	8.77942	8.56019	8.32046	8.12899	8.29499	7.64544	7.83504	7.82462	7.57274	7.48834	7.64283	7.19493	8.11424	7.66511	8.71762	9.45737	8.5794
ENSG00000100362	PVALB	5816	protein_coding	B	5.13508	5.13508	5.13508	5.13508	5.13508	5.13508	5.13508	5.13508	5.13508	5.13508	5.13508	5.13508	5.13508	5.13508	5.13508	5.13508	5.13508	5.13508	5.39862	5.3651	5.28001	5.13508	5.13508	5.13508
ENSG00000100364	KIAA0930	23313	protein_coding	H	9.29771	9.40676	9.49467	8.71209	9.78515	9.77816	9.63355	9.61777	9.564	9.02931	9.70809	9.49187	10.868	10.7769	10.6884	10.6925	10.6926	10.8776	10.7965	10.319	10.2479	9.14177	8.58417	9.962
ENSG00000100365	NCF4	4689	protein_coding	B	5.13508	5.13508	5.13508	5.13508	5.13508	5.13508	5.13508	5.13508	5.13508	5.13508	5.13508	5.13508	6.24334	6.20221	6.35794	6.54224	6.74358	6.45115	6.92684	7.01356	6.69788	5.13508	5.13508	5.13508
ENSG00000100373	UPK3A	7380	protein_coding	E	7.1997	6.85222	7.46459	7.20365	7.50498	6.68558	6.89891	6.88185	6.76437	6.05155	6.58147	6.60521	6.17479	5.79772	5.84534	6.14901	5.70959	5.6878	5.94493	5.87316	5.61375	6.99992	6.96668	7.30858
ENSG00000100379	KCTD17	79734	protein_coding	D	7.02747	7.0459	7.12023	7.22819	6.73678	6.93492	7.0568	7.18082	7.1352	7.17566	7.19533	7.26694	9.90147	9.83594	10.0132	9.99217	10.0428	10.0191	9.40674	10.3833	9.74631	7.57049	7.23543	6.62262
ENSG00000100385	IL2RB	3560	protein_coding	C	5.13508	5.13508	5.27352	5.13508	5.29424	5.38182	5.13508	5.42578	5.13508	5.50933	5.37727	5.55917	6.42356	6.61334	6.58152	7.16011	6.89738	6.97415	7.0971	6.57564	6.599	5.13508	5.13508	5.13508
ENSG00000100399	CHADL	150356	protein_coding	E	6.07575	6.20788	5.98751	5.96461	6.27534	6.36518	6.22962	6.32287	6.13515	6.33541	6.51007	6.43642	6.10052	5.98571	5.95254	5.72841	5.47986	5.81	5.50727	5.89014	5.56841	6.89274	7.13911	6.82089
ENSG00000100403	ZC3H7B	23264	protein_coding	H	10.4071	10.2329	10.4273	10.2622	10.4227	10.3815	10.2212	10.531	10.432	10.4251	10.2385	10.4542	8.62132	8.36898	8.35252	8.70368	8.59592	8.7225	9.44791	8.38677	8.5633	10.5188	9.8986	11.0446
ENSG00000100413	POLR3H	171568	protein_coding	A	9.39238	9.22192	9.17049	8.76408	8.93504	9.5126	9.38092	9.47964	9.32734	9.39585	9.0458	9.42909	9.8724	9.84781	10.0842	9.88113	10.6	9.95597	10.0004	11.1675	10.7936	10.1846	9.63362	9.1429
ENSG00000100416	TRMU	55687	protein_coding	F	8.69882	8.69044	8.66405	8.6769	8.64485	8.67473	8.72721	8.72738	8.76978	9.09064	8.22117	8.66792	8.04617	8.24126	8.04863	7.8107	8.00364	8.05893	7.64474	8.73748	7.96518	8.53162	8.51292	8.74948
ENSG00000100417	PMM1	5372	protein_coding	F	8.36473	8.25394	8.25371	8.01932	8.37126	8.46445	8.05012	8.40486	8.15795	7.88677	7.96169	7.70108	9.09571	9.04485	8.85384	8.12855	8.11888	8.33225	7.40264	8.65113	8.01042	8.59636	8.65386	8.28098
ENSG00000100425	BRD1	23774	protein_coding	F	8.84037	8.8904	8.91453	9.33508	8.82705	8.38579	8.82555	8.9571	8.92648	8.64714	8.97609	8.81326	7.49578	7.48438	7.47685	7.8107	7.57951	7.87476	8.44527	6.93559	7.42057	8.90775	9.22965	9.02149
ENSG00000100427	MLC1	23209	protein_coding	B	5.13508	5.13508	5.13508	5.13508	5.13508	5.13508	5.13508	5.13508	5.13508	5.28822	5.47718	5.13508	6.17479	6.2639	6.4826	6.54224	6.31861	6.68132	6.70462	6.69442	6.41371	5.13508	5.30864	5.13508
ENSG00000100433	KCNK10	54207	protein_coding	B	5.13508	5.13508	5.13508	5.13508	5.13508	5.13508	5.13508	5.13508	5.13508	5.13508	5.13508	5.13508	5.53533	5.51988	5.83067	5.13508	5.64504	5.91211	6.5116	6.4245	6.14947	5.13508	5.13508	5.13508
ENSG00000100473	COCH	1690	protein_coding	E	6.65195	7.36186	6.57286	6.4918	6.64906	6.77467	6.8414	6.66754	6.67415	6.26288	6.28405	6.49569	6.42356	6.136	6.71224	6.42751	7.10813	6.59496	7.45737	7.40538	7.65467	7.19006	6.83908	6.25358
ENSG00000100478	AP4S1	11154	protein_coding	E	7.55081	7.69147	7.58059	7.68069	7.59051	7.66248	7.5103	7.58147	7.63514	7.75735	7.51822	7.23636	6.57674	6.47765	6.34222	6.54224	6.41341	6.45115	6.32913	7.29328	6.66396	8.01778	8.18028	7.60804
ENSG00000100479	POLE2	5427	protein_coding	E	6.77189	6.85222	6.58417	6.64331	6.31468	6.98678	6.57812	6.73039	6.57613	6.61651	6.64852	6.37354	6.24334	5.13508	5.91423	5.96846	5.9137	6.15415	6.24753	6.62916	6.52348	5.8344	6.29424	6.52299
ENSG00000100485	SOS2	6655	protein_coding	F	8.08101	8.34815	8.27679	7.93281	8.5942	8.555	8.26741	8.22508	8.24529	8.3004	8.34974	8.17631	7.27482	7.03664	7.21442	7.59618	7.12605	7.43282	7.49374	7.84888	7.03073	7.57049	7.7812	8.89981
ENSG00000100503	NIN	51199	protein_coding	A	7.6689	7.92604	7.77334	7.47155	8.20951	8.03932	7.5103	7.38728	7.56766	8.00508	7.95973	7.92231	8.98329	8.93741	8.95996	9.24012	9.12335	9.24328	10.001	8.65436	8.98852	8.06473	8.92269	8.15943
ENSG00000100504	PYGL	5836	protein_coding	H	10.0119	10.016	9.93035	10.3091	9.81842	9.62377	9.90697	9.77009	9.70255	8.96064	10.4897	9.56375	8.66097	8.66801	8.61315	8.99693	8.90783	9.11961	9.51917	8.86141	8.38298	9.18431	9.46156	9.78053
ENSG00000100505	TRIM9	114088	protein_coding	C	5.80602	5.13508	5.54914	5.82208	5.13508	5.53719	5.13508	5.26526	5.13508	5.64064	5.65604	5.73271	6.7111	7.00651	6.85969	6.91043	7.09908	6.94122	7.10591	6.96401	7.00944	5.13508	5.48158	5.76069
ENSG00000100526	CDKN3	1033	protein_coding	E	7.02747	7.21355	7.25622	6.92787	7.29492	6.83371	6.8414	7.00947	7.1352	7.37041	6.79112	7.07149	7.54027	7.52587	7.27981	6.64596	6.72518	6.59496	7.2031	7.14658	7.65205	6.89274	6.92782	6.32517
ENSG00000100532	CGRRF1	10668	protein_coding	C	6.44375	6.53197	6.57853	6.27085	6.42407	6.79468	6.78097	6.55603	6.67415	6.42715	6.54636	6.30646	7.37761	7.25486	7.21814	7.49987	7.36484	7.54193	7.0475	7.58392	7.76536	5.13508	6.58701	6.53243
ENSG00000100554	ATP6V1D	51382	protein_coding	D	7.27783	7.89488	7.36452	6.90292	7.80756	7.12295	6.95382	7.25429	7.10272	7.7076	7.6421	7.58732	8.86126	9.02399	8.95468	8.54845	8.58984	8.87559	8.90706	7.83156	8.71958	7.19006	7.59023	7.05856
ENSG00000100564	PIGH	5283	protein_coding	D	7.35154	7.53676	7.10217	7.02859	7.51904	7.17136	7.36296	7.42794	7.28626	7.20475	7.5019	7.14001	8.00004	8.21674	8.19891	8.26387	8.10606	8.08738	7.69904	8.02373	8.81993	7.09856	7.3154	7.24789
ENSG00000100592	DAAM1	23002	protein_coding	A	8.43164	8.53959	8.36262	8.07501	8.29967	9.08115	8.32654	8.33023	8.41776	8.20544	8.89476	8.5423	9.32806	9.34278	9.47134	8.90875	8.84432	9.02112	8.51404	8.40998	8.72812	8.31744	8.96615	8.21899
ENSG00000100593	ISM2	145501	protein_coding	F	9.38403	9.39588	9.21378	9.96441	9.23899	8.27521	9.32459	9.42767	9.27357	8.96294	9.68271	9.21493	7.27482	7.2797	7.37543	7.42279	7.33492	7.66214	8.24861	8.08311	8.1043	8.31744	8.45491	8.33336
ENSG00000100599	RIN3	79890	protein_coding	E	8.1821	8.12653	7.97484	8.18736	8.5061	7.17865	7.82055	7.75902	7.85735	8.16153	7.82418	7.92231	6.62334	6.61334	6.66644	6.59532	6.79709	6.97415	6.85369	7.00815	6.62306	8.27836	8.48421	8.07493
ENSG00000100600	LGMN	5641	protein_coding	A	8.2945	8.15296	8.39246	8.4312	7.88984	8.25892	8.2874	8.50932	8.65835	8.35798	8.65601	8.55419	10.4713	10.6289	10.327	10.4926	10.4796	10.5229	10.0721	11.4642	10.8334	7.96919	7.84809	8.27369
ENSG00000100612	DHRS7	51635	protein_coding	D	7.8288	7.65442	7.8645	7.51528	7.51554	8.15872	7.95276	7.84259	7.69941	7.17145	7.82634	7.61085	7.66553	7.64319	7.81989	8.29225	8.25846	8.29631	9.04469	9.12115	8.31303	8.06473	7.94878	7.15116
ENSG00000100626	GALNT16	57452	protein_coding	C	5.95323	6.0693	5.6857	5.5457	5.80465	5.75207	5.63391	5.93794	5.55015	5.40008	5.50445	6.07032	7.2478	7.09481	7.77412	7.44898	7.75359	7.28881	8.08489	7.11212	7.63354	6.99992	6.28246	5.99659
ENSG00000100629	CEP128	145508	protein_coding	E	6.77189	6.43504	6.53235	6.90292	6.66991	6.17047	6.71727	6.33558	6.46848	6.6298	6.8427	6.55183	6.01904	6.0643	6.04609	6.14901	6.05934	5.5271	6.52605	6.39705	5.98068	6.64439	6.7958	6.434
ENSG00000100647	SUSD6	9766	protein_coding	A	7.85372	8.01553	8.16569	8.0139	7.79049	8.24409	8.09637	8.23067	8.14284	8.12247	7.63716	8.04662	9.43434	9.47134	9.29826	9.13538	9.03143	9.23075	8.46318	9.55829	9.08355	8.82935	9.08642	8.61432
ENSG00000100665	SERPINA4	5267	protein_coding	F	8.49551	8.43645	8.52519	8.45521	8.79243	8.94738	8.47306	8.45449	8.28701	7.11541	7.23279	7.29681	8.68039	8.78029	8.77445	8.29225	8.24102	8.42382	8.0331	8.39066	8.88564	8.59636	8.07904	9.27546
ENSG00000100697	DICER1	23405	protein_coding	H	10.5292	10.4944	10.4499	10.5173	10.0859	10.8534	10.3767	10.4177	10.492	10.0003	10.8289	10.2662	9.18647	9.33152	9.28572	9.69926	9.59336	9.87394	9.17809	10.2727	10.2168	10.0874	10.2832	10.6212
ENSG00000100711	ZFYVE21	79038	protein_coding	E	7.58132	7.98634	7.70364	7.33996	7.7674	8.11763	7.7048	7.69281	7.74064	8.14111	7.50736	7.76504	7.66553	7.60521	7.48294	7.12734	7.33113	7.03749	7.19083	6.76944	7.45445	8.06473	7.96387	7.78883
ENSG00000100714	MTHFD1	4522	protein_coding	H	9.91105	9.95065	10.1521	9.56498	9.72647	10.2443	9.98767	10.1425	9.99567	10.6347	9.86705	10.2445	8.95175	8.82122	8.75632	9.50906	9.15853	9.45183	9.34616	9.54795	10.2804	9.20511	9.55065	9.25604
ENSG00000100744	GSKIP	51527	protein_coding	D	6.88068	7.69147	7.33448	7.20859	7.07419	7.61892	7.00638	7.36384	7.16686	7.55902	7.17091	7.53899	8.51706	8.31236	8.4049	8.08037	8.17312	8.34402	7.82984	8.62664	8.46581	7.19006	7.2457	6.81358
ENSG00000100749	VRK1	7443	protein_coding	E	7.55081	7.95652	8.00482	7.98092	8.2409	8.27683	7.92731	7.86272	7.91219	7.93769	8.19001	8.06351	7.22021	7.09481	6.85473	6.74092	6.69385	6.63897	6.82092	7.94843	7.5625	7.50264	8.10097	7.71791
ENSG00000100804	PSMB5	5693	protein_coding	H	9.71213	9.65498	9.71565	9.7844	9.10468	9.97638	9.74495	9.93468	9.98319	10.0659	9.89794	9.95962	8.79164	8.80499	8.67371	8.94468	8.8238	8.84296	8.67615	9.57451	9.11356	9.45123	9.99184	9.10537
ENSG00000100814	CCNB1IP1	57820	protein_coding	F	8.61523	9.06574	8.71757	9.00026	8.78681	8.74155	9.24585	9.06021	8.96098	8.12247	8.87649	8.53031	8.89483	8.71225	8.69545	7.99618	8.04686	7.95449	7.19902	7.14658	8.14898	7.57049	8.33122	8.00284
ENSG00000100867	DHRS2	10202	protein_coding	G	12.4369	12.2515	12.3901	12.1924	11.9562	12.5567	12.1799	12.1486	12.1566	11.4324	11.7498	11.8899	13.7286	13.6781	13.7567	12.7326	12.7959	12.679	12.5494	11.2827	12.8708	12.1218	12.56	11.8564
ENSG00000100889	PCK2	5106	protein_coding	F	9.58682	9.3288	9.65192	9.32541	9.50758	9.87012	9.80786	9.90996	9.9015	9.04245	9.16665	9.25171	8.94376	8.93741	8.83441	8.67182	8.54968	8.50982	8.18697	9.25234	8.74984	9.24584	9.71118	8.71954
ENSG00000100906	NFKBIA	4792	protein_coding	D	7.42134	7.45218	7.77771	8.0408	7.72604	7.03247	7.40136	7.57476	7.61302	7.98451	7.73962	7.9947	7.49578	7.81867	7.56254	8.69314	8.53551	8.91535	8.74148	7.6683	7.70358	7.86659	8.16217	7.74672
ENSG00000100934	SEC23A	10484	protein_coding	H	10.1511	10.2868	10.4842	9.92521	10.3084	10.9147	10.5087	10.5971	10.5912	9.93516	10.6009	10.3964	9.27182	9.27977	9.20365	9.56766	9.3523	9.65745	9.22057	10.2727	10.1802	9.72015	10.074	10.0141
ENSG00000100968	NFATC4	4776	protein_coding	C	5.13508	5.13508	5.44417	5.57835	5.13508	5.27765	5.13508	5.13508	5.13508	5.13508	5.13508	5.13508	6.8689	6.77187	6.79352	6.69442	6.66164	7.00622	6.71072	6.70144	6.5929	5.13508	5.55895	5.52492
ENSG00000100979	PLTP	5360	protein_coding	A	8.61523	8.51956	8.55055	8.87751	9.07739	7.53291	8.41988	8.57089	8.5826	7.97063	8.63438	8.40444	10.9928	10.9167	11.1208	11.6295	11.6941	11.6009	12.0935	11.4783	11.279	9.006	8.90739	8.46066
ENSG00000100985	MMP9	4318	protein_coding	C	5.13508	5.13508	5.44417	5.42592	5.58367	5.56141	5.13508	5.39518	5.55015	5.28822	5.13508	5.13508	6.47712	6.37646	6.35794	6.87026	7.04809	6.94122	7.01959	7.06639	6.38435	6.11485	5.55895	5.59579
ENSG00000100987	VSX1	30813	protein_coding	B	5.13508	5.13508	5.27352	5.13508	5.41047	5.27765	5.13508	5.39518	5.13508	5.13508	5.27502	5.13508	5.92812	5.51988	5.80029	6.36502	6.25313	6.39851	6.26627	6.68735	6.55558	5.13508	5.43534	5.38209
ENSG00000100991	TRPC4AP	26133	protein_coding	H	11.01	10.9114	11.0925	10.8204	10.8858	11.151	11.0608	11.2851	11.1554	10.8048	10.8096	10.802	9.9892	10.097	9.89121	9.97064	9.81663	9.99714	9.1898	10.8507	10.2517	10.683	10.8084	10.7948
ENSG00000100994	PYGB	5834	protein_coding	H	10.4153	10.1705	10.4191	9.69645	10.5294	10.7231	10.5461	10.7373	10.7494	10.6939	10.5792	10.8168	11.2189	11.1438	11.1179	11.4232	11.4167	11.4596	10.9536	11.8613	11.3217	10.3797	9.75613	10.807
ENSG00000101000	PROCR	10544	protein_coding	C	5.80602	5.13508	5.63196	5.71386	5.99451	5.70194	5.99079	5.81778	5.72008	6.00212	5.91736	5.97442	6.47712	6.47765	6.27666	6.42751	6.88124	6.79975	7.17845	6.53575	6.64661	6.11485	6.09943	5.65686
ENSG00000101003	GINS1	9837	protein_coding	F	8.5264	8.49923	8.83548	8.2958	8.59902	8.86431	8.77019	8.98686	8.80823	8.41499	8.62466	8.26625	6.75258	6.8437	6.7563	7.22324	6.73748	6.83671	7.46406	8.59331	7.97974	7.96919	8.07904	7.42666
ENSG00000101004	NINL	22981	protein_coding	F	9.23403	9.43891	9.15577	10.043	9.62747	8.52681	9.31498	9.07027	9.43532	9.59796	9.21421	9.34314	8.4619	8.57517	8.63848	8.42615	8.50026	8.18264	8.77954	8.16996	7.81052	9.39806	9.41808	10.0498
ENSG00000101017	CD40	958	protein_coding	C	6.5177	6.43504	6.30236	6.87745	6.69039	5.96729	6.22962	6.57123	6.28262	6.35272	6.17833	6.65615	7.42615	7.52587	7.39505	7.68608	7.78101	7.75478	7.8945	7.87726	8.22388	6.11485	6.39432	6.32517
ENSG00000101040	ZMYND8	23613	protein_coding	H	10.4275	10.6117	10.4774	10.964	10.9763	10.0451	10.3905	10.1348	10.3404	10.8863	10.6796	10.6755	8.89483	8.64079	8.76723	9.09603	9.06891	8.89162	9.82611	8.07339	8.73539	10.4768	10.6866	10.9896
ENSG00000101049	SGK2	10110	protein_coding	F	8.33005	8.72578	8.52902	8.02203	8.35036	8.43438	8.20569	8.31718	7.89415	8.27445	8.56109	8.33704	7.66553	7.71611	7.37543	7.59618	7.40132	7.31393	7.36724	8.5189	8.08526	8.56436	9.17202	8.49442
ENSG00000101052	IFT52	51098	protein_coding	A	8.1821	8.12653	8.15575	7.7081	7.98997	8.49943	8.09637	8.37875	8.11214	7.55902	8.34974	8.11297	9.11005	9.23214	9.03892	8.72453	8.44063	8.45669	8.33272	8.28569	9.02552	7.81228	8.17513	7.84966
ENSG00000101057	MYBL2	4605	protein_coding	F	10.0651	9.89772	10.3232	9.61074	10.3258	9.77986	9.926	9.97264	9.98736	10.3327	10.3929	10.3293	9.09571	9.1188	9.03192	7.19206	7.22855	7.64283	8.90824	9.01107	8.68867	9.48561	10.1658	8.49025
ENSG00000101079	NDRG3	57446	protein_coding	A	8.75193	8.74312	8.8158	9.32541	8.49578	8.64885	9.02772	9.19651	9.04375	9.06728	9.31839	9.1226	9.90147	9.79562	9.70065	9.9355	9.62693	9.90574	10.1887	8.87806	9.78462	8.19677	9.03952	8.1055
ENSG00000101082	SLA2	84174	protein_coding	E	7.31521	7.36186	7.94033	7.96131	8.19462	7.9317	7.5103	7.82777	7.69941	7.92814	7.10217	7.26694	6.83138	6.91146	6.59405	6.91043	6.19312	6.83671	6.68613	6.09426	5.69313	7.50264	7.88353	8.19341
ENSG00000101096	NFATC2	4773	protein_coding	D	8.41521	8.20436	8.10666	8.32438	8.48189	7.63446	7.82055	7.72331	7.69941	7.93292	6.96065	7.46307	8.4045	8.41269	8.52578	8.47635	8.58067	8.90748	8.4387	8.21256	8.06983	8.23816	8.36092	9.17946
ENSG00000101098	RIMS4	140730	protein_coding	C	5.61162	5.13508	5.41164	5.30319	5.49025	5.38182	5.8371	5.50242	5.13508	5.53912	5.3329	5.13508	7.44977	7.41961	7.15727	7.7907	8.07348	7.80749	8.32203	8.38481	7.49342	5.13508	5.62394	5.56188
ENSG00000101104	PABPC1L	80336	protein_coding	H	9.93408	10.0371	9.54944	10.2229	9.56265	9.58809	9.91334	9.46389	9.51274	10.1075	8.60502	9.30166	9.30956	9.25615	9.54538	8.8812	8.86455	8.56103	8.73481	8.73595	8.63388	9.61544	9.86428	10.4313
ENSG00000101109	STK4	6789	protein_coding	H	9.55743	9.78563	9.61658	9.28831	9.5437	10.0735	9.55418	9.7582	9.78162	10.1245	9.57081	9.8442	10.9216	10.9092	10.8162	10.835	10.741	10.9073	10.1419	10.795	11.3314	9.12002	9.49153	9.5816
ENSG00000101115	SALL4	57167	protein_coding	C	5.61162	5.90219	5.82106	5.99623	5.95157	6.06498	5.8371	5.81778	6.13515	5.89242	5.3329	5.73271	6.57674	6.56996	7.05171	6.94932	7.16976	7.26319	7.45737	7.31903	7.4268	6.32428	6.02338	6.06084
ENSG00000101126	ADNP	23394	protein_coding	H	9.78998	9.95065	10.0218	9.57044	9.83882	10.5691	9.83497	10.0926	9.99981	9.96811	10.3005	9.96405	8.98329	8.67697	8.49249	9.38415	9.34693	9.41911	9.72667	8.92957	10.1982	10.0649	9.9744	10.23
ENSG00000101144	BMP7	655	protein_coding	B	5.13508	5.13508	5.13508	5.13508	5.13508	5.13508	5.13508	5.13508	5.13508	5.13508	5.13508	5.13508	5.13508	5.13508	5.49289	5.55609	5.59679	5.91211	5.72116	5.56429	5.13508	5.13508	5.13508	5.13508
ENSG00000101158	NELFCD	51497	protein_coding	H	10.6523	10.5543	10.6294	10.4926	10.3469	10.9137	10.618	10.745	10.7171	10.7035	10.4335	10.5661	9.58032	9.5559	9.58273	9.88113	9.69111	9.79546	9.67909	9.6064	10.8359	10.4509	10.6082	10.3133
ENSG00000101162	TUBB1	81027	protein_coding	F	8.33005	8.25394	9.98906	9.96717	9.1013	9.43435	8.24714	9.47905	8.04863	8.25941	9.43294	7.80607	6.90528	6.87806	6.35794	7.25368	5.98336	6.90737	6.75254	6.51938	6.24885	8.23816	8.60335	8.06364
ENSG00000101180	HRH3	11255	protein_coding	B	5.13508	5.13508	5.54914	5.47072	5.66031	5.27765	5.13508	5.45342	5.13508	5.13508	5.27502	5.13508	7.30128	7.12291	7.12172	6.42751	5.96994	6.15415	5.66	5.64728	5.48933	5.13508	5.48158	5.62731
ENSG00000101187	SLCO4A1	28231	protein_coding	F	9.00232	8.79393	8.83754	9.62218	8.18818	8.93421	9.53776	9.41133	9.45959	9.75934	10.3031	10.0665	9.05179	8.90734	8.92366	8.41332	8.36235	8.2343	7.7102	8.03381	7.97352	8.31744	8.77026	8.48186
ENSG00000101188	NTSR1	4923	protein_coding	B	5.61162	5.68067	5.57137	5.30319	5.29424	5.13508	5.63391	5.47881	5.55015	5.13508	5.5298	5.13508	6.24334	6.4283	6.04609	6.54224	6.2034	6.22145	6.33778	5.92292	5.88015	5.8344	5.59264	5.88874
ENSG00000101190	TCFL5	10732	protein_coding	D	8.1821	8.0996	8.10321	7.6133	8.13564	8.15342	7.95276	8.18964	8.31415	7.84666	8.52101	8.2369	8.66097	8.64992	8.67628	8.30623	8.53867	8.61046	8.402	8.90676	8.72446	8.19677	7.95785	7.75737
ENSG00000101194	SLC17A9	63910	protein_coding	H	11.5815	11.5032	11.3512	11.7138	10.836	11.6271	11.6729	11.7726	11.6216	10.9356	11.3291	11.1379	9.48467	9.21998	9.37523	9.02236	8.96512	8.84296	8.47286	9.7304	8.99459	11.1575	11.0284	11.4682
ENSG00000101197	BIRC7	79444	protein_coding	F	8.76491	8.82681	8.75071	9.28277	8.73813	8.48694	8.89186	8.65388	8.52591	8.26883	8.04325	8.4813	8.98329	9.17028	9.00867	7.57274	7.61983	7.28881	6.4594	7.28458	6.67538	7.81228	7.90875	8.58136
ENSG00000101204	CHRNA4	1137	protein_coding	B	5.61162	5.13508	5.44417	5.42592	5.29424	5.45336	5.63391	5.13508	5.55015	5.40008	5.47718	5.13508	6.24334	5.67769	5.95254	6.06372	5.99654	5.81	5.7935	5.78097	5.59166	6.11485	6.29424	5.78392
ENSG00000101210	EEF1A2	1917	protein_coding	C	6.44375	6.20788	6.257	5.94828	5.90599	6.17047	6.11856	6.48213	6.46848	6.9708	6.5162	6.55183	7.60435	7.56612	7.45532	7.44898	7.32733	7.60337	8.03749	7.25368	7.2003	6.64439	6.29424	6.63125
ENSG00000101220	C20orf27	54976	protein_coding	A	9.42532	9.1589	9.33992	8.57495	9.46529	9.35614	9.44397	9.51798	9.47753	9.31533	9.57584	9.51623	10.1775	10.3682	10.1748	10.184	10.1996	10.4521	9.8286	11.1509	10.4816	8.65828	9.08642	8.80752
ENSG00000101222	SPEF1	25876	protein_coding	B	5.13508	5.13508	5.37468	5.13508	5.41047	5.45336	5.13508	5.42578	5.55015	5.40008	5.13508	5.13508	6.30718	6.4283	6.4403	5.72841	5.7853	6.28415	6.03464	5.64728	5.80899	5.13508	5.30864	5.13508
ENSG00000101224	CDC25B	994	protein_coding	F	9.59408	9.551	9.79207	8.80342	9.8689	9.69078	9.40828	9.4674	9.55276	9.96983	9.724	9.83455	8.97547	8.92245	8.66854	8.32007	8.39593	8.58101	8.50622	8.95856	9.16729	9.18431	9.93136	8.94306
ENSG00000101230	ISM1	140862	protein_coding	C	5.95323	6.20788	5.57137	5.57835	5.74721	5.9195	5.63391	5.52457	5.95692	6.02722	6.78632	6.23436	6.30718	6.20221	6.17836	6.14901	6.53734	6.08124	6.68613	6.35925	6.61709	6.32428	6.38369	6.25358
ENSG00000101255	TRIB3	57761	protein_coding	H	11.5483	11.4438	11.5086	11.4394	11.4446	11.6371	11.7933	11.9489	11.9564	11.3842	11.7588	11.5697	10.2854	10.3927	10.1986	9.24732	9.23902	9.2495	9.06392	10.3485	8.9243	10.9642	10.8464	11.4255
ENSG00000101265	RASSF2	9770	protein_coding	C	5.13508	5.13508	5.27352	5.37268	5.45292	5.41987	5.13508	5.42578	5.13508	5.35155	5.4475	5.13508	7.04088	7.12291	7.06015	7.16011	7.04336	7.26319	6.67363	6.91238	7.1929	5.13508	5.52225	5.38209
ENSG00000101276	SLC52A3	113278	protein_coding	C	5.13508	5.13508	5.41164	5.51013	5.49025	5.27765	5.13508	5.26526	5.13508	5.13508	5.27502	5.55917	6.17479	6.4283	6.36572	7.34096	7.01939	7.00622	7.20716	7.01894	7.66771	5.8344	5.88365	5.84881
ENSG00000101282	RSPO4	343637	protein_coding	B	5.13508	5.13508	5.13508	5.13508	5.13508	5.13508	5.13508	5.13508	5.13508	5.13508	5.4475	5.13508	5.92812	5.13508	5.49289	6.2267	6.16156	5.5271	6.14758	6.13196	6.16837	5.13508	5.13508	5.30985
ENSG00000101298	SNPH	9751	protein_coding	C	5.80602	6.0693	5.13508	5.13508	5.29424	5.13508	5.99079	5.13508	5.72008	5.47688	5.27502	5.73271	7.04088	7.12291	9.07536	7.42279	9.18987	7.40988	9.25719	9.34888	9.31092	6.32428	5.13508	5.30985
ENSG00000101306	MYLK2	85366	protein_coding	B	5.13508	5.13508	5.47354	5.13508	5.41047	5.13508	5.13508	5.39518	5.13508	5.50933	5.4475	5.13508	5.53533	5.79772	5.66021	6.06372	5.8684	6.22145	5.77623	5.95427	5.83838	5.13508	5.52225	5.65686
ENSG00000101311	FERMT1	55612	protein_coding	F	8.5264	8.04412	8.48231	8.0567	8.55	8.6174	8.62157	8.73033	8.41776	8.45669	9.07543	8.84256	6.62334	6.80833	6.54954	7.0236	6.84829	7.03749	6.91665	7.59433	7.28256	8.23816	8.81033	7.84635
ENSG00000101327	PDYN	5173	protein_coding	B	5.13508	5.13508	5.13508	5.13508	5.13508	5.13508	5.13508	5.13508	5.13508	5.13508	5.27502	5.13508	5.13508	5.51988	5.83067	6.42751	6.37996	6.50126	7.22728	7.19891	7.1966	5.13508	5.52225	5.13508
ENSG00000101331	CCM2L	140706	protein_coding	B	5.61162	5.13508	5.41164	5.13508	5.41047	5.38182	5.13508	5.39518	5.13508	5.28822	5.13508	5.13508	6.52808	6.37646	6.27666	6.42751	6.43779	6.50126	6.31158	6.46869	6.39177	5.13508	5.13508	5.68475
ENSG00000101333	PLCB4	5332	protein_coding	B	5.13508	5.13508	5.13508	5.13508	5.13508	5.13508	5.13508	5.26526	5.13508	5.13508	5.13508	5.13508	5.13508	6.0643	5.75171	6.14901	6.18273	6.22145	6.58202	6.5111	6.24024	5.13508	5.30864	5.13508
ENSG00000101342	TLDC2	140711	protein_coding	E	6.65195	6.7801	6.88406	6.94016	6.25504	6.70717	6.78097	6.53543	6.62621	6.16354	6.2607	6.49569	7.04088	7.03664	7.04747	7.12734	7.16545	6.79975	7.80155	7.3974	8.03051	7.09856	7.14466	6.5694
ENSG00000101347	SAMHD1	25939	protein_coding	A	9.06648	9.10641	9.05354	8.77045	8.67257	9.64811	9.119	9.20566	9.09121	9.03041	9.29419	8.98943	10.4348	10.3321	10.4802	10.6899	10.8143	10.6805	10.6394	11.4085	11.4808	9.77673	9.42345	8.9642
ENSG00000101350	KIF3B	9371	protein_coding	H	9.64387	9.87443	9.82494	10.083	9.311	9.76852	9.61019	9.897	9.86566	9.36052	10.3576	9.95962	11.2369	11.2638	11.1493	10.9472	10.8259	10.9949	9.99654	10.807	11.1025	9.56812	9.62805	9.66211
ENSG00000101353	MROH8	140699	protein_coding	E	6.44375	6.32805	6.58417	6.13789	6.87166	6.54655	6.32871	6.61076	6.52365	6.22443	6.26854	5.97442	5.92812	5.79772	5.61853	5.85926	5.62153	5.91211	5.53691	5.59368	5.77815	6.64439	6.30588	6.41315
ENSG00000101365	IDH3B	3420	protein_coding	H	9.74508	9.65498	9.82133	9.18992	9.65306	10.0749	9.84833	9.83086	9.98319	9.7933	9.555	9.64883	8.97547	9.1188	9.05282	8.8812	8.86203	8.87559	8.65086	9.41772	9.54746	9.77673	9.2552	10.145
ENSG00000101367	MAPRE1	22919	protein_coding	H	10.1609	10.1448	10.4368	9.64306	10.4186	10.8985	10.3905	10.6765	10.4831	10.639	10.4256	10.5777	10.6185	10.6673	10.4223	11.0957	10.9082	11.1962	10.8183	11.3985	11.6816	9.98312	10.2588	9.7366
ENSG00000101384	JAG1	182	protein_coding	H	10.7135	10.4842	10.5765	11.3464	10.6435	10.7974	11.3945	11.4621	11.6027	11.4702	12.1738	11.7483	9.35237	9.26801	9.36573	9.84371	9.772	9.97483	9.4958	10.8482	10.0562	10.6977	10.5662	11.2322
ENSG00000101400	SNTA1	6640	protein_coding	D	7.75119	7.57713	7.85213	6.90921	7.56034	8.02777	7.61105	7.71928	7.44708	7.15873	7.43168	7.46307	9.58545	9.5846	9.42866	9.04734	8.96863	9.17952	8.94792	8.95856	8.83015	7.69674	7.23026	7.97896
ENSG00000101405	OXT	5020	protein_coding	B	5.13508	6.0693	5.63196	5.84161	5.70551	5.60603	5.13508	5.60257	5.84917	5.7971	5.63728	5.55917	6.42356	6.2639	6.03499	6.2267	6.46943	6.39851	6.66733	6.14417	5.94459	5.8344	5.55895	5.62731
ENSG00000101412	E2F1	1869	protein_coding	F	9.2433	9.10641	9.25118	9.07276	8.55498	9.50236	9.22548	9.27621	9.18892	9.26214	9.05664	9.1924	7.42615	7.71611	7.67771	7.5246	7.24487	7.38654	8.19091	9.21576	8.70606	8.65828	8.83158	8.46705
ENSG00000101417	PXMP4	11264	protein_coding	C	5.13508	5.13508	5.13508	5.51013	5.13508	5.45336	5.13508	5.42578	5.13508	5.47688	5.13508	5.13508	8.00004	7.86721	7.78631	7.9431	7.96379	7.89108	8.05923	7.65515	7.79406	5.13508	5.30864	5.52492
ENSG00000101421	CHMP4B	128866	protein_coding	H	9.42532	9.1329	9.5076	9.4323	9.8081	8.96742	9.16254	9.29084	9.04375	9.76066	9.72004	9.849	10.4291	10.3846	10.4154	10.9626	10.6975	11.0982	11.7335	9.82328	10.2151	9.41601	9.5068	9.47653
ENSG00000101438	SLC32A1	140679	protein_coding	B	5.13508	5.13508	5.13508	5.13508	5.29424	5.13508	5.13508	5.13508	5.13508	5.13508	5.13508	5.13508	6.52808	6.32181	6.38108	5.96846	6.37143	6.28415	6.56137	6.04118	6.27418	5.13508	5.13508	5.13508
ENSG00000101439	CST3	1471	protein_coding	G	11.1419	10.8491	11.2499	10.5485	12.0831	10.9354	10.9629	10.6928	10.8444	11.1072	11.0157	11.3922	11.6155	11.7226	11.775	12.3797	12.5287	12.3297	13.1802	12.9482	11.7694	11.6748	11.7788	11.5751
ENSG00000101441	CST4	1472	protein_coding	B	5.13508	5.13508	5.13508	5.13508	5.13508	5.13508	5.13508	5.13508	5.13508	5.13508	5.13508	5.13508	5.13508	5.51988	5.69868	5.55609	6.56619	6.34299	6.8042	7.01356	6.91118	5.13508	5.13508	5.13508
ENSG00000101442	ACTR5	79913	protein_coding	D	7.02747	7.21355	7.06899	7.09508	7.06927	6.95245	7.10528	7.144	7.16686	6.91514	7.04514	6.96113	7.68533	8.10076	7.83637	8.29225	8.01972	8.18264	7.56673	8.71444	8.32762	6.64439	6.97304	7.36658
ENSG00000101443	WFDC2	10406	protein_coding	C	5.13508	5.13508	5.13508	5.13508	5.13508	5.13508	5.13508	5.13508	5.13508	5.28822	5.27502	5.13508	6.8689	6.37646	6.55601	6.82869	7.14809	7.28881	7.17012	7.06121	6.84915	5.13508	5.13508	5.7365
ENSG00000101445	PPP1R16B	26051	protein_coding	B	5.61162	5.13508	5.27352	5.13508	5.13508	5.41987	5.13508	5.13508	5.13508	5.28822	5.13508	5.13508	5.69933	6.20221	6.22435	7.0236	6.82012	6.54912	7.11466	6.96401	6.96129	5.13508	5.13508	5.13508
ENSG00000101447	FAM83D	81610	protein_coding	F	9.12788	9.02388	9.27028	8.96051	8.94642	8.88974	8.8657	9.0993	8.81768	9.05869	9.114	9.11463	8.23012	8.15349	8.00994	7.25368	6.92904	7.09778	7.36365	8.3809	7.69088	8.23816	8.9333	7.88233
ENSG00000101473	ACOT8	10005	protein_coding	A	8.14253	8.20436	8.09628	8.65296	7.70792	7.9945	8.05012	8.21242	8.32753	8.28192	7.93805	8.12907	9.12425	9.0654	9.31316	9.13538	9.19387	9.02112	8.8552	9.85575	9.1493	8.82935	8.58803	8.23663
ENSG00000101474	APMAP	57136	protein_coding	H	10.2136	9.85868	10.3656	9.87244	10.2405	10.5642	10.3767	10.7178	10.6103	9.95721	10.5339	10.4288	11.366	11.4799	11.161	11.805	11.6894	11.8751	11.5737	13.1122	12.5397	10.0762	10.1658	10.2226
ENSG00000101544	ADNP2	22850	protein_coding	A	9.29771	9.1329	9.21456	8.93384	9.32363	9.64934	9.47016	9.43905	9.36639	9.21561	9.64736	9.40318	10.1604	10.0116	10.1091	9.98789	9.91044	10.0008	9.32951	9.77464	10.6107	9.12002	9.30615	8.98798
ENSG00000101670	LIPG	9388	protein_coding	C	5.61162	5.68067	5.95496	5.99623	6.04828	5.85485	5.63391	5.78081	5.84917	5.66288	5.72489	5.13508	8.04617	8.30076	8.04058	6.98702	6.8371	7.15532	6.14758	6.21408	6.32293	6.77513	6.76604	6.66511
ENSG00000101680	LAMA1	284217	protein_coding	C	5.13508	5.13508	5.13508	5.13508	5.13508	5.27765	5.13508	5.26526	5.13508	5.74342	5.13508	5.13508	6.01904	5.13508	6.10971	7.12734	6.77953	6.68132	7.5512	7.70063	7.47857	6.49639	5.90265	5.96237
ENSG00000101746	NOL4	8715	protein_coding	B	5.13508	5.13508	5.13508	5.13508	5.13508	5.27765	5.13508	5.13508	5.13508	5.28822	5.13508	5.13508	6.66807	6.56996	6.72341	7.22324	6.90272	6.54912	6.78152	6.08131	6.37688	5.13508	5.88365	5.30985
ENSG00000101842	VSIG1	340547	protein_coding	B	5.13508	5.13508	5.13508	5.13508	5.13508	5.13508	5.13508	5.13508	5.13508	5.13508	5.13508	5.13508	5.82399	5.79772	5.59623	6.06372	6.50769	5.5271	6.41248	5.29782	6.06941	5.8344	5.13508	5.30985
ENSG00000101844	ATG4A	115201	protein_coding	C	6.18237	6.53197	6.49025	6.53604	6.03517	6.60074	5.63391	6.50911	6.99996	6.94582	6.59862	6.30646	7.32722	7.66179	7.40797	7.68608	7.41918	7.47754	7.4337	7.16106	7.6362	6.49639	6.27053	6.63981
ENSG00000101846	STS	412	protein_coding	E	6.77189	6.7801	6.82628	7.00562	6.59886	6.77971	6.50138	6.60589	6.99996	6.89426	7.34835	7.10622	5.53533	5.89805	6.11985	6.54224	6.33653	6.45115	6.45172	6.40628	6.92964	6.99992	6.36207	6.94548
ENSG00000101868	POLA1	5422	protein_coding	F	7.85372	8.15296	8.15242	8.0802	8.05765	8.24409	7.97775	8.02368	8.15795	8.75105	7.81117	7.9947	7.47298	7.66179	7.38854	7.44898	7.30042	7.47754	7.79634	7.81403	8.55783	7.63509	7.97284	7.77144
ENSG00000101871	MID1	4281	protein_coding	E	6.98046	6.7801	6.82628	6.85798	7.00857	6.89909	6.50138	6.77748	6.76437	6.71869	7.10217	6.65615	6.10052	6.20221	6.05704	6.06372	5.92817	6.08124	6.21868	6.02735	6.15897	6.77513	6.96029	6.06084
ENSG00000101945	SUV39H1	6839	protein_coding	E	7.48764	7.36186	7.81224	7.48362	7.40602	7.53845	7.47497	7.55442	7.36912	8.14522	7.71179	7.58732	6.24334	6.20221	6.19704	6.14901	5.88383	6.39851	5.98467	6.83994	6.62306	7.63509	7.15568	7.27859
ENSG00000101951	PAGE4	9506	protein_coding	B	5.13508	5.13508	5.13508	5.13508	5.13508	5.13508	5.13508	5.13508	5.13508	5.13508	5.13508	5.13508	6.30718	5.51988	5.97702	6.74092	6.81441	6.0013	7.29724	6.55986	6.27418	5.13508	5.13508	5.13508
ENSG00000101955	SRPX	8406	protein_coding	B	5.13508	5.13508	5.13508	5.13508	5.13508	5.27765	5.13508	5.13508	5.13508	5.13508	5.4475	5.13508	5.13508	5.13508	5.46185	5.55609	6.04717	6.34299	6.51885	6.43349	6.37688	5.13508	5.13508	5.13508
ENSG00000101966	XIAP	331	protein_coding	F	8.68522	9.22192	8.9077	8.63035	8.81053	9.12012	8.1845	8.66007	8.75016	8.60632	8.83714	8.68962	7.72408	8.12737	7.65918	7.7907	8.19746	7.95449	7.80155	9.14997	8.34685	9.0527	8.80704	9.02867
ENSG00000101972	STAG2	10735	protein_coding	F	9.49677	9.27041	9.42348	8.95354	9.38235	9.76795	9.42623	9.29612	9.41064	9.25276	9.62694	9.25171	7.62505	7.64319	7.54815	7.8879	7.95185	8.11527	7.50672	8.68155	8.30486	8.77458	9.18094	9.0258
ENSG00000101974	ATP11C	286410	protein_coding	F	8.25802	7.72754	8.08233	8.25067	8.06471	8.02196	8.00229	8.14589	8.14284	7.58083	8.84968	8.26625	7.07259	7.25486	7.19186	7.61922	7.40849	7.49935	7.35281	7.44073	7.89222	7.86659	7.56636	8.05512
ENSG00000102003	SYP	6855	protein_coding	D	6.5177	6.92024	6.34568	6.53604	6.49906	6.40831	6.50138	6.63951	6.52365	6.1945	6.37219	5.97442	8.39274	8.40189	8.50271	8.17513	8.18128	8.25943	8.88197	7.80517	7.52264	6.77513	6.50459	6.79136
ENSG00000102010	BMX	660	protein_coding	B	5.13508	5.13508	5.13508	5.13508	5.13508	5.13508	5.13508	5.13508	5.13508	5.13508	5.13508	5.55917	5.13508	5.13508	5.83067	5.96846	5.81984	5.91211	6.3204	6.27901	6.15897	5.13508	5.13508	5.13508
ENSG00000102038	SMARCA1	6594	protein_coding	H	10.81	11.0072	11.0102	10.8735	11.5491	10.8038	10.8347	10.8333	10.7494	10.2909	11.1785	10.7542	9.67482	9.58933	9.4103	9.87651	9.8786	9.87795	10.8739	9.3329	9.3995	10.9147	11.3013	10.8423
ENSG00000102048	ASB9	140462	protein_coding	E	7.31521	6.92024	7.12023	6.63542	7.26137	7.02017	6.89891	7.02667	6.80699	6.14229	6.60428	6.15617	6.42356	6.136	6.09944	6.2267	6.12883	6.50126	6.35487	6.83994	6.54286	6.64439	7.13911	6.68986
ENSG00000102100	SLC35A2	7355	protein_coding	A	8.14253	8.25394	8.32627	8.49046	8.11541	8.4169	8.41988	8.67542	8.25934	8.00508	8.01909	8.40444	9.50648	9.63577	9.44227	9.36444	9.41433	9.52027	8.63518	10.1039	9.57261	8.3925	8.30089	8.42388
ENSG00000102109	PCSK1N	27344	protein_coding	A	8.31239	7.92604	8.3174	8.05933	8.30759	7.78537	7.67426	7.4795	7.78066	7.3112	7.10588	7.56337	9.69869	9.75414	9.82815	9.78074	10.1599	10.1576	10.5387	10.2821	8.66853	8.27836	8.46754	8.75296
ENSG00000102119	EMD	2010	protein_coding	D	7.1997	7.31427	7.53956	7.36648	7.72903	6.81436	7.36296	7.43543	7.36912	7.66761	7.74191	7.9947	8.67071	8.42341	8.3654	8.24947	8.31322	8.4888	8.79115	7.45997	7.65205	7.35562	7.37696	7.62374
ENSG00000102144	PGK1	5230	protein_coding	G	12.1183	12.147	12.1604	11.8166	11.9135	12.0548	12.1917	12.1997	12.2227	12.0357	12.338	12.2117	11.6379	11.7161	11.4659	10.9949	11.0807	11.105	9.88599	10.7631	11.2993	10.9642	10.8599	11.8317
ENSG00000102172	SMS	6611	protein_coding	F	9.32415	9.03797	9.37774	8.87898	9.69323	9.19076	9.50436	9.32613	9.2248	9.46724	9.58209	9.56375	8.4619	8.40189	8.20969	8.33377	8.45577	8.57105	9.08499	7.92692	8.39533	8.53162	9.31196	8.07493
ENSG00000102265	TIMP1	7076	protein_coding	A	7.64033	7.36186	7.58563	7.50349	7.49077	7.2074	7.00638	7.27695	7.63514	8.54434	8.70638	8.78334	10.2727	10.3065	10.1653	12.041	11.9074	12.229	12.4166	10.5683	10.5128	6.49639	7.71808	7.68475
ENSG00000102287	GABRE	2564	protein_coding	F	9.01322	9.2342	8.64888	9.61251	8.85951	8.70734	9.06263	8.9621	8.98632	9.45259	8.23248	8.63475	7.98431	8.0319	8.08432	8.26387	8.05356	7.68118	7.86999	8.17678	7.96518	8.62766	8.99971	9.50044
ENSG00000102312	PORCN	64840	protein_coding	C	6.5177	6.92024	6.2255	6.66667	5.95157	6.04429	6.71727	6.34187	6.41025	6.60981	6.36514	6.30646	7.49578	7.54615	8.33953	7.34096	8.30951	7.36278	7.83746	8.30649	7.97559	7.09856	6.30588	6.07613
ENSG00000102316	MAGED2	10916	protein_coding	A	9.57953	9.60865	9.62609	9.34361	9.15559	10.0578	9.66411	9.93299	9.72773	9.2584	9.08075	9.22975	8.70903	8.82122	8.56528	9.15082	9.10225	9.29833	9.10884	10.2043	9.53159	9.3799	9.77136	9.44581
ENSG00000102317	RBM3	5935	protein_coding	F	9.95112	9.68208	9.84492	9.76787	9.32556	10.1264	10.0526	9.95358	9.80546	9.58906	9.53773	9.48571	7.9029	8.08725	7.86648	7.90655	7.78101	7.79014	7.46739	8.2667	7.97352	8.65828	9.35535	8.44994
ENSG00000102384	CENPI	2491	protein_coding	E	7.5196	7.36186	7.49724	7.43882	7.20493	7.47042	7.19701	7.23123	7.1352	7.00975	7.15318	7.35459	6.42356	6.20221	6.46166	6.14901	5.96994	5.5271	6.27551	7.13192	6.6923	7.09856	7.14466	6.76871
ENSG00000102409	BEX4	56271	protein_coding	B	5.13508	5.13508	5.13508	5.13508	5.13508	5.13508	5.13508	5.13508	5.13508	5.13508	5.13508	5.13508	5.13508	5.13508	5.49289	5.55609	5.83643	6.22145	5.56445	5.78097	5.67443	5.13508	5.13508	5.13508
ENSG00000102445	RUBCNL	80183	protein_coding	B	5.13508	5.13508	5.13508	5.13508	5.13508	5.13508	5.13508	5.13508	5.13508	5.13508	5.13508	5.13508	5.53533	5.13508	5.59623	5.55609	5.64504	5.5271	6.19893	6.23623	6.09015	5.13508	5.13508	5.30985
ENSG00000102471	NDFIP2	54602	protein_coding	A	8.05988	8.17889	8.35398	8.22755	8.13787	8.61613	7.97775	8.22508	8.36691	7.53044	8.55085	7.88464	8.95175	9.09235	8.7636	8.81477	8.65531	8.85119	8.42047	8.97413	9.35158	7.86659	7.93964	8.09723
ENSG00000102531	FNDC3A	22862	protein_coding	H	9.69199	9.70867	9.9052	9.7797	9.64998	10.1045	9.83497	9.76154	9.93646	9.73401	9.98541	9.69222	8.61123	8.87662	8.67371	9.39714	9.01457	9.28628	8.75208	9.47525	10.216	8.85596	9.60744	9.63702
ENSG00000102539	MLNR	2862	protein_coding	B	5.13508	5.68067	5.27352	5.30319	5.13508	5.41987	5.13508	5.39518	5.13508	5.28822	5.5298	5.13508	5.92812	5.51988	5.61853	5.85926	5.8684	6.08124	6.19893	6.45124	6.07984	5.8344	5.62394	5.13508
ENSG00000102554	KLF5	688	protein_coding	C	6.44375	6.0693	6.23348	6.50079	6.52292	6.01221	6.11856	6.10829	6.52365	6.66235	6.99757	6.99902	7.22021	7.35152	7.34882	7.54889	7.62593	7.62325	7.76733	6.67308	7.1005	6.49639	7.13911	7.47109
ENSG00000102575	ACP5	54	protein_coding	E	7.07278	7.10427	7.31304	7.41795	7.43612	6.91265	7.00638	7.35064	7.10272	7.32999	7.16385	6.88166	7.00835	6.77187	6.33426	6.29834	6.2034	6.45115	6.39635	6.34957	6.13015	7.50264	8.17771	7.00331
ENSG00000102678	FGF9	2254	protein_coding	C	5.13508	5.13508	5.13508	5.13508	5.29424	5.13508	5.13508	5.54551	5.13508	5.13508	5.13508	5.13508	6.52808	6.8437	6.55601	6.87026	7.13932	6.97415	7.23525	7.30622	7.32684	5.13508	5.30864	5.13508
ENSG00000102699	PARP4	143	protein_coding	H	9.95676	10.0648	9.98353	10.5844	10.1373	9.23682	10.1848	10.09	10.0405	10.0871	9.86807	9.68687	8.65116	8.54609	8.5901	9.26869	9.02919	9.26801	9.36004	8.3691	9.52673	9.55199	9.53387	10.2063
ENSG00000102738	MRPS31	10240	protein_coding	D	6.77189	7.10427	7.05018	6.94625	7.00338	7.41701	7.15197	7.04363	6.92641	7.32999	7.13881	6.70488	7.74304	7.88302	7.57677	7.97871	7.76463	8.00021	8.16914	7.19891	8.18336	6.99992	6.92122	7.15673
ENSG00000102743	SLC25A15	10166	protein_coding	F	8.25802	8.17889	8.59996	8.53802	8.08104	8.81646	8.49035	8.8038	8.60466	8.2613	8.73034	8.40444	7.74304	7.88302	7.36883	7.61922	7.48834	7.87476	7.47071	8.51534	7.77259	7.63509	8.16478	8.10825
ENSG00000102760	RGCC	28984	protein_coding	B	5.61162	5.13508	5.57137	5.98059	5.99451	5.89436	5.8371	5.82964	5.95692	6.35272	6.36514	6.43642	5.92812	6.20221	6.27666	6.48643	6.19312	6.63897	6.35487	6.08131	5.96884	5.8344	6.06985	6.1059
ENSG00000102858	MGRN1	23295	protein_coding	H	10.5849	10.2083	10.3716	10.275	9.61015	10.7661	10.1421	10.3585	10.2805	10.5532	9.77565	10.2946	9.82549	9.71575	9.7379	9.52097	9.39192	9.56082	9.80284	8.96117	9.39874	10.1636	10.2056	10.6581
ENSG00000102871	TRADD	8717	protein_coding	D	7.55081	7.16008	7.51592	7.59131	6.83637	7.21802	7.24052	7.33193	7.22794	7.24918	7.29505	7.43677	8.20335	8.27726	8.05664	8.19031	8.17516	8.40148	8.16514	8.75714	7.67806	7.35562	7.54206	7.34753
ENSG00000102879	CORO1A	11151	protein_coding	D	7.11651	7.10427	6.97999	6.60328	6.74326	7.1859	7.00638	7.02667	6.8879	6.46627	7.16385	6.96113	9.15224	8.95955	9.77241	8.66103	9.37445	8.59089	9.15239	9.5677	9.46562	7.43116	6.55115	6.12039
ENSG00000102886	GDPD3	79153	protein_coding	E	7.15878	7.16008	7.26906	7.30376	7.23128	6.69101	7.19701	6.83481	7.1352	6.74884	7.55817	7.07149	6.52808	5.98571	6.18775	6.06372	6.15079	6.0013	6.6023	6.72912	6.47686	7.19006	7.70727	6.99069
ENSG00000102904	TSNAXIP1	55815	protein_coding	C	5.80602	5.13508	5.5256	5.42592	5.63612	5.53719	5.99079	5.63691	5.84917	5.28822	5.74082	5.86447	6.57674	6.47765	7.06435	6.42751	6.49255	6.34299	6.47458	6.5276	6.09015	6.49639	6.18247	5.99659
ENSG00000102935	ZNF423	23090	protein_coding	B	5.13508	5.13508	5.13508	5.30319	5.29424	5.13508	5.13508	5.13508	5.55015	5.13508	5.13508	5.13508	6.01904	5.51988	6.01232	5.55609	6.25313	6.22145	6.01005	6.01328	5.82385	5.13508	5.65329	5.7365
ENSG00000102962	CCL22	6367	protein_coding	C	5.13508	5.13508	5.13508	5.13508	5.52396	5.66575	5.63391	5.45342	5.13508	5.28822	5.13508	5.13508	5.53533	6.77187	6.90345	7.34096	7.89306	7.52081	7.14056	7.26701	7.24387	6.89274	5.9568	5.62731
ENSG00000102981	PARD6A	50855	protein_coding	C	6.18237	5.68067	6.17613	5.9145	5.63612	6.16139	6.22962	5.85273	6.13515	5.9355	6.06819	6.23436	7.00835	7.03664	7.34545	6.82869	6.88664	7.00622	6.65462	6.5912	6.28248	6.32428	6.00726	5.8063
ENSG00000103005	USB1	79650	protein_coding	A	8.65764	8.32518	8.57794	8.21114	8.54334	8.57872	8.52431	8.42443	8.41776	8.76699	8.80529	8.68962	10.3769	10.4741	10.3648	10.3796	10.2739	10.5152	10.8859	9.10593	9.83826	8.53162	9.1173	8.45638
ENSG00000103021	CCDC113	29070	protein_coding	C	5.13508	5.13508	5.6857	5.47072	5.52396	5.68415	5.13508	5.54551	5.13508	5.64064	5.41462	5.55917	7.44977	7.25486	7.18807	6.91043	6.83147	7.15532	7.14908	6.61413	6.9965	5.13508	5.80174	5.56188
ENSG00000103034	NDRG4	65009	protein_coding	D	6.77189	6.70326	6.06819	6.45503	6.91716	5.84115	7.00638	6.71721	6.96373	6.99043	6.7015	6.88166	10.1501	10.1523	11.3209	10.1575	11.5058	10.2718	10.9836	11.6065	10.7505	7.69674	6.85316	7.42666
ENSG00000103035	PSMD7	5713	protein_coding	H	9.61563	9.691	9.56807	9.39584	9.54784	9.6143	9.64891	9.84218	9.86112	9.81889	10.339	10.0499	9.30334	9.14477	9.15112	9.47883	9.57054	9.58067	10.1974	9.28698	9.80138	9.39806	9.06316	9.58452
ENSG00000103056	SMPD3	55512	protein_coding	D	6.5177	6.70326	6.03888	5.68952	6.42407	6.13359	6.64984	6.23597	6.41025	5.83044	6.2448	6.37354	7.58333	7.56612	9.35377	7.8107	10.0411	7.69995	10.8335	9.86341	9.69154	7.27547	6.11384	6.45443
ENSG00000103066	PLA2G15	23659	protein_coding	A	8.31239	8.15296	8.44353	7.992	8.12893	8.40956	8.14113	8.5173	8.5826	8.24802	8.44559	8.43053	10.5624	10.8317	10.5316	10.4805	10.2838	10.6075	9.50285	11.0313	10.2927	8.15413	8.40322	8.39509
ENSG00000103067	ESRP2	80004	protein_coding	F	9.35012	9.27041	9.28539	9.54385	8.88994	9.42571	9.27589	9.52136	9.37279	8.35974	9.49924	8.97188	8.61123	8.45509	8.50125	8.24947	8.17516	8.36729	8.2162	7.4446	8.19935	9.3799	9.6502	8.98503
ENSG00000103089	FA2H	79152	protein_coding	B	5.13508	5.13508	5.37468	5.13508	5.29424	5.38182	5.13508	5.26526	5.13508	5.13508	5.27502	5.13508	6.8689	6.87806	6.70662	6.48643	6.55905	6.68132	6.42045	6.47731	6.01513	5.13508	5.38039	5.56188
ENSG00000103126	AXIN1	8312	protein_coding	H	9.88764	9.71743	9.73555	9.72365	10.2158	9.50783	9.70876	10.0216	9.979	10.4985	9.31914	10.0076	9.79039	9.97599	9.70002	9.1119	9.10755	9.04996	8.27659	8.47377	8.97632	9.53568	9.40183	9.91255
ENSG00000103145	HCFC1R1	54985	protein_coding	D	7.11651	7.21355	7.14861	7.47559	7.35164	6.8289	7.36296	6.9779	7.1352	7.00495	7.12428	7.43677	8.2564	8.32387	8.95362	8.17513	9.00322	8.39017	8.95366	8.1095	7.46052	7.69674	7.35833	6.87089
ENSG00000103154	NECAB2	54550	protein_coding	B	5.13508	5.13508	5.27352	5.13508	5.13508	5.13508	5.13508	5.42578	5.72008	5.44093	5.13508	5.13508	5.82399	6.0643	5.97702	5.55609	5.9137	6.0013	6.27551	6.13196	6.07984	5.13508	5.13508	5.13508
ENSG00000103160	HSDL1	83693	protein_coding	A	8.47981	8.43645	8.62404	8.38194	8.48711	9.03541	9.02772	8.84776	8.76	8.96064	8.84656	8.8901	9.33418	9.40313	9.37444	9.32418	9.19884	9.19895	8.71191	9.70969	9.79389	8.31744	8.58224	7.96686
ENSG00000103184	SEC14L5	9717	protein_coding	C	6.18237	5.68067	5.5256	5.93159	5.55491	5.76784	5.99079	5.89663	5.72008	5.44093	5.5298	5.55917	8.13409	8.07362	8.12103	7.0937	7.01454	6.68132	6.7348	6.78257	6.42092	5.13508	5.90265	5.90787
ENSG00000103187	COTL1	23406	protein_coding	A	8.10182	8.30183	7.9247	7.89485	8.14675	7.68002	7.7048	7.97431	8.17289	7.88677	9.69603	8.60078	10.3041	10.1932	10.1793	9.86721	10.0367	10.2158	9.95379	9.82185	9.76883	7.81228	7.96986	8.34963
ENSG00000103196	CRISPLD2	83716	protein_coding	D	5.13508	5.13508	5.13508	5.71386	5.13508	5.13508	5.13508	5.56539	5.13508	5.5928	5.65604	5.55917	11.1112	11.0579	11.0194	11.4715	11.4334	11.4808	11.3991	10.6324	11.3128	5.13508	5.70731	5.71124
ENSG00000103197	TSC2	7249	protein_coding	H	9.88172	9.81856	9.70336	10.2177	9.32169	9.43937	9.74495	9.60135	9.69746	9.88639	9.18323	9.34993	10.1466	10.1745	10.2171	9.1119	9.37445	9.29833	8.20653	9.04585	9.16819	10.195	10.0547	10.0941
ENSG00000103202	NME4	4833	protein_coding	F	8.85257	8.55935	8.92132	8.77679	9.51352	8.37225	9.07409	9.01681	8.87312	8.6938	9.23184	8.97188	7.40211	7.81867	7.37543	7.16011	7.14809	7.33859	8.09333	7.10712	6.79404	8.71762	8.66119	9.1974
ENSG00000103257	SLC7A5	8140	protein_coding	G	12.2467	12.1438	12.3768	11.614	12.4029	12.9619	12.5543	12.7697	12.6789	12.1458	12.8	12.5971	11.6205	11.5758	11.4173	11.5877	11.5287	11.7185	11.0912	11.7086	11.9938	12.0405	12.1988	12.1624
ENSG00000103269	RHBDL1	9028	protein_coding	E	6.71348	6.6209	6.74622	6.76976	6.43268	6.35038	6.41868	6.43747	6.76437	6.26288	6.18691	5.97442	6.66807	6.65509	6.71784	6.14901	6.17221	6.08124	6.91153	6.80841	6.87339	7.50264	7.16115	6.17607
ENSG00000103310	ZP2	7783	protein_coding	B	5.13508	5.13508	5.13508	5.13508	5.13508	5.13508	5.13508	5.13508	5.13508	5.13508	5.13508	5.13508	5.13508	5.51988	6.10971	6.29834	6.26277	6.87256	6.70462	6.68024	6.51037	5.13508	5.13508	5.13508
ENSG00000103313	MEFV	4210	protein_coding	B	5.13508	5.13508	5.47354	5.47072	5.52396	5.41987	5.8371	5.45342	5.72008	5.13508	5.27502	5.55917	6.24334	6.0643	5.90099	5.85926	6.15079	5.91211	6.02244	6.08131	6.02629	5.13508	5.52225	5.7365
ENSG00000103316	CRYM	1428	protein_coding	D	6.36413	6.53197	6.20934	6.20075	6.24473	6.08516	6.50138	5.99584	6.28262	5.77973	5.89309	5.97442	8.72781	8.68587	9.1128	8.74509	9.00436	8.46747	9.0787	9.37934	8.73176	6.32428	6.05465	6.93889
ENSG00000103319	EEF2K	29904	protein_coding	F	9.54998	9.18444	9.52041	9.34998	8.90816	9.6338	9.05109	9.52979	9.50693	9.19128	9.58459	9.47953	8.33239	8.24126	8.06461	8.36079	8.25846	8.4888	8.07425	8.58316	8.91793	9.006	9.24431	9.04292
ENSG00000103326	CAPN15	6650	protein_coding	H	10.1994	9.81856	10.0119	10.0053	9.77742	10.2838	10.2466	10.4544	10.4042	10.2688	10.2385	10.2626	9.09571	9.20154	9.0607	9.15848	9.16465	9.22445	8.55861	10.0186	9.16371	10.042	9.86664	10.2399
ENSG00000103335	PIEZO1	9780	protein_coding	H	11.4054	11.2555	11.4029	11.0018	10.7858	11.7329	11.2258	11.4648	11.4388	11.394	11.027	11.2179	10.2979	10.2892	10.2579	9.80041	9.774	9.88595	9.34616	10.1872	9.54883	11.3466	11.6003	10.7792
ENSG00000103351	CLUAP1	23059	protein_coding	E	6.71348	6.6209	6.76075	6.80447	6.8832	6.48297	6.57812	6.72162	6.41025	6.76656	6.59293	7.07149	7.40211	6.97564	7.34882	7.61922	7.46111	7.52081	7.86006	7.23114	6.66396	7.09856	7.17203	6.76106
ENSG00000103363	ELOB	6923	protein_coding	A	8.5264	8.32518	8.67446	8.18014	8.37503	8.77723	8.63715	8.81308	8.85488	8.60632	8.9048	8.65695	9.1029	9.30875	9.08312	9.22562	9.38059	9.2495	8.7534	10.2026	9.82983	8.88209	8.54305	8.31454
ENSG00000103375	AQP8	343	protein_coding	E	6.77189	6.53197	6.23348	6.50079	6.37993	6.07513	6.50138	6.73039	6.28262	6.1945	6.84728	6.75163	5.92812	5.79772	5.91423	5.85926	5.59679	5.5271	5.59029	5.59368	5.56841	5.8344	6.56023	6.22847
ENSG00000103449	SALL1	6299	protein_coding	C	5.80602	5.13508	5.66842	5.82208	6.09869	5.68415	5.8371	5.62005	5.55015	5.94931	5.59739	5.86447	6.47712	6.20221	6.51659	6.64596	6.62173	6.90737	7.2031	6.60654	7.08038	6.49639	6.30588	6.49415
ENSG00000103460	TOX3	27324	protein_coding	F	8.71228	8.77719	8.72315	8.75608	9.48702	8.63886	8.57377	8.88953	8.8364	9.11155	8.87137	9.04922	8.01558	7.46314	7.63498	7.25368	7.34247	7.60337	8.09963	7.04026	6.89714	8.71762	8.76347	9.41113
ENSG00000103485	QPRT	23475	protein_coding	H	11.3678	11.1432	11.4195	11.321	11.7488	10.7234	10.9903	11.1255	11.0833	11.3324	10.8756	11.2813	9.92189	10.1102	10.1015	9.98789	9.79449	10.0935	10.9222	10.0579	9.06254	11.2199	11.5626	11.1948
ENSG00000103495	MAZ	4150	protein_coding	H	11.4776	11.1593	11.5448	11.4257	11.8732	10.7101	11.367	11.5998	11.4403	12.0128	11.15	11.7185	10.1535	10.0186	9.92766	10.5633	10.4557	10.6527	11.1436	10.7593	9.88944	11.1786	10.6545	11.5773
ENSG00000103502	CDIPT	10423	protein_coding	A	8.98028	8.67244	8.90378	9.15637	9.23077	8.09754	8.77019	8.91298	8.91773	8.98125	9.23899	9.19995	9.98533	10.0116	9.93409	10.0631	10.0367	10.3227	10.888	9.54102	9.46852	9.02954	9.34633	9.15738
ENSG00000103507	BCKDK	10295	protein_coding	A	9.38403	9.10641	9.25809	9.21574	9.26542	8.47152	8.90476	9.03828	9.02758	8.95486	9.13972	9.16951	10.1186	10.1839	10.2193	10.2063	10.1736	10.2378	10.4912	8.76164	10.1262	8.85596	8.7971	8.70164
ENSG00000103522	IL21R	50615	protein_coding	C	6.27759	5.13508	6.14163	6.01157	5.84018	6.04429	6.22962	5.85273	6.28262	5.87745	5.94084	5.86447	8.4506	8.42341	8.4342	7.70766	8.00594	7.62325	7.25102	7.69101	7.42057	6.11485	6.23382	5.65686
ENSG00000103528	SYT17	51760	protein_coding	B	5.13508	5.13508	5.33079	5.30319	5.36005	5.13508	5.13508	5.26526	5.13508	5.13508	5.27502	5.13508	6.10052	5.98571	5.92723	6.2267	6.02226	6.0013	6.24753	5.99895	5.86651	5.13508	5.38039	5.43742
ENSG00000103534	TMC5	79838	protein_coding	B	5.95323	5.90219	5.66842	5.51013	5.49025	5.75207	5.8371	5.13508	5.72008	5.44093	5.41462	5.86447	6.01904	5.98571	6.34222	6.06372	6.77361	6.15415	6.7348	7.18485	7.12424	6.11485	5.13508	5.48398
ENSG00000103540	CCP110	9738	protein_coding	D	7.69689	8.01553	7.86655	8.11852	7.58719	7.76681	7.57829	7.75313	7.89415	7.98451	7.83064	7.9947	8.87815	9.07218	8.93443	8.83407	8.67982	8.55094	8.13073	9.25128	9.08544	7.75573	7.94878	7.86936
ENSG00000103591	AAGAB	79719	protein_coding	D	7.27783	7.10427	7.48644	6.92787	7.26137	7.79684	7.00638	7.46497	7.19776	7.59313	7.78255	7.43677	8.36891	8.6316	8.21148	8.29225	8.09528	8.59089	8.80521	7.77827	7.836	7.63509	7.50056	7.43566
ENSG00000103599	IQCH	64799	protein_coding	C	5.61162	6.32805	5.79354	5.57835	5.63612	5.86828	5.99079	5.72768	5.84917	5.50933	5.59739	6.07032	6.7111	6.87806	7.55392	6.29834	7.37955	6.22145	6.85369	6.96961	6.75758	6.77513	5.7324	5.78392
ENSG00000103707	MTFMT	123263	protein_coding	D	6.88068	7.26488	7.15909	7.27594	6.66301	7.18951	7.00638	7.0537	6.62621	6.70022	7.27896	7.14001	7.91957	7.75116	7.55104	7.39607	7.75082	7.73675	8.16714	7.31903	7.24743	7.27547	6.91458	6.91888
ENSG00000103710	RASL12	51285	protein_coding	B	5.80602	5.68067	5.50052	5.30319	5.52396	5.41987	5.13508	5.26526	5.13508	5.28822	5.13508	5.55917	5.53533	5.51988	5.54789	5.55609	5.51259	5.6878	5.59029	5.59368	5.56841	5.13508	5.30864	5.30985
ENSG00000103723	AP3B2	8120	protein_coding	B	5.13508	5.13508	5.13508	5.13508	5.13508	5.27765	5.13508	5.13508	5.55015	5.47688	5.13508	5.13508	6.30718	6.32181	6.35011	6.87026	6.67463	6.15415	6.89082	6.3398	6.30695	5.13508	5.30864	5.30985
ENSG00000103740	ACSBG1	23205	protein_coding	D	7.4549	7.49514	7.4563	7.71823	6.56155	7.28331	7.54473	6.99903	7.59053	7.05679	7.31096	7.84592	9.08122	8.98136	10.0871	8.58317	10.0339	8.7225	8.96621	9.41013	9.43554	7.91884	7.64434	6.89854
ENSG00000103742	IGDCC4	57722	protein_coding	C	5.95323	5.68067	6.01874	5.66401	5.84018	5.96729	6.32871	5.88592	5.84917	5.96286	5.55358	5.55917	6.79264	6.87806	6.98652	6.91043	6.88124	6.90737	7.37796	7.22201	7.28602	6.32428	6.15566	5.8279
ENSG00000103769	RAB11A	8766	protein_coding	A	9.0769	9.20954	9.25118	8.92104	8.82978	9.55744	8.96756	9.16724	9.00297	8.8303	9.37212	9.10662	9.847	9.71142	9.67846	10.2746	9.87302	9.85777	9.50207	10.0242	10.6517	8.82935	9.07416	8.72132
ENSG00000103888	CEMIP	57214	protein_coding	F	9.32415	9.37387	9.02229	9.18755	8.07872	8.60591	8.75601	8.77468	8.75016	9.76922	10.3925	9.94177	8.10539	8.24126	8.252	7.57274	7.59827	7.43282	7.10591	7.61491	7.4875	9.53568	9.96044	9.20376
ENSG00000103942	HOMER2	9455	protein_coding	D	7.1997	7.36186	7.1345	7.21352	7.28662	7.96447	7.43867	7.38728	7.16686	7.2332	7.04514	7.14001	7.49578	7.75116	7.65116	7.8107	7.88049	7.79014	8.11215	7.36907	7.74344	8.46377	7.79823	8.58528
ENSG00000103966	EHD4	30844	protein_coding	A	7.8288	7.36186	7.61057	7.50743	7.66781	7.74325	7.64302	8.18964	8.11214	7.40963	8.57631	8.26625	9.02175	9.13184	9.0005	9.10399	9.26771	9.22445	8.75735	9.15907	9.39035	7.86659	7.82504	7.19505
ENSG00000103995	CEP152	22995	protein_coding	E	7.4549	7.61632	7.15561	7.27124	7.42115	7.26983	7.0568	6.98498	7.34208	7.83645	7.03734	7.35459	6.75258	6.5248	6.86463	6.36502	6.55905	6.54912	7.2471	6.62916	6.58677	6.64439	7.34891	6.78385
ENSG00000104043	ATP8B4	79895	protein_coding	E	6.71348	6.53197	6.91829	6.97629	6.9003	6.73881	6.64984	6.44882	6.80699	6.41914	6.16092	6.49569	6.30718	6.37646	6.12988	6.36502	6.72518	6.39851	6.42045	7.28458	7.24029	7.27547	7.03491	7.00957
ENSG00000104044	OCA2	4948	protein_coding	C	5.95323	5.13508	5.47354	5.87903	5.55491	5.58429	5.13508	5.82964	5.13508	5.35155	5.3329	5.13508	7.22021	7.30408	6.97756	6.98702	7.00967	7.09778	6.72283	6.9006	7.22227	5.13508	5.77951	5.7365
ENSG00000104064	GABPB1	2553	protein_coding	E	7.94915	8.07214	7.95961	7.76782	7.62002	8.5241	8.16298	8.12801	7.87587	8.21523	8.13072	8.12907	6.90528	7.09481	7.01301	7.42279	7.49841	7.23706	7.25884	7.76918	7.86777	8.31744	7.88671	7.72154
ENSG00000104081	BMF	90427	protein_coding	A	7.97202	8.25394	8.17228	7.78074	8.48015	8.61867	8.00229	8.39745	8.30065	7.52078	7.5128	7.58732	8.98329	8.89972	8.64769	9.12759	9.05799	9.04996	8.98316	8.78835	9.57732	8.35547	7.96387	8.89353
ENSG00000104093	DMXL2	23312	protein_coding	D	7.8288	7.92604	7.51061	7.33549	7.48361	8.01026	7.57829	7.65741	7.44708	7.46131	7.86039	7.76504	8.42774	8.32387	8.35898	8.26387	8.44063	8.44582	8.09544	8.81601	8.9804	7.19006	7.60591	7.98497
ENSG00000104112	SCG3	29106	protein_coding	B	5.13508	5.13508	5.13508	5.13508	5.13508	5.13508	5.13508	5.13508	5.13508	5.13508	5.13508	5.13508	5.13508	5.13508	5.13508	5.55609	6.04717	5.13508	6.36331	6.14417	5.69313	5.13508	5.13508	5.13508
ENSG00000104140	RHOV	171177	protein_coding	B	5.13508	5.13508	5.50052	5.5457	5.52396	5.51137	5.13508	5.50242	5.55015	5.64064	5.5298	5.13508	6.57674	6.69535	6.48948	6.74092	6.40515	6.54912	6.54032	6.36883	6.36935	5.13508	5.7324	5.43742
ENSG00000104142	VPS18	57617	protein_coding	A	8.3475	8.17889	8.20157	7.55763	8.44478	8.24243	8.26741	8.43653	8.50258	8.26507	8.22603	8.28069	9.30956	9.29723	9.27899	9.07189	9.03477	9.13986	8.57964	9.77094	9.00964	8.19677	8.2795	8.42388
ENSG00000104147	OIP5	11339	protein_coding	E	7.35154	6.7801	7.22355	6.99981	6.90595	7.47042	7.00638	7.32383	7.25742	6.99529	7.24283	6.79658	6.57674	6.32181	6.1496	5.55609	5.8684	5.81	6.24753	6.95838	6.65821	6.89274	6.58701	6.52299
ENSG00000104154	SLC30A4	7782	protein_coding	C	5.95323	5.13508	5.41164	5.51013	5.29424	5.27765	5.13508	5.36041	5.72008	5.28822	5.3329	5.13508	6.42356	6.20221	6.85969	6.94932	7.04809	6.83671	7.07479	7.73222	7.36318	6.11485	5.48158	5.59579
ENSG00000104213	PDGFRL	5157	protein_coding	D	7.15878	6.98467	6.87535	6.93403	6.87744	6.42921	7.19701	6.96	7.34208	6.28153	6.44014	6.83987	7.10351	6.87806	7.44285	7.19206	8.34978	7.36278	8.89516	7.78429	8.30486	7.35562	6.4459	7.21645
ENSG00000104228	TRIM35	23087	protein_coding	A	8.1821	8.0996	8.08757	8.03814	8.00964	8.32769	8.3457	8.5173	8.61556	8.12871	8.14106	8.04662	8.91951	8.97412	8.90953	8.75525	8.87081	8.88363	8.2162	9.50851	9.41463	8.4981	8.40322	8.32868
ENSG00000104267	CA2	760	protein_coding	B	5.13508	5.13508	5.44417	5.30319	5.36005	5.27765	5.13508	5.31912	5.13508	5.44093	5.63728	5.13508	6.10052	5.79772	5.96488	6.94932	6.66164	6.90737	6.83195	7.4014	7.24387	5.13508	5.30864	5.48398
ENSG00000104312	RIPK2	8767	protein_coding	E	7.55081	7.76268	7.52385	7.65273	7.6037	7.39565	7.7048	7.66372	7.74064	7.37763	8.0939	7.53899	7.1337	6.8437	7.08514	7.39607	7.09908	7.28881	7.40612	7.27143	6.97902	6.99992	7.1666	7.48845
ENSG00000104331	BPNT2	54928	protein_coding	H	10.1011	10.3889	10.4852	10.2061	10.3963	10.4809	10.1257	10.2832	10.2737	9.60091	10.9419	10.2804	9.48467	9.31448	9.2292	9.28975	9.13691	9.36286	8.68587	9.42339	9.791	9.48561	9.53981	9.73222
ENSG00000104368	PLAT	5327	protein_coding	C	6.18237	6.53197	6.34568	6.08411	5.90599	5.86828	6.41868	5.91759	6.13515	6.16354	5.91736	6.15617	6.30718	6.2639	6.54303	6.74092	7.40491	6.59496	7.47733	6.80841	7.50225	6.99992	6.27053	5.84881
ENSG00000104369	JPH1	56704	protein_coding	B	5.13508	5.13508	5.13508	5.13508	5.13508	5.45336	5.13508	5.13508	5.13508	5.28822	5.13508	5.13508	6.17479	5.13508	6.01232	6.29834	6.37996	6.22145	6.6799	6.41543	6.24885	5.13508	5.13508	5.13508
ENSG00000104371	DKK4	27121	protein_coding	B	5.80602	5.68067	6.00847	5.82208	5.9367	5.86828	5.99079	6.04096	5.95692	5.98926	6.22863	6.15617	5.13508	5.51988	5.42748	6.2267	5.72947	5.91211	6.53321	7.17539	7.0475	6.32428	6.67189	6.13465
ENSG00000104381	GDAP1	54332	protein_coding	D	6.27759	6.32805	6.67588	6.21281	6.44967	6.99941	6.41868	6.44316	6.57613	6.32663	6.39306	6.43642	7.44977	7.44155	7.46766	7.92494	7.54766	7.73675	7.94226	7.39339	7.90101	7.09856	6.97937	7.1678
ENSG00000104408	EIF3E	3646	protein_coding	H	10.6137	10.7374	10.8157	10.7931	10.6884	11.2171	11.1896	11.0976	11.0968	10.618	11.094	10.6673	9.98144	10.2921	9.94209	9.72522	9.55434	9.70795	8.82291	10.2108	10.0211	9.77673	10.1779	10.3091
ENSG00000104413	ESRP1	54845	protein_coding	B	5.13508	5.13508	5.41164	5.13508	5.36005	5.41987	5.13508	5.36041	5.13508	5.28822	5.13508	5.13508	5.53533	6.0643	5.97702	6.14901	6.03481	6.08124	6.58882	6.08131	6.196	5.13508	5.52225	5.30985
ENSG00000104415	CCN4	8840	protein_coding	B	6.5177	6.98467	6.49025	6.74123	6.15774	6.23155	6.32871	6.21471	6.21186	5.28822	5.13508	5.73271	6.24334	6.136	5.95254	5.55609	5.99654	5.5271	5.28738	5.93877	5.77815	6.49639	5.90265	5.13508
ENSG00000104419	NDRG1	10397	protein_coding	G	13.1351	13.4057	13.2249	13.7319	13.6152	12.8449	13.5783	13.4739	13.4924	13.4545	13.2156	13.3218	13.7188	13.6391	13.4671	12.4583	12.584	12.5436	11.5537	10.4532	11.1796	12.3714	12.0515	13.6764
ENSG00000104447	TRPS1	7227	protein_coding	B	5.13508	5.13508	5.13508	5.13508	5.13508	5.13508	5.13508	5.13508	5.13508	5.13508	5.13508	5.13508	5.13508	5.13508	5.84534	6.74092	6.77361	7.52081	6.94695	6.6366	6.84425	5.13508	5.13508	5.13508
ENSG00000104450	SPAG1	6674	protein_coding	D	7.11651	7.26488	7.15561	7.3752	7.42491	6.82407	7.28262	7.02667	7.36912	7.4443	7.09097	7.56337	8.14821	7.83504	8.40957	7.49987	8.0866	8.02988	8.63804	7.71652	7.58476	7.35562	7.59023	6.88479
ENSG00000104472	CHRAC1	54108	protein_coding	E	7.97202	7.863	7.85833	7.97534	8.25327	7.29996	7.57829	7.56349	7.74064	8.00054	8.22441	8.09668	6.75258	6.87806	7.03466	7.3688	7.33492	7.00622	7.9281	6.81478	6.85891	7.91884	7.52147	7.45349
ENSG00000104518	GSDMD	79792	protein_coding	F	8.72562	8.63573	8.54046	8.52108	8.16216	8.38879	8.47306	8.46515	8.18767	8.21328	7.82634	8.11297	8.17605	7.76835	7.9444	8.19031	8.13999	8.04448	7.65924	8.6752	7.59575	8.80223	9.18728	8.654
ENSG00000104549	SQLE	6713	protein_coding	H	11.2444	11.1848	11.3902	10.8112	11.6481	11.3905	11.1225	11.2011	11.1647	10.1479	11.175	10.6835	11.0383	11.1032	10.9752	10.1575	10.1102	10.3489	9.81421	9.47434	10.2284	10.8238	11.3927	10.2132
ENSG00000104611	SH2D4A	63898	protein_coding	E	6.65195	6.70326	6.45913	6.41691	6.95021	6.51523	6.78097	6.62523	6.21186	6.89951	7.27571	6.88166	6.17479	5.98571	5.96488	6.48643	6.28175	6.22145	6.7584	6.04118	6.00382	6.49639	6.78101	6.72995
ENSG00000104626	ERI1	90459	protein_coding	D	6.93159	7.16008	7.47283	7.50743	7.17802	7.37081	7.19701	7.3373	7.34208	7.38481	7.81552	8.02953	7.66553	8.28906	7.93135	7.66416	7.91786	8.32037	8.19678	7.62845	8.54544	7.27547	7.18281	7.2375
ENSG00000104635	SLC39A14	23516	protein_coding	G	12.9619	12.9946	13.1859	12.5635	12.9429	13.6084	13.0074	13.304	13.1678	12.1125	12.4467	12.4217	11.911	11.9143	11.7723	11.6847	11.4636	11.7285	11.3126	12.517	12.0837	12.9009	12.8063	13.483
ENSG00000104679	R3HCC1	203069	protein_coding	D	7.35154	7.21355	7.36749	7.03992	7.72303	6.94372	7.47497	7.20182	7.1352	7.51105	7.41133	7.53899	8.14821	8.391	8.34929	7.8879	7.90054	7.93891	8.22581	7.70701	7.13205	7.75573	7.76742	7.18422
ENSG00000104687	GSR	2936	protein_coding	H	10.6523	10.4636	10.7602	10.328	10.7232	11.0384	10.8313	11.2547	11.1045	10.9875	10.8299	10.8434	9.847	9.77503	9.6138	10.666	10.4747	10.7717	10.243	11.5347	10.9851	10.0649	10.4263	9.63702
ENSG00000104689	TNFRSF10A	8797	protein_coding	E	7.23935	7.26488	7.64472	7.49161	7.29906	7.53291	7.61105	7.51748	7.72018	7.52723	7.82418	7.97696	6.94061	7.00651	6.78301	6.64596	6.70648	6.83671	7.23127	6.71536	6.18688	7.35562	7.90249	7.34753
ENSG00000104731	KLHDC4	54758	protein_coding	F	8.6008	8.47861	8.59753	9.14175	8.22425	8.70734	8.74168	8.68758	8.94384	9.15045	8.28615	8.56598	8.11981	8.42341	8.20071	7.8107	7.94464	8.08738	7.97702	8.13307	7.55688	8.82935	8.56082	9.31119
ENSG00000104738	MCM4	4173	protein_coding	H	10.6627	10.4479	10.7039	10.1459	10.3137	10.8143	10.5254	10.7242	10.6634	10.3319	10.9636	10.7022	8.59084	8.659	8.5114	8.50079	8.22928	8.2343	8.9165	10.1045	9.95392	9.74872	10.1465	9.60862
ENSG00000104760	FGL1	2267	protein_coding	F	8.77777	8.74312	8.62284	8.98395	8.94893	8.32769	8.60582	8.22927	8.69989	8.95948	7.87086	8.71098	6.62334	6.73424	6.93643	6.94932	7.18259	6.94122	7.71297	6.8767	6.97461	8.62766	8.83482	9.14686
ENSG00000104774	MAN2B1	4125	protein_coding	A	9.14777	9.06574	9.10471	9.29052	8.37315	9.09486	9.09672	9.26481	9.18164	8.96294	9.12348	9.10662	9.94999	10.0803	9.93836	9.99644	10.025	10.151	9.45519	10.2146	9.69092	8.65828	9.15142	8.11918
ENSG00000104783	KCNN4	3783	protein_coding	B	5.61162	5.90219	5.13508	5.30319	5.49025	5.45336	5.13508	5.42578	5.13508	5.28822	5.27502	5.73271	5.69933	5.79772	6.00073	6.2267	6.12883	5.91211	5.74011	5.95427	5.86651	6.11485	5.88365	5.76069
ENSG00000104804	TULP2	7288	protein_coding	B	5.61162	6.0693	5.47354	5.66401	5.63612	5.41987	5.13508	5.56539	5.13508	5.40008	5.4475	5.55917	5.82399	5.98571	6.01232	6.06372	5.99654	5.91211	5.82667	6.11958	5.76212	5.8344	5.43534	5.43742
ENSG00000104805	NUCB1	4924	protein_coding	H	10.044	9.98004	10.1656	9.90951	10.4195	9.66533	9.88121	10.0759	10.0841	9.73669	10.6347	10.3733	11.2643	11.2519	11.2349	11.3215	11.4049	11.438	12.0328	10.1788	11.0164	10.3334	9.95453	10.2729
ENSG00000104814	MAP4K1	11184	protein_coding	B	5.61162	5.90219	5.54914	5.47072	5.41047	5.4836	5.13508	5.39518	5.13508	5.64064	5.5298	5.13508	6.47712	6.47765	6.26814	6.36502	6.39682	6.39851	6.6023	6.15621	6.06941	5.13508	5.7324	5.56188
ENSG00000104818	CGB2	114336	protein_coding	B	5.13508	5.13508	5.13508	5.13508	5.13508	5.13508	5.13508	5.13508	5.13508	5.13508	5.13508	5.13508	6.01904	5.51988	6.02374	5.55609	5.62153	5.13508	5.94493	5.13508	5.83838	5.13508	5.13508	5.13508
ENSG00000104823	ECH1	1891	protein_coding	F	10.0546	10.1054	10.1171	9.63352	10.7478	9.74674	9.86815	9.95441	9.7768	9.50006	9.97357	9.62102	8.9988	9.01698	8.92041	8.24947	8.20348	8.44582	8.97753	7.75083	7.87001	10.0187	9.64745	10.3599
ENSG00000104824	HNRNPL	3191	protein_coding	H	11.2165	10.9856	11.4224	10.7392	11.358	11.5801	11.1922	11.5637	11.1368	11.5115	11.3779	11.2653	10.1186	10.0803	9.67846	10.2282	9.85174	10.2869	9.5122	10.8142	10.741	10.5188	10.8472	10.9785
ENSG00000104827	CGB3	1082	protein_coding	B	5.13508	5.13508	5.13508	5.13508	5.13508	5.13508	5.13508	5.13508	5.13508	5.13508	5.13508	5.13508	5.82399	5.79772	6.07851	6.42751	6.23356	6.68132	6.19893	5.83784	6.2228	5.13508	5.13508	5.13508
ENSG00000104833	TUBB4A	10382	protein_coding	C	5.13508	5.13508	5.47354	5.47072	5.45292	5.27765	5.13508	5.45342	5.13508	5.13508	5.13508	5.13508	9.34633	8.99571	9.02991	9.21097	8.99523	9.41359	9.08708	8.0313	8.02651	5.13508	5.59264	5.59579
ENSG00000104848	KCNA7	3743	protein_coding	B	5.13508	5.13508	5.13508	5.13508	5.13508	5.13508	5.13508	5.13508	5.13508	5.13508	5.13508	5.13508	6.10052	6.136	6.08904	6.29834	6.16156	5.81	5.94493	5.81945	5.83838	5.13508	5.13508	5.13508
ENSG00000104853	CLPTM1	1209	protein_coding	H	9.52742	9.1329	9.47507	8.98668	9.99183	9.01053	9.09672	9.26683	9.18892	9.54295	9.64258	9.69222	11.2206	11.1048	11.0657	11.0878	11.015	11.1962	11.5584	9.80098	10.2751	9.58407	9.7493	9.64264
ENSG00000104879	CKM	1158	protein_coding	C	6.18237	5.13508	6.02887	5.84161	5.9367	6.15222	6.11856	5.97703	6.21186	5.92143	6.22863	6.23436	7.56197	7.71611	7.66715	7.47467	7.57004	7.40988	7.78586	7.30192	7.1005	6.77513	6.29424	6.434
ENSG00000104880	ARHGEF18	23370	protein_coding	H	9.62274	9.38491	9.6255	9.20172	9.17717	9.8568	9.49589	9.68468	9.59718	9.01495	10.401	9.65432	11.2369	11.2872	11.109	11.1369	11.0911	11.2466	11.2695	10.6922	10.5529	9.85764	10.0596	9.28028
ENSG00000104884	ERCC2	2068	protein_coding	A	9.15762	9.07943	9.16805	9.0097	9.33134	9.4408	9.34361	9.41437	9.42303	8.90777	9.9365	9.42265	10.2243	10.3065	10.1195	9.84371	9.8082	9.78267	8.90824	9.92124	9.63395	9.20511	9.53585	8.84874
ENSG00000104888	SLC17A7	57030	protein_coding	C	5.80602	6.20788	5.57137	5.63714	5.49025	5.58429	5.13508	5.50242	5.55015	5.64064	5.50445	5.13508	8.76463	8.7968	8.8864	8.65017	8.7845	8.61046	8.66637	7.56639	8.21692	5.13508	5.55895	5.65686
ENSG00000104889	RNASEH2A	10535	protein_coding	F	8.51104	8.34815	8.6036	8.20642	8.36748	8.25892	8.45555	8.62991	8.56019	8.23845	9.17496	8.6122	7.72408	7.48438	7.45221	7.05914	6.84271	7.12688	7.41998	8.25389	7.66771	7.57049	8.18028	7.33306
ENSG00000104892	KLC3	147700	protein_coding	C	6.18237	5.68067	5.80745	6.18853	6.02185	5.81285	6.11856	5.74142	6.05094	5.83044	5.4475	5.73271	8.91951	8.75515	9.09756	8.36079	8.73037	8.42382	8.60035	8.08311	7.60122	6.11485	6.19558	5.96237
ENSG00000104907	TRMT1	55621	protein_coding	F	8.93515	8.57883	8.88204	8.87751	8.36748	8.71211	9.06263	9.10082	9.15956	9.10947	9.73077	9.30866	7.78021	7.68014	7.74189	7.9431	7.79721	7.77257	7.29346	8.17224	7.81286	9.0527	9.26721	8.30742
ENSG00000104921	FCER2	2208	protein_coding	B	5.13508	5.13508	5.13508	5.13508	5.13508	5.13508	5.13508	5.13508	5.13508	5.13508	5.13508	5.13508	5.13508	5.13508	5.49289	5.55609	5.74868	6.08124	5.88833	5.69559	6.01513	5.13508	5.13508	5.13508
ENSG00000104964	TLE5	166	protein_coding	H	10.223	9.95065	10.1761	10.1867	10.4985	9.50168	9.91334	9.96438	9.85657	10.327	10.3642	10.4191	8.58053	8.58473	8.84929	8.94468	8.73862	9.02112	10.1907	8.62003	8.5161	10.0874	9.99905	10.0141
ENSG00000104967	NOVA2	4858	protein_coding	C	5.13508	5.13508	5.13508	5.13508	5.13508	5.13508	5.13508	5.13508	5.13508	5.13508	5.13508	5.13508	7.96841	7.71611	8.00166	8.3873	8.55905	8.19574	8.05058	7.91604	7.99414	5.13508	5.13508	5.13508
ENSG00000104969	SGTA	6449	protein_coding	H	9.43343	9.1329	9.45918	9.7797	9.3777	8.91266	9.36239	9.52811	9.51853	9.95433	10.3929	10.0499	10.5467	10.4484	10.3461	10.945	10.8026	10.98	11.4904	9.70969	9.9399	9.48561	9.58557	9.45754
ENSG00000104976	SNAPC2	6618	protein_coding	D	8.08101	7.92604	8.11182	8.01661	8.44656	7.44101	8.02641	8.14885	7.96494	7.82099	8.62344	8.30915	8.87815	8.90734	8.67242	8.89045	8.71092	8.84296	8.52957	8.46457	8.01849	7.57049	7.90875	7.44461
ENSG00000104979	C19orf53	28974	protein_coding	D	6.93159	6.6209	6.95158	6.81808	7.01375	6.36518	6.78097	6.75203	6.46848	7.86686	7.98109	7.92231	8.39274	7.89865	8.43572	9.20358	9.18787	9.39688	9.13735	7.34429	7.20767	7.27547	6.92782	6.94548
ENSG00000104983	CCDC61	729440	protein_coding	D	7.02747	6.43504	6.9267	6.81808	7.05437	7.41095	7.15197	6.99203	7.19776	6.89951	7.15674	6.88166	7.64544	7.64319	7.5248	7.68608	7.47819	7.54193	6.97164	7.81696	7.57646	6.89274	7.03491	6.98433
ENSG00000104998	IL27RA	9466	protein_coding	E	7.31521	7.10427	7.41121	7.10583	7.14124	7.24246	7.10528	7.34798	7.31446	6.93568	7.88951	7.58732	6.17479	6.73424	6.50312	6.78562	6.56619	7.03749	6.96183	6.85232	6.24885	7.27547	7.32506	7.34273
ENSG00000105011	ASF1B	55723	protein_coding	F	8.5416	8.51956	8.9028	8.33306	8.29171	8.71092	8.22657	8.79166	8.47886	8.16962	8.71212	8.37787	7.88603	7.56612	7.89594	7.47467	6.97504	7.45537	7.70463	8.78835	8.63906	8.46377	8.22331	7.73239
ENSG00000105048	TNNT1	7138	protein_coding	C	5.95323	5.68067	5.59249	5.82208	5.74721	5.56141	5.63391	5.54551	5.84917	5.90708	5.61776	5.55917	7.47298	7.3973	7.38854	7.57274	7.3537	7.43282	7.84755	7.37722	6.83932	5.13508	5.65329	5.65686
ENSG00000105053	VRK3	51231	protein_coding	A	7.97202	7.98634	8.0159	7.50743	7.62002	8.39177	8.05012	8.06196	8.15795	8.3438	7.8456	8.04662	9.36437	9.16395	9.25688	9.10399	8.98488	9.10595	9.32863	8.47377	8.50334	8.11014	7.90562	8.25157
ENSG00000105088	OLFM2	93145	protein_coding	C	5.13508	5.13508	5.13508	5.30319	5.29424	5.27765	5.13508	5.13508	5.55015	5.72437	5.5298	5.55917	7.91957	7.86721	8.00994	8.19031	8.64363	8.50982	8.85028	8.49742	8.33887	5.13508	5.30864	5.8063
ENSG00000105122	RASAL3	64926	protein_coding	B	5.13508	5.13508	5.13508	5.30319	5.13508	5.13508	5.13508	5.13508	5.55015	5.13508	5.27502	5.55917	6.10052	6.4283	6.64878	6.48643	6.63519	6.45115	6.94695	6.65863	6.15897	5.13508	5.30864	5.13508
ENSG00000105135	ILVBL	10994	protein_coding	H	10.2915	10.0301	10.0727	9.98498	9.87419	10.0371	10.1689	10.452	10.2072	9.39414	10.0562	9.58118	8.83555	9.11223	8.81002	8.8812	8.82638	8.90748	8.0331	9.50851	9.02156	9.72015	9.88621	9.66027
ENSG00000105137	SYDE1	85360	protein_coding	E	8.23942	7.98634	8.11353	7.63852	7.7962	8.20716	8.02641	8.4533	8.17289	7.99826	9.10446	8.09668	6.52808	6.5248	6.33426	6.29834	5.99654	6.15415	6.10421	6.4245	6.44927	7.63509	7.36301	7.61199
ENSG00000105186	ANKRD27	84079	protein_coding	A	8.38176	8.55935	8.61686	8.68029	8.42675	8.82528	8.68289	8.89303	8.75016	8.15747	9.07098	8.50601	9.81679	9.72437	9.5841	9.58478	9.30787	9.57573	8.82917	9.50049	9.70512	8.46377	8.0735	8.95215
ENSG00000105204	DYRK1B	9149	protein_coding	E	6.36413	6.20788	6.20115	6.6114	6.21307	5.93174	6.57812	6.24987	6.28262	6.33541	6.32911	6.15617	6.17479	6.0643	6.1496	6.2267	5.92817	6.15415	5.90291	5.81945	5.5438	6.32428	6.61316	6.78385
ENSG00000105205	CLC	1178	protein_coding	B	5.13508	5.13508	5.13508	5.13508	5.13508	5.13508	5.13508	5.13508	5.13508	5.13508	5.27502	5.13508	5.13508	5.13508	5.28147	5.13508	5.68894	5.13508	5.7935	5.76078	5.67443	5.13508	5.13508	5.13508
ENSG00000105219	CCNP	79935	protein_coding	E	6.71348	6.7801	6.60643	6.20075	7.00338	6.85747	6.57812	6.71279	6.52365	6.25341	6.16092	6.37354	6.47712	6.65509	6.52326	6.2267	6.32761	6.22145	6.30269	6.3398	6.32293	7.19006	6.62174	7.0158
ENSG00000105220	GPI	2821	protein_coding	G	12.0061	11.8197	11.9712	11.7212	12.1471	11.6293	11.8852	11.9246	11.8945	11.8616	12.9318	12.3474	11.6958	11.5397	11.5871	11.4009	11.2018	11.2894	11.3673	9.62946	10.9334	11.27	11.0741	11.648
ENSG00000105223	PLD3	23646	protein_coding	A	8.82807	8.82681	8.88502	8.96328	9.18784	8.39624	8.8657	8.7264	8.79871	9.02931	9.39648	9.16951	10.7724	10.7156	10.796	10.9048	10.9411	10.948	11.4592	9.87929	9.68158	8.95772	8.7429	9.07795
ENSG00000105227	PRX	57716	protein_coding	D	6.58687	6.6209	6.56716	6.55324	6.64906	6.68558	6.89891	6.88951	7.03516	6.54042	6.6099	6.23436	8.24332	8.24126	7.96801	7.64188	7.75636	7.87476	7.42686	7.73222	6.66396	6.49639	6.33998	6.51346
ENSG00000105245	NUMBL	9253	protein_coding	C	6.18237	5.68067	5.89728	6.11143	6.21307	5.95563	6.32871	6.08368	6.13515	6.44298	6.14316	6.07032	7.04088	6.94397	6.84474	7.12734	6.9497	7.00622	6.77001	6.62167	6.73083	5.8344	6.6471	5.90787
ENSG00000105251	SHD	56961	protein_coding	B	5.13508	5.13508	5.59249	5.63714	5.55491	5.41987	5.63391	5.13508	5.13508	5.47688	5.47718	5.97442	6.7111	6.4283	6.81941	6.36502	6.41341	6.50126	6.26627	5.85573	5.89352	5.13508	5.48158	5.62731
ENSG00000105255	FSD1	79187	protein_coding	C	6.36413	6.32805	6.15038	6.16357	6.08637	6.11455	6.64984	6.34811	6.28262	6.24385	5.80053	5.55917	8.03096	8.0319	8.03044	7.8879	7.73407	7.95449	7.49047	7.94309	8.15811	5.13508	5.9392	6.04526
ENSG00000105278	ZFR2	23217	protein_coding	B	5.13508	5.13508	5.13508	5.13508	5.13508	5.13508	5.13508	5.13508	5.13508	5.13508	5.27502	5.13508	5.13508	6.2639	5.87373	5.13508	5.89892	6.15415	6.10421	5.76078	5.86651	5.13508	5.13508	5.13508
ENSG00000105281	SLC1A5	6510	protein_coding	H	11.1018	11.0143	11.1299	10.8823	10.9494	11.6783	11.5759	11.9444	11.7933	10.9793	12.052	11.5941	10.8426	10.7769	10.7225	11.3283	11.1504	11.4569	11.1957	11.9217	12.2316	10.6072	10.6477	10.8588
ENSG00000105287	PRKD2	25865	protein_coding	A	8.05988	8.0996	7.96915	7.92992	8.0072	8.2207	8.07344	7.95915	7.87587	8.38418	7.78477	8.04662	9.31575	9.26801	9.36891	9.26869	9.14622	9.07823	8.52648	9.34789	9.0635	8.23816	7.87396	8.42169
ENSG00000105289	TJP3	27134	protein_coding	F	8.38176	8.17889	8.45702	7.75804	8.10861	8.72159	8.3457	8.26782	7.83857	7.07966	7.62971	7.70108	8.33239	8.21674	8.21683	7.96102	7.77557	7.68118	7.80674	7.32328	7.67289	8.46377	8.63536	8.01169
ENSG00000105290	APLP1	333	protein_coding	C	5.13508	5.68067	5.41164	5.13508	5.55491	5.53719	5.13508	5.47881	5.55015	5.44093	5.41462	5.13508	8.13409	8.11413	8.04259	7.90655	7.90551	8.15608	8.22198	7.54147	7.27909	5.8344	5.681	5.96237
ENSG00000105321	CCDC9	26093	protein_coding	D	7.5196	7.57713	7.58815	7.66328	7.58719	7.62152	7.79252	7.55214	7.76079	8.1676	8.11506	8.1917	8.39274	8.41269	8.47777	8.33377	8.5434	8.50982	8.7626	7.38937	7.23671	7.91884	7.88671	7.94235
ENSG00000105327	BBC3	27113	protein_coding	D	7.3869	7.61632	7.38515	7.38386	7.88984	7.69979	7.73467	7.78232	7.6569	7.67916	8.43309	7.9947	8.70903	8.7968	8.60506	8.46396	8.44232	8.54077	7.97244	7.17539	7.71365	7.81228	7.46207	8.53957
ENSG00000105329	TGFB1	7040	protein_coding	H	9.92836	10.0017	10.0817	10.1955	10.765	9.29575	10.0175	9.91682	10.0405	10.3867	10.7286	10.5978	10.7724	10.9035	10.8573	10.7989	10.9226	11.0241	11.2096	9.73116	10.0421	9.53568	9.32005	9.80992
ENSG00000105339	DENND3	22898	protein_coding	C	6.07575	6.20788	5.97681	6.04138	6.35249	5.99008	6.32871	6.08368	5.84917	5.74342	5.8418	5.86447	8.86126	8.75515	8.93765	7.92494	7.92277	7.85825	7.02429	7.88845	7.34679	6.89274	6.81764	6.87089
ENSG00000105355	PLIN3	10226	protein_coding	H	10.4356	10.1577	10.2806	10.3776	9.28641	10.5421	10.4661	10.7079	10.6686	10.3385	11.238	10.7048	11.2959	11.333	11.0772	11.234	11.3489	11.3699	10.5516	11.2156	10.9545	9.97105	9.98895	10.0672
ENSG00000105357	MYH14	79784	protein_coding	A	9.37563	9.37387	9.41801	9.16363	9.45121	9.23352	9.01589	9.16435	9.09896	8.98125	8.83609	9.10662	10.9537	10.9738	10.9669	10.7467	10.8253	10.8595	11.3364	9.83253	10.2177	9.83117	10.1097	9.0738
ENSG00000105370	LIM2	3982	protein_coding	E	6.77189	6.7801	6.81254	6.81808	7.07419	6.78971	6.89891	6.70834	6.72014	6.32663	6.39992	6.60521	6.17479	5.89805	6.03499	5.96846	5.62153	5.6878	5.74011	5.64728	5.33995	5.8344	6.33998	6.69799
ENSG00000105372	RPS19	6223	protein_coding	G	12.7384	12.5336	12.7166	12.1967	12.9173	12.8585	12.7402	12.8643	12.8403	12.5288	13.5082	12.8865	12.3745	12.535	12.2415	11.8692	11.8573	11.9446	11.3566	12.6266	11.4846	12.3153	12.3462	12.4595
ENSG00000105373	NOP53	29997	protein_coding	F	9.71213	9.551	9.58949	9.90879	9.8689	9.45077	9.75208	9.8001	9.81489	9.23669	10.6171	9.81015	9.30956	9.44026	9.23008	8.68252	8.83921	8.8675	8.69277	8.62169	7.53415	9.48561	9.28504	9.6949
ENSG00000105383	CD33	945	protein_coding	B	5.13508	5.13508	5.13508	5.30319	5.13508	5.27765	5.13508	5.13508	5.55015	5.13508	5.13508	5.13508	5.13508	5.13508	5.46185	5.13508	6.1063	5.13508	6.29372	6.32993	6.31497	5.13508	5.48158	5.13508
ENSG00000105392	CRX	1406	protein_coding	B	5.13508	5.13508	5.13508	5.30319	5.13508	5.13508	5.13508	5.13508	5.13508	5.56682	5.13508	5.13508	5.13508	5.13508	5.49289	6.29834	5.74868	6.0013	5.13508	5.13508	5.72868	5.13508	5.13508	5.13508
ENSG00000105398	SULT2A1	6822	protein_coding	F	9.63686	9.50113	9.64959	9.89291	9.68948	9.6775	9.84167	9.71059	9.73768	8.59593	9.75477	8.93611	8.13409	8.07362	8.19168	9.13538	8.76175	8.6488	10.3754	9.73723	9.25064	10.256	10.6745	9.48489
ENSG00000105401	CDC37	11140	protein_coding	H	9.58682	9.20954	9.41938	9.48242	9.42892	8.89916	9.22548	9.24308	9.347	10.0444	10.3624	10.2481	11.3068	11.1865	11.3957	11.439	11.385	11.4769	11.9969	9.99025	10.2263	9.22562	9.54377	9.27305
ENSG00000105402	NAPA	8775	protein_coding	A	9.02403	8.96609	9.04379	8.50586	8.72644	9.48375	8.81191	9.00716	9.11436	8.71176	9.56955	9.16951	9.90967	9.9796	9.97884	9.99644	9.87053	9.78695	10.0391	9.90042	9.78462	9.34286	9.63455	8.62387
ENSG00000105404	RABAC1	10567	protein_coding	D	7.85372	7.57713	7.72651	8.16316	7.55695	7.46459	7.7048	7.85543	7.49662	7.51105	8.43588	7.92231	8.61123	8.50637	8.49542	8.8719	8.75769	8.83469	8.78342	9.55915	8.60102	7.91884	7.55427	7.58416
ENSG00000105409	ATP1A3	478	protein_coding	C	5.13508	5.13508	5.13508	5.13508	5.13508	5.13508	5.13508	5.45342	5.13508	5.13508	5.13508	5.55917	8.26935	8.12737	8.8719	9.21097	9.19387	8.15608	9.54671	9.27029	9.03927	5.13508	5.13508	5.13508
ENSG00000105419	MEIS3	56917	protein_coding	C	6.07575	6.6209	5.86025	6.39731	5.9367	6.15222	5.8371	5.92784	6.05094	5.76186	5.69158	5.13508	8.26935	8.45509	8.36219	7.77041	7.95664	7.9699	7.51638	7.57343	7.17042	5.8344	6.02338	6.17607
ENSG00000105427	CNFN	84518	protein_coding	B	5.13508	5.13508	5.44417	5.30319	5.49025	5.45336	5.99079	5.39518	5.13508	5.13508	5.4475	5.13508	6.42356	6.56996	6.45459	6.69442	6.75568	6.59496	6.7584	6.39705	6.14947	5.13508	5.52225	5.30985
ENSG00000105443	CYTH2	9266	protein_coding	F	9.18675	9.2342	9.01414	9.52617	9.04252	9.08757	9.08545	9.03907	8.90892	9.3243	8.54184	8.92703	9.18647	9.32586	9.174	8.72453	8.68125	8.53053	8.97978	8.16312	7.57646	9.28544	9.34179	9.88757
ENSG00000105464	GRIN2D	2906	protein_coding	D	7.1997	7.40779	7.42547	7.72495	7.30729	7.11914	7.40136	7.38469	7.52072	7.19651	7.49367	7.56337	8.26935	8.08725	8.22748	8.36079	8.36593	8.47818	8.88558	8.21035	7.61208	7.57049	7.21987	7.8162
ENSG00000105472	CLEC11A	6320	protein_coding	B	5.13508	5.13508	5.13508	5.13508	5.13508	5.13508	5.13508	5.13508	5.13508	5.13508	5.13508	5.13508	6.10052	5.79772	6.07851	5.96846	6.13988	6.45115	6.41248	5.92292	6.02629	5.13508	5.13508	5.13508
ENSG00000105479	ODAD1	93233	protein_coding	B	5.13508	5.13508	5.57137	5.60869	5.29424	5.41987	5.8371	5.36041	5.13508	5.44093	5.55358	5.73271	6.83138	6.20221	6.30999	5.85926	6.28175	6.15415	6.49694	6.14417	6.00382	5.13508	5.52225	5.48398
ENSG00000105483	CARD8	22900	protein_coding	E	7.42134	7.69147	7.98616	7.68415	7.72002	8.41397	7.57829	7.79764	7.56766	7.96364	7.91803	7.72274	6.94061	7.12291	6.83467	7.28343	6.66815	7.18315	7.13198	6.88272	6.80933	7.63509	7.56234	8.34963
ENSG00000105486	LIG1	3978	protein_coding	F	9.06648	8.81046	9.00321	9.21341	8.78117	8.40217	8.71259	8.83417	8.71008	8.24229	9.37501	9.05756	7.8164	7.68014	7.73435	7.5246	7.37589	7.54193	7.80414	7.6683	7.98387	8.74638	9.1733	8.36342
ENSG00000105499	PLA2G4C	8605	protein_coding	B	5.13508	5.13508	5.47354	5.51013	5.45292	5.41987	5.13508	5.45342	5.55015	5.64064	5.67412	6.07032	5.13508	5.51988	5.38841	5.55609	5.83643	5.6878	5.72116	5.56429	5.51756	5.8344	5.681	5.48398
ENSG00000105509	HAS1	3036	protein_coding	B	5.80602	5.68067	5.13508	5.13508	5.13508	5.13508	5.13508	5.13508	5.13508	5.13508	5.13508	5.13508	5.53533	5.13508	5.13508	5.55609	5.72947	5.6878	5.63788	5.53266	5.48933	5.13508	5.13508	5.13508
ENSG00000105514	RAB3D	9545	protein_coding	A	8.2945	8.0996	8.45029	8.36089	7.83553	8.44734	8.3071	8.46397	8.43019	7.63237	8.82342	8.32316	10.893	10.8376	10.6266	10.7237	10.5562	10.6027	10.2046	10.9445	10.7247	7.86659	8.00235	7.76793
ENSG00000105516	DBP	1628	protein_coding	D	7.15878	7.40779	7.13095	7.0678	7.13656	7.31313	7.32341	6.93081	7.0694	6.68144	7.55554	6.99902	8.04617	7.95946	8.34929	7.83041	7.96854	7.84154	7.88964	7.98009	7.11243	7.63509	7.36768	7.09991
ENSG00000105518	TMEM205	374882	protein_coding	A	7.58132	7.49514	8.05935	7.63495	7.93438	7.1967	7.54473	7.50573	7.63514	7.65011	8.2114	8.01222	9.45131	9.61274	9.38467	9.62396	9.36474	9.68522	10.0888	8.49922	8.73902	7.57049	7.87075	7.44014
ENSG00000105520	PLPPR2	64748	protein_coding	D	6.88068	6.98467	6.50849	7.11648	6.49099	6.40831	7.15197	6.51971	7.03516	6.68774	7.28219	6.55183	9.05921	8.89972	9.95585	8.65017	9.55046	8.79258	9.80537	8.83178	8.7073	7.35562	7.01667	6.76106
ENSG00000105538	RASIP1	54922	protein_coding	C	6.71348	6.32805	6.7015	6.65115	6.4664	6.6524	6.41868	6.50911	6.57613	6.14229	6.1065	6.15617	7.35266	7.12291	7.05594	7.0236	6.98005	6.94122	6.68613	7.37722	6.54286	6.89274	6.55115	6.48436
ENSG00000105576	TNPO2	30000	protein_coding	H	9.98461	9.691	9.96024	10.2002	9.02833	10.0972	10.1848	10.4089	10.3437	9.71505	10.6523	10.2518	8.91951	8.86884	8.76118	9.35114	9.16669	9.32802	9.22057	9.72735	9.38422	9.45123	9.96413	9.34834
ENSG00000105605	CACNG7	59284	protein_coding	B	5.13508	5.13508	5.13508	5.13508	5.13508	5.13508	5.13508	5.13508	5.13508	5.13508	5.13508	5.13508	6.10052	6.2639	6.23327	6.87026	6.76169	6.15415	6.48954	6.5912	6.12032	5.13508	5.13508	5.13508
ENSG00000105607	GCDH	2639	protein_coding	A	8.64364	8.37074	8.62165	8.71869	7.47642	8.69655	8.62157	8.66315	8.44252	8.04532	8.71555	8.32316	9.61586	9.65393	9.26713	8.68252	8.64509	8.62014	8.41545	8.24097	8.09291	8.23816	8.36092	8.42607
ENSG00000105609	LILRB5	10990	protein_coding	B	5.13508	5.13508	5.13508	5.13508	5.13508	5.13508	5.63391	5.13508	5.13508	5.13508	5.13508	5.13508	5.13508	6.2639	6.01232	5.96846	6.43779	5.6878	6.10421	6.01328	5.98068	5.8344	5.13508	5.13508
ENSG00000105639	JAK3	3718	protein_coding	F	9.30658	9.37387	8.96896	9.19111	9.1545	9.49687	9.17323	9.21755	9.03569	9.16252	8.63559	8.72155	7.49578	7.69824	7.43343	7.39607	7.80523	7.66214	7.02896	7.52338	6.6923	9.32397	8.9333	9.97317
ENSG00000105641	SLC5A5	6528	protein_coding	C	5.13508	5.13508	5.13508	5.13508	5.13508	5.13508	5.13508	5.13508	5.13508	5.13508	5.27502	5.13508	8.62132	8.72957	8.7876	8.60586	8.74273	8.28413	8.53111	8.27305	8.41063	5.13508	5.13508	5.13508
ENSG00000105642	KCNN1	3780	protein_coding	C	5.61162	6.0693	5.44417	5.30319	5.13508	5.45336	5.13508	5.26526	5.72008	5.28822	5.47718	5.13508	7.2478	7.2797	7.58805	7.16011	7.22444	7.21039	7.56364	6.97519	6.7416	5.13508	5.43534	5.13508
ENSG00000105649	RAB3A	5864	protein_coding	C	6.36413	6.20788	6.12385	6.28204	6.15774	5.75207	6.41868	6.12431	6.28262	6.4508	6.66468	6.30646	8.29491	7.71611	8.08823	7.16011	7.52817	7.45537	7.42686	6.53575	6.76812	6.49639	6.36207	6.13465
ENSG00000105664	COMP	1311	protein_coding	D	6.88068	6.85222	7.03875	6.44563	6.7497	7.21449	6.71727	6.74774	6.21186	6.08674	5.89309	6.60521	8.03096	7.78533	8.17159	8.82445	8.80035	8.62014	8.82792	8.88082	9.39035	7.86659	7.35363	7.76793
ENSG00000105668	UPK1A	11045	protein_coding	B	5.13508	5.13508	5.6857	5.68952	5.82267	5.51137	5.13508	5.52457	5.72008	5.47688	5.59739	5.55917	6.24334	6.37646	6.30999	6.64596	6.26277	6.45115	6.40445	5.93877	5.90663	5.13508	5.65329	5.56188
ENSG00000105696	TMEM59L	25789	protein_coding	D	6.58687	6.53197	6.38718	6.76976	6.80614	6.30459	6.50138	6.64423	6.34849	7.16722	6.54039	7.23636	8.86126	9.02399	9.10805	9.90857	10.0549	9.9018	10.4935	9.95486	9.34764	7.09856	6.63026	7.21645
ENSG00000105697	HAMP	57817	protein_coding	D	6.98046	6.70326	7.00776	7.12178	7.00857	6.95245	7.19701	7.05704	7.22794	8.0409	7.27246	7.9947	8.57015	8.64079	8.4599	8.11268	8.45242	8.28413	7.96322	7.81403	6.87339	7.50264	7.40896	7.90792
ENSG00000105698	USF2	7392	protein_coding	F	9.00232	8.84298	8.98108	8.6684	8.96144	8.91679	8.82555	8.94114	8.88215	9.18439	9.28961	9.4097	7.91957	7.73375	7.86189	7.8879	7.91786	8.01513	8.64375	6.92983	7.74098	9.1632	9.1733	8.82249
ENSG00000105699	LSR	51599	protein_coding	H	9.89939	9.76888	9.9399	9.60277	9.96856	9.80947	9.84833	9.84127	9.81958	9.48254	10.2433	9.83938	10.7452	10.8157	10.7446	10.7263	10.726	10.8736	11.5412	10.3838	9.57261	9.74872	9.63269	9.80826
ENSG00000105707	HPN	3249	protein_coding	H	10.4675	10.621	10.4358	10.6321	10.5944	10.1152	10.3905	10.3295	10.1301	9.16752	10.3039	9.8633	9.68919	9.7457	9.66756	8.69314	8.92116	8.88363	8.97414	9.43185	8.18157	10.3979	9.96413	10.8588
ENSG00000105722	ERF	2077	protein_coding	F	9.78998	9.65498	9.66005	8.62156	10.0744	9.81003	9.52948	9.76677	9.64026	9.31892	10.2932	9.71869	8.79164	8.76358	8.67371	8.59456	8.64216	8.79258	8.50779	8.13073	8.19581	9.80421	9.79557	9.621
ENSG00000105737	GRIK5	2901	protein_coding	B	5.13508	5.13508	5.37468	5.13508	5.13508	5.13508	5.13508	5.26526	5.13508	5.13508	5.37727	5.55917	5.69933	5.79772	5.81566	6.06372	5.8684	5.91211	5.82667	5.89014	5.77815	5.13508	5.30864	5.30985
ENSG00000105778	AVL9	23080	protein_coding	H	9.40894	10.0987	9.6687	9.90376	9.31003	10.1817	9.7872	9.78939	9.7912	9.48814	9.66042	9.46708	9.2199	9.19534	9.21251	8.75525	8.99064	8.95403	8.17312	9.12928	9.31334	9.73451	9.54771	9.67951
ENSG00000105784	RUNDC3B	154661	protein_coding	C	6.58687	6.6209	6.40064	6.30403	6.18029	6.40831	6.41868	6.26356	6.41025	5.81399	6.5757	5.55917	7.07259	7.20369	7.6698	7.3688	7.62593	7.03749	7.58818	7.45997	7.72365	7.50264	6.65542	6.39186
ENSG00000105808	RASA4	10156	protein_coding	D	7.48764	7.863	7.50794	7.78074	7.79335	6.91265	7.00638	7.3184	7.28626	6.74288	6.54039	6.88166	9.79039	9.68517	9.49548	8.34735	8.37482	8.33225	7.93047	8.66882	7.71866	6.32428	7.40443	7.05254
ENSG00000105810	CDK6	1021	protein_coding	H	10.8037	10.8609	11.0136	10.432	10.9107	11.6916	10.8347	10.8879	10.7785	10.8753	11.0714	11.0003	9.81679	9.80783	9.7088	10.934	10.6692	11.0077	10.8511	11.6112	11.7	10.8103	11.4513	11.0449
ENSG00000105821	DNAJC2	27000	protein_coding	F	8.41521	8.30183	8.56431	8.6495	8.81881	8.27359	8.38328	8.53089	8.39256	8.91493	8.96461	8.40444	7.8164	7.81867	7.52774	8.01343	7.84726	7.95449	8.66356	7.127	7.47857	8.85596	8.77702	8.39285
ENSG00000105825	TFPI2	7980	protein_coding	B	5.13508	5.13508	5.27352	5.13508	5.41047	5.13508	5.13508	5.13508	5.13508	5.13508	5.13508	5.13508	5.13508	5.51988	5.61853	6.64596	6.39682	6.39851	6.21868	6.08131	6.02629	5.13508	5.30864	5.13508
ENSG00000105852	PON3	5446	protein_coding	D	6.98046	7.10427	7.00776	6.63542	6.91157	7.32617	6.8414	6.71279	6.72014	6.54042	7.07967	7.14001	6.8689	7.30408	7.06015	6.91043	7.30817	7.18315	8.19091	8.16996	7.6599	6.64439	7.03491	6.64831
ENSG00000105854	PON2	5445	protein_coding	A	9.08724	9.19704	9.24656	8.5804	9.46879	9.39799	8.60582	8.98276	9.2177	9.12189	9.41272	9.15404	8.70903	8.391	8.36219	9.20358	9.2977	9.40247	10.7217	9.39866	9.75702	8.88209	9.33382	8.42826
ENSG00000105855	ITGB8	3696	protein_coding	B	5.13508	5.13508	5.13508	5.13508	5.13508	5.13508	5.13508	5.13508	5.13508	5.13508	5.13508	5.13508	5.53533	5.98571	5.78452	5.55609	5.83643	5.5271	6.25695	6.21408	5.95681	5.13508	5.13508	5.13508
ENSG00000105880	DLX5	1749	protein_coding	B	5.13508	5.13508	5.13508	5.13508	5.13508	5.13508	5.8371	5.13508	5.55015	5.13508	5.27502	5.55917	5.82399	5.51988	5.83067	5.85926	6.00951	5.5271	6.96675	6.60654	6.28248	6.49639	5.13508	5.13508
ENSG00000105887	MTPN	136319	protein_coding	H	9.19633	9.52129	9.63082	9.26377	9.21416	9.95054	9.38092	9.60454	9.49524	9.32251	9.75698	9.7803	9.71282	9.96513	9.81834	10.3926	10.0483	10.2989	9.96403	10.5559	10.998	9.09793	9.62805	8.8761
ENSG00000105889	STEAP1B	256227	protein_coding	B	5.13508	5.13508	5.13508	5.13508	5.13508	5.13508	5.13508	5.13508	5.13508	5.13508	5.13508	5.13508	5.13508	5.13508	5.73458	5.13508	6.05934	6.45115	5.94493	5.90672	5.91951	5.13508	5.13508	5.13508
ENSG00000105928	GSDME	1687	protein_coding	F	8.41521	8.20436	8.17557	8.11852	8.34652	8.25728	8.14113	8.31324	8.18767	8.29672	8.00591	8.26625	7.35266	7.44155	7.35217	7.77041	7.84726	7.75478	7.50025	8.34921	8.76057	8.23816	8.33122	8.05797
ENSG00000105929	ATP6V0A4	50617	protein_coding	C	5.13508	5.13508	5.27352	5.37268	5.29424	5.27765	5.13508	5.13508	5.13508	5.50933	5.4475	5.13508	6.01904	6.65509	6.38108	6.82869	6.74358	6.22145	7.29346	7.27143	7.64415	6.64439	5.77951	6.01315
ENSG00000105948	TTC26	79989	protein_coding	C	5.13508	6.53197	6.52643	6.57018	6.21307	6.53413	6.57812	6.43175	6.62621	6.36127	6.37219	6.49569	7.27482	7.22953	7.26198	6.94932	6.99495	7.12688	6.85906	6.78908	7.51394	5.8344	6.14194	6.29005
ENSG00000105967	TFEC	22797	protein_coding	B	5.13508	5.13508	5.13508	5.13508	5.13508	5.13508	5.13508	5.13508	5.13508	5.13508	5.13508	5.13508	6.52808	5.51988	6.15929	5.13508	7.17832	7.12688	7.22328	7.24471	7.17795	5.13508	5.59264	5.30985
ENSG00000105968	H2AZ2	94239	protein_coding	H	10.0493	10.0088	10.2378	9.99245	9.79214	10.631	10.0293	10.1761	10.2873	9.63446	10.1564	9.97726	10.5494	10.5268	10.482	10.8888	10.8294	10.9365	10.4261	11.6597	11.5174	10.0649	10.1874	9.98352
ENSG00000105971	CAV2	858	protein_coding	B	5.13508	5.13508	5.13508	5.13508	5.45292	5.13508	5.13508	5.26526	5.13508	5.13508	5.27502	5.13508	5.13508	5.13508	6.06785	5.55609	6.77361	5.13508	6.83195	6.70842	7.03073	5.13508	5.13508	5.30985
ENSG00000105974	CAV1	857	protein_coding	C	5.13508	5.13508	5.13508	5.13508	5.29424	5.13508	5.13508	5.13508	5.13508	5.13508	5.4475	5.13508	6.30718	6.2639	6.4826	7.0937	6.81441	6.94122	7.04289	7.07156	6.99215	5.13508	5.13508	5.13508
ENSG00000105976	MET	4233	protein_coding	F	9.71213	9.77728	9.76866	9.95193	9.66911	9.84282	9.73778	10.0359	10.2037	9.19422	10.8723	9.96847	8.69955	8.74668	8.54143	8.53669	8.50189	8.77538	8.36432	9.00477	8.83467	9.34286	9.71731	9.95601
ENSG00000105991	HOXA1	3198	protein_coding	B	5.13508	5.13508	5.33079	5.57835	5.45292	5.27765	5.63391	5.31912	5.13508	5.47688	5.50445	5.13508	6.66807	6.61334	6.64283	6.74092	6.69385	6.83671	6.8042	6.2028	6.24885	5.13508	5.30864	5.48398
ENSG00000106003	LFNG	3955	protein_coding	C	6.07575	5.90219	5.74978	5.93159	5.6834	5.66575	6.11856	5.76797	5.84917	5.5928	6.07793	5.73271	7.22021	7.30408	7.19943	6.98702	7.02422	7.068	6.62876	6.79556	6.98341	5.13508	5.92116	5.96237
ENSG00000106012	IQCE	23288	protein_coding	C	6.18237	6.20788	6.35971	6.30403	6.14625	5.99008	6.64984	5.79338	6.21186	6.57566	6.22044	6.23436	7.44977	7.37461	7.8008	7.54889	7.70281	7.62325	8.07425	7.45231	7.21863	6.77513	6.91458	6.3019
ENSG00000106025	TSPAN12	23554	protein_coding	B	5.13508	5.13508	5.33079	5.37268	5.41047	5.27765	5.13508	5.36041	5.13508	5.35155	5.41462	5.13508	5.53533	5.51988	5.69868	5.55609	5.80281	6.0013	5.88833	5.73987	6.10033	5.13508	5.52225	5.43742
ENSG00000106031	HOXA13	3209	protein_coding	B	5.95323	5.13508	5.27352	5.57835	5.29424	5.27765	5.13508	5.26526	5.13508	5.44093	5.37727	5.13508	6.36706	6.37646	6.32624	6.06372	6.05934	5.91211	6.24753	6.09426	6.01513	5.13508	5.38039	5.52492
ENSG00000106069	CHN2	1124	protein_coding	E	8.12232	7.61632	8.12548	8.18975	8.29171	7.90872	8.3071	8.131	8.12758	7.94955	8.30767	7.86542	7.1337	7.06606	6.93177	6.94932	7.08538	7.12688	8.14094	6.802	6.86375	8.23816	7.80835	8.01756
ENSG00000106077	ABHD11	83451	protein_coding	E	6.82753	7.0459	6.87097	6.57854	6.77512	6.87615	6.41868	6.75203	6.8879	6.36127	6.8744	6.88166	7.49578	7.48438	7.37543	7.44898	7.29263	7.21039	6.8042	7.55577	6.90184	6.49639	6.87398	6.85681
ENSG00000106080	FKBP14	55033	protein_coding	F	8.27638	8.59806	8.36978	8.4312	8.2957	8.6174	8.69782	8.65801	8.63711	8.37375	9.23104	8.50601	7.35266	7.41961	7.69599	7.49987	7.5249	7.5832	6.94695	7.5874	7.91191	8.19677	7.72166	7.50133
ENSG00000106089	STX1A	6804	protein_coding	D	6.5177	6.92024	6.27236	6.33611	6.25504	6.68011	6.32871	6.63951	6.72014	6.59628	6.32175	6.23436	8.20335	8.16637	8.03044	7.8879	8.17721	7.66214	7.69904	7.89401	7.76536	7.09856	6.52346	7.34753
ENSG00000106105	GARS1	2617	protein_coding	H	10.2323	10.1641	10.4682	10.9212	10.7593	9.72461	10.6023	10.7689	10.6815	10.5901	11.1846	10.8506	10.0386	9.79562	9.73483	9.65131	9.34065	9.70343	9.58115	9.67924	9.09957	9.59984	9.19233	10.6207
ENSG00000106123	EPHB6	2051	protein_coding	B	5.13508	5.13508	5.13508	5.13508	5.13508	5.13508	5.13508	5.13508	5.13508	5.13508	5.13508	5.13508	6.62334	5.51988	6.30177	6.74092	6.56619	6.28415	6.78723	6.94704	6.90184	5.13508	5.13508	5.13508
ENSG00000106178	CCL24	6369	protein_coding	B	5.13508	5.13508	5.33079	5.13508	5.13508	5.33662	5.13508	5.13508	5.13508	5.13508	5.13508	5.13508	5.13508	6.32181	5.66021	5.13508	5.57059	5.13508	5.91719	6.05478	5.96884	5.13508	5.13508	5.13508
ENSG00000106211	HSPB1	3315	protein_coding	A	8.69882	8.34815	8.55932	8.04877	9.07279	8.27521	8.22657	7.98267	8.23111	9.4452	8.78583	9.22975	9.29081	9.08566	9.40181	9.30363	9.68545	9.61477	10.06	8.58146	8.87362	9.32397	9.34066	9.24129
ENSG00000106258	CYP3A5	1577	protein_coding	D	7.48764	7.72754	7.43676	7.53469	7.7674	7.82176	7.47497	7.45274	7.39562	7.86936	6.65394	7.29681	7.58333	7.3973	7.10153	7.77041	7.98737	7.73675	9.32863	9.30961	8.86812	8.68826	9.48435	9.37559
ENSG00000106263	EIF3B	8662	protein_coding	H	11.3228	11.2283	11.3575	11.1967	11.1223	11.4526	11.4546	11.6477	11.5655	11.6924	11.7168	11.7611	10.5624	10.5366	10.4732	10.7288	10.8342	10.9912	10.3461	11.9543	10.8585	11.1414	11.0785	10.9547
ENSG00000106278	PTPRZ1	5803	protein_coding	B	5.13508	5.13508	5.13508	5.13508	5.13508	5.13508	5.13508	5.31912	5.13508	5.13508	5.13508	5.13508	5.13508	5.13508	5.28147	5.13508	5.7853	5.13508	6.08166	5.90672	5.76212	5.13508	5.13508	5.13508
ENSG00000106290	TAF6	6878	protein_coding	A	8.79051	8.47861	8.68021	8.17289	8.82019	8.84167	8.69782	8.70364	8.74024	8.66144	8.70292	8.8522	9.55438	9.40313	9.46838	9.21097	9.1139	9.04281	9.01425	8.94018	8.74624	8.62766	8.82018	8.51101
ENSG00000106327	TFR2	7036	protein_coding	F	9.63686	9.65498	9.6016	9.41114	9.99304	9.24667	9.26595	9.45625	9.2872	8.99932	8.08678	8.8522	9.4056	9.2739	9.27137	8.53669	8.48886	8.46747	8.08277	8.54181	8.27503	10.5105	10.1374	11.268
ENSG00000106330	MOSPD3	64598	protein_coding	D	7.02747	7.0459	6.82628	6.57854	7.10816	6.32009	6.64984	6.71279	6.84813	6.30884	6.81014	6.43642	7.51821	7.95946	7.68818	7.869	7.66195	7.77257	7.76467	7.056	7.69088	6.49639	7.10533	6.80622
ENSG00000106333	PCOLCE	5118	protein_coding	D	6.44375	6.70326	6.62285	6.93403	6.64906	6.31237	6.11856	6.10017	6.67415	6.9708	6.68587	7.03578	7.70484	7.66179	7.96588	7.54889	7.66787	7.82462	8.16714	7.34845	6.95233	6.77513	7.46207	7.05856
ENSG00000106351	AGFG2	3268	protein_coding	H	10.8068	10.8046	10.8574	11.2321	10.8541	10.259	10.6865	10.7496	10.6815	11.2327	10.519	10.8767	9.5596	9.52168	9.46097	9.52097	9.29213	9.34555	10.6754	9.75606	9.03829	10.741	10.6704	11.1134
ENSG00000106366	SERPINE1	5054	protein_coding	G	13.9272	14.0272	13.963	14.5152	14.0093	13.5846	14.1487	14.1578	14.2686	13.4113	14.5566	14.0035	12.5654	12.5754	12.4279	10.6819	10.7465	10.6736	9.52841	9.63028	9.79331	12.2595	11.7687	13.2073
ENSG00000106367	AP1S1	1174	protein_coding	D	7.92591	7.31427	7.54216	7.1323	7.55354	7.75036	7.43867	7.71726	7.69941	7.54956	7.74191	7.95898	8.2564	8.31236	8.22748	8.27813	8.38013	8.29631	7.87493	8.72216	8.31303	7.35562	7.07061	7.88556
ENSG00000106384	MOGAT3	346606	protein_coding	D	7.61115	8.15296	7.82918	8.31126	8.05529	7.72651	7.7048	7.54757	7.34208	7.35586	6.6911	6.99902	8.30751	7.81867	8.17343	7.54889	7.3387	7.40988	7.57596	6.71536	6.89243	8.01778	7.82172	8.46492
ENSG00000106400	ZNHIT1	10467	protein_coding	A	9.03476	8.92116	9.02949	8.9239	9.29136	8.88448	9.17323	9.02001	9.12199	8.95601	8.82024	8.86177	9.93801	9.87515	9.84418	9.95756	9.78659	9.82903	9.28837	10.6914	9.50853	8.74638	8.99248	9.39901
ENSG00000106415	GLCCI1	113263	protein_coding	C	6.36413	6.20788	6.27236	6.41691	6.58409	6.61243	6.50138	6.42022	6.57613	6.39474	6.2993	6.43642	7.19202	6.80833	7.11771	7.19206	7.23265	7.21039	7.82984	7.00815	7.40172	6.89274	6.37294	6.84972
ENSG00000106459	NRF1	4899	protein_coding	E	7.35154	7.95652	7.61057	7.20859	7.46555	7.99252	7.79252	7.55442	7.34208	7.81059	7.30144	7.56337	7.04088	6.94397	6.91769	7.05914	6.90803	6.79975	6.67363	7.14171	6.73083	7.35562	7.67802	7.58416
ENSG00000106484	MEST	4232	protein_coding	F	8.49551	8.43645	8.67215	8.25754	8.27565	9.12725	8.71259	8.92329	8.63711	8.31683	8.17332	8.16074	7.85165	7.73375	7.65918	7.84984	7.92277	8.14261	8.05707	8.42335	8.89216	8.62766	8.06515	8.41067
ENSG00000106526	ACTR3C	653857	protein_coding	E	6.88068	6.20788	6.31701	6.58685	6.14625	6.49599	6.57812	6.19296	6.05094	6.43509	6.04834	6.15617	5.13508	5.13508	5.42748	5.85926	5.70959	5.13508	5.94493	5.96946	5.63483	6.49639	7.07646	6.93226
ENSG00000106537	TSPAN13	27075	protein_coding	A	7.72431	7.92604	8.01406	7.41374	7.66468	8.23411	8.20569	7.86272	7.81954	7.71602	8.15813	8.02953	9.23306	9.43502	9.33036	9.60171	9.66908	9.76976	9.73865	10.8458	10.432	7.75573	8.02264	7.68848
ENSG00000106538	RARRES2	5919	protein_coding	D	7.15878	7.31427	7.09487	6.71198	7.29906	7.28331	6.8414	6.81058	6.67415	7.26888	6.48517	7.23636	7.40211	7.3973	7.51297	7.25368	7.54443	7.54193	8.07425	7.74155	7.27909	8.11014	8.19053	8.25404
ENSG00000106546	AHR	196	protein_coding	A	8.82807	9.24637	9.12081	8.73507	9.54453	9.72226	9.34361	9.25738	9.18892	9.28898	9.80213	9.52226	10.371	10.4919	10.3181	10.674	10.6253	10.9113	10.1293	11.2762	10.3986	9.45123	9.7059	10.1211
ENSG00000106565	TMEM176B	28959	protein_coding	B	5.13508	5.13508	5.13508	5.13508	5.13508	5.13508	5.13508	5.13508	5.13508	5.28822	5.13508	5.13508	5.13508	5.13508	5.13508	5.55609	5.92817	6.0013	5.68118	5.90672	5.99234	5.13508	5.13508	5.13508
ENSG00000106571	GLI3	2737	protein_coding	B	5.13508	5.13508	5.13508	5.13508	5.13508	5.13508	5.13508	5.13508	5.13508	5.13508	5.13508	5.13508	5.13508	5.51988	5.13508	5.72841	5.72947	5.6878	5.28738	5.13508	5.95681	5.13508	5.13508	5.13508
ENSG00000106608	URGCP	55665	protein_coding	F	8.3475	8.55935	8.58899	8.76567	8.06471	8.80425	8.26741	8.51844	8.54886	8.29304	8.27527	8.28069	7.19202	7.32801	7.25838	7.83041	7.4917	7.68118	7.50025	7.2402	7.79878	8.77458	8.78877	8.67435
ENSG00000106610	STAG3L4	64940	transcribed_unprocessed_pseudogene	E	6.27759	6.20788	6.43354	6.68955	6.43268	6.50245	6.64984	6.40855	6.41025	6.71257	6.06819	6.30646	6.24334	6.37646	6.25954	6.14901	5.92817	6.15415	6.09301	5.92292	5.89352	6.49639	6.74321	6.50385
ENSG00000106617	PRKAG2	51422	protein_coding	B	5.13508	5.13508	5.41164	5.37268	5.13508	5.13508	5.13508	5.26526	5.13508	5.28822	5.13508	5.55917	5.53533	6.136	6.02374	6.42751	6.2434	6.22145	6.34637	6.55986	6.77856	5.13508	5.48158	5.30985
ENSG00000106624	AEBP1	165	protein_coding	B	6.07575	6.0693	5.90919	5.68952	5.98047	6.02305	5.8371	5.94791	5.84917	5.74342	5.75632	5.86447	5.82399	5.89805	5.73458	5.85926	5.68894	5.6878	5.39862	5.29782	5.28001	6.32428	5.9392	6.3019
ENSG00000106633	GCK	2645	protein_coding	C	5.13508	5.13508	5.13508	5.13508	5.70551	5.27765	5.13508	5.13508	5.13508	5.28822	5.13508	5.13508	6.8689	7.62433	7.72168	8.54845	8.01285	8.82636	7.77531	7.81108	7.5484	5.13508	5.55895	5.13508
ENSG00000106636	YKT6	10652	protein_coding	A	8.79051	8.81046	9.08671	8.98941	8.6464	9.32006	9.21518	9.39973	9.2667	9.57109	8.86521	9.32255	10.3739	10.5243	10.1932	10.5136	10.2744	10.5408	9.79266	10.461	10.5876	8.82935	8.68656	9.50353
ENSG00000106665	CLIP2	7461	protein_coding	H	9.96237	9.91304	9.88159	10.4835	10.3426	9.49136	10.2212	10.3369	10.3822	10.2355	9.99901	10.0119	11.5157	11.4269	11.3819	11.3249	11.3489	11.4203	11.9499	10.5039	11.1069	9.83117	9.34972	10.5034
ENSG00000106689	LHX2	9355	protein_coding	B	5.13508	5.13508	5.13508	5.13508	5.13508	5.13508	5.13508	5.13508	5.13508	5.13508	5.13508	5.13508	5.92812	6.20221	6.31815	6.42751	6.42972	6.59496	6.20886	5.96946	6.2228	5.13508	5.13508	5.13508
ENSG00000106701	FSD1L	83856	protein_coding	E	7.11651	6.98467	7.08015	7.11117	7.13187	7.53569	7.40136	6.96719	7.34208	7.22513	6.92688	6.83987	6.83138	6.69535	6.66058	5.13508	6.53	5.5271	5.97165	6.53575	6.56189	7.35562	7.11102	7.41759
ENSG00000106772	PRUNE2	158471	protein_coding	C	5.13508	5.13508	5.13508	5.13508	5.13508	5.13508	5.13508	5.13508	5.13508	5.13508	5.13508	5.13508	6.52808	6.2639	6.55601	6.64596	7.29653	7.068	8.09544	7.85174	7.99823	5.8344	5.80174	5.65686
ENSG00000106780	MEGF9	1955	protein_coding	A	7.85372	7.863	8.20799	7.6876	8.24916	8.74271	8.05012	8.0946	7.98209	7.46805	7.99069	7.80607	9.23959	9.29723	9.01984	8.8812	8.83921	8.91535	8.5342	9.37447	9.10331	8.3925	8.33122	8.30503
ENSG00000106804	C5	727	protein_coding	H	9.86384	10.2329	9.95648	9.95332	10.4299	10.5074	9.91334	10.2594	10.3727	9.94216	10.3979	10.284	9.77251	9.58933	9.60978	8.14425	8.20748	8.20871	7.47403	8.30649	7.35009	10.2156	9.88466	10.9767
ENSG00000106823	ECM2	1842	protein_coding	B	6.65195	6.92024	6.17613	6.37732	6.43268	6.18834	6.32871	5.96745	5.95692	5.70465	5.59739	5.97442	5.69933	5.51988	5.85969	5.55609	6.39682	5.13508	6.66099	6.09426	6.11038	7.19006	6.47565	7.12294
ENSG00000106829	TLE4	7091	protein_coding	D	7.4549	7.53676	7.56279	7.52696	8.2471	7.29333	7.57829	7.75116	7.28626	7.84666	7.35448	8.01222	7.98431	8.10076	7.85266	8.65017	8.37304	8.4888	8.81282	8.3572	8.48902	7.19006	7.36301	8.45638
ENSG00000106852	LHX6	26468	protein_coding	C	5.13508	5.68067	5.63196	5.68952	5.61064	5.70194	6.11856	5.62005	5.84917	5.50933	5.65604	5.13508	7.68533	7.64319	7.70116	7.61922	7.48834	7.5832	7.68778	7.34429	6.76812	5.13508	6.00726	5.94465
ENSG00000106853	PTGR1	22949	protein_coding	C	5.61162	6.6209	6.05854	5.89699	6.11083	5.85485	5.13508	6.11634	6.57613	6.47392	6.12502	6.30646	6.47712	6.4283	6.60645	7.39607	7.3387	7.28881	7.95394	7.23568	6.92044	5.8344	6.33998	6.69799
ENSG00000106868	SUSD1	64420	protein_coding	E	8.22057	8.07214	8.09454	7.79035	8.06471	8.24243	7.90138	8.23762	8.14284	8.40308	7.98877	8.222	6.79264	6.77187	6.63684	7.0236	6.76169	6.68132	6.5683	7.25368	7.45445	7.81228	7.72881	8.22405
ENSG00000106927	AMBP	259	protein_coding	G	13.0462	13.092	13.1801	12.429	12.9744	13.3657	12.9567	13.0087	12.9166	12.158	13.1878	12.8001	12.5988	12.5538	12.5637	11.5315	11.4875	11.7472	11.1113	10.3251	11.6324	13.2788	13.3879	13.3348
ENSG00000106976	DNM1	1759	protein_coding	D	6.07575	6.53197	6.36665	6.87745	6.65606	6.52787	6.78097	6.32287	6.76437	6.84041	6.17833	6.37354	9.08122	8.98136	8.94406	8.71415	8.76848	8.74035	8.69826	7.87163	7.86777	5.13508	6.22125	6.5694
ENSG00000106992	AK1	203	protein_coding	D	7.1997	7.0459	6.94334	6.90921	7.02403	6.76961	7.36296	7.07689	6.80699	7.48807	7.54763	7.46307	8.26935	8.51641	8.4049	8.06394	8.20348	8.22156	8.86621	7.62508	7.51684	7.19006	7.39077	7.22174
ENSG00000107018	RLN1	6013	protein_coding	B	5.13508	5.13508	5.13508	5.13508	5.13508	5.13508	5.13508	5.13508	5.13508	5.13508	5.13508	5.13508	5.13508	5.13508	5.54789	5.13508	5.59679	5.5271	5.66	5.78097	5.67443	5.13508	5.13508	5.13508
ENSG00000107020	PLGRKT	55848	protein_coding	C	6.27759	5.68067	6.20934	6.25953	6.08637	5.94378	6.22962	6.16311	5.55015	5.87745	6.40673	6.23436	6.52808	6.87806	6.78301	6.82869	6.92904	7.12688	7.01015	6.55986	6.85404	6.64439	6.16917	5.7365
ENSG00000107021	TBC1D13	54662	protein_coding	A	8.23942	8.37074	8.37121	8.01118	8.55829	8.3677	8.11892	8.50358	8.53743	7.72994	8.67848	8.222	9.44002	9.35394	9.19473	9.21831	9.20281	9.35711	8.83541	9.64732	9.17443	8.35547	7.91809	8.86971
ENSG00000107077	KDM4C	23081	protein_coding	F	9.25252	9.45995	9.34497	10.0206	9.19737	9.10122	9.33413	9.26346	9.29397	9.73871	8.82342	9.18481	8.98329	8.74668	8.88973	8.51286	8.37482	8.45669	8.56465	8.81601	7.97352	9.22562	9.03249	9.63796
ENSG00000107104	KANK1	23189	protein_coding	H	10.8649	10.9601	10.9272	11.3124	10.2354	10.9714	10.7376	10.864	10.8649	10.8677	10.8502	10.6176	8.93572	8.86884	8.74901	9.53866	9.38757	9.48909	10.1054	10.2416	9.71126	11.0121	10.6932	11.5425
ENSG00000107130	NCS1	23413	protein_coding	C	6.07575	6.20788	5.82106	5.66401	5.89012	5.53719	5.63391	6.12431	6.05094	5.87745	5.75632	6.15617	6.47712	6.4283	6.54303	6.54224	6.70018	6.54912	6.5043	6.98075	7.13205	6.11485	5.99081	6.06084
ENSG00000107159	CA9	768	protein_coding	F	9.71878	9.82668	9.81563	9.03499	9.89122	9.16327	9.42623	9.28088	9.2598	8.75638	9.66926	9.34314	7.8164	7.8021	7.71658	6.54224	6.80866	6.45115	5.90291	6.21408	5.90663	8.62766	7.81839	8.75469
ENSG00000107165	TYRP1	7306	protein_coding	B	5.13508	5.13508	5.13508	5.13508	5.13508	5.13508	5.13508	5.13508	5.13508	5.13508	5.13508	5.13508	5.13508	5.13508	5.13508	5.13508	5.13508	5.13508	5.59029	5.59368	5.5438	5.13508	5.13508	5.13508
ENSG00000107175	CREB3	10488	protein_coding	A	8.10182	7.98634	7.98991	7.69789	8.28971	7.80141	8.09637	8.20108	8.01576	8.16558	7.82849	8.2369	8.67071	8.78857	8.69164	8.74509	8.77518	8.70443	8.72138	9.48341	8.28505	8.01778	8.34501	7.65077
ENSG00000107186	MPDZ	8777	protein_coding	C	5.13508	5.13508	5.13508	5.51013	5.29424	5.78322	5.13508	5.71359	5.13508	5.28822	5.4475	5.13508	5.53533	6.32181	6.41112	7.49987	7.07616	7.33859	7.60329	7.71967	7.65729	5.13508	6.02338	6.40256
ENSG00000107223	EDF1	8721	protein_coding	A	8.38176	8.17889	8.27526	8.39649	8.61975	7.59793	7.97775	8.01232	8.24529	9.15348	8.96461	9.10662	9.13831	9.11223	9.42485	9.25448	9.52139	9.54575	9.77725	8.20813	7.91841	8.31744	8.34501	8.23161
ENSG00000107262	BAG1	573	protein_coding	F	8.03843	8.17889	8.07	7.95282	8.20315	8.44878	7.79252	8.0946	8.24529	8.34913	8.32435	8.39122	7.8164	8.0319	7.82462	7.25368	7.38685	7.43282	7.83999	6.95838	6.60506	8.27836	7.91499	8.55164
ENSG00000107282	APBA1	320	protein_coding	B	5.13508	5.13508	5.47354	5.30319	5.13508	5.13508	5.13508	5.26526	5.55015	5.13508	5.41462	5.73271	5.92812	5.89805	6.10971	5.96846	6.30953	6.39851	6.27551	6.46869	6.27418	6.11485	5.13508	5.13508
ENSG00000107317	PTGDS	5730	protein_coding	C	5.80602	6.0693	6.04877	5.73716	5.96616	6.15222	5.63391	5.88592	5.84917	5.74342	5.63728	5.97442	7.49578	7.52587	7.62135	7.47467	7.46454	7.5832	7.37796	7.29761	6.93877	6.49639	5.77951	5.65686
ENSG00000107331	ABCA2	20	protein_coding	A	9.6013	9.41755	9.22792	9.5111	9.13036	9.42281	9.36239	9.39174	9.47158	9.3072	8.44283	8.94514	10.6773	10.6673	10.7498	10.1499	10.2154	10.0935	9.5153	10.5417	9.72162	8.65828	8.71853	9.36769
ENSG00000107438	PDLIM1	9124	protein_coding	H	10.0281	10.0088	10.1146	10.0606	10.2684	10.2357	10.1742	10.3212	10.2461	9.97496	10.6597	10.2518	9.35237	9.37601	9.21428	9.30363	9.29678	9.44643	9.99543	8.87668	9.2481	9.95888	10.6096	9.14422
ENSG00000107443	CCNJ	54619	protein_coding	F	8.61523	9.3288	8.9329	9.01372	8.7454	9.27343	9.02772	9.26884	8.66885	8.96179	9.45288	8.55419	7.74304	7.50529	7.71658	7.83041	7.55409	7.68118	7.14482	7.74774	8.13979	9.34286	8.98667	8.32398
ENSG00000107485	GATA3	2625	protein_coding	B	5.13508	5.13508	5.27352	5.13508	5.13508	5.13508	5.13508	5.13508	5.13508	5.13508	5.13508	5.13508	5.53533	5.51988	5.59623	5.55609	5.47986	5.6878	5.43925	5.59368	5.61375	5.13508	5.13508	5.13508
ENSG00000107518	ATRNL1	26033	protein_coding	C	5.13508	5.13508	5.13508	5.13508	5.45292	5.13508	5.13508	5.13508	5.13508	5.13508	5.27502	5.13508	7.37761	6.87806	7.14553	7.3688	7.45766	7.5832	7.84252	8.05621	8.28005	5.13508	5.62394	5.68475
ENSG00000107537	PHYH	5264	protein_coding	F	8.23942	8.53959	8.48099	8.70379	8.27363	7.93791	7.92731	7.93524	7.63514	7.60533	7.49916	7.61085	7.88603	7.83504	7.90487	7.66416	7.45766	7.79014	8.11837	6.91238	7.25807	8.80223	9.23455	8.49442
ENSG00000107593	PKD2L1	9033	protein_coding	C	5.95323	5.68067	5.61265	5.75954	5.99451	5.60603	5.13508	5.72768	5.84917	5.56682	5.63728	5.13508	6.17479	5.98571	5.8875	6.64596	6.50015	6.34299	6.84829	7.40538	6.89243	5.13508	5.974	5.7365
ENSG00000107611	CUBN	8029	protein_coding	B	5.13508	5.13508	5.5256	5.51013	5.6834	5.70194	5.13508	5.60257	5.13508	5.56682	5.27502	5.13508	5.53533	6.5248	6.04609	6.59532	6.41341	6.08124	6.45172	6.88272	6.81941	6.49639	6.03917	6.12039
ENSG00000107614	TRDMT1	1787	protein_coding	C	6.18237	6.43504	6.19289	6.16357	6.56155	6.41533	6.50138	6.09197	6.34849	6.39474	6.07793	6.15617	6.90528	6.77187	6.95945	7.34096	7.62897	7.49935	7.42686	8.01104	8.18336	5.8344	6.28246	6.59633
ENSG00000107643	MAPK8	5599	protein_coding	A	7.87821	8.12653	8.23811	8.10332	8.11541	8.49389	8.26741	8.3674	8.52591	8.04972	8.17332	8.16074	9.12425	9.08566	8.84587	8.84362	8.68267	8.96164	7.95394	9.09174	9.13292	7.09856	8.31963	7.88233
ENSG00000107719	PALD1	27143	protein_coding	B	5.13508	5.13508	5.41164	5.13508	5.13508	5.13508	5.13508	5.13508	5.13508	5.28822	5.13508	5.13508	6.17479	5.67769	5.91423	6.29834	5.96994	6.0013	6.21868	6.17981	6.2228	5.13508	5.13508	5.13508
ENSG00000107731	UNC5B	219699	protein_coding	D	6.18237	5.90219	5.93244	6.20075	6.19135	5.62677	6.57812	6.20027	6.21186	6.48152	6.2993	6.37354	8.65116	8.92245	8.63185	8.77537	8.80821	8.74919	9.04362	9.28905	8.85705	5.8344	6.75087	7.32333
ENSG00000107738	VSIR	64115	protein_coding	D	5.61162	5.90219	5.90919	5.87903	6.45807	5.99008	6.22962	5.86397	6.34849	6.20458	6.33642	6.30646	8.34467	8.55585	8.37816	8.78532	8.97445	8.8675	9.4903	8.66562	8.98345	5.13508	5.99081	6.63981
ENSG00000107742	SPOCK2	9806	protein_coding	F	9.09751	8.84298	8.98665	8.2182	9.32169	9.36144	9.22548	9.19721	9.13714	9.65592	9.12004	9.39006	7.9029	7.97425	7.84338	7.16011	7.3537	7.47754	7.66212	8.25817	7.78931	9.39806	9.55458	9.24253
ENSG00000107771	CCSER2	54462	protein_coding	A	9.06648	8.90586	8.9377	9.24908	8.4085	9.45997	8.95522	8.9621	8.77949	8.69241	9.37789	8.90868	10.0646	10.0151	9.95057	9.72522	9.70024	9.96731	9.54215	9.69259	9.9061	8.77458	9.41592	8.50274
ENSG00000107789	MINPP1	9562	protein_coding	A	9.0769	8.81046	9.04911	8.29802	9.00558	9.50304	8.71259	8.99339	8.91773	9.13113	9.51109	9.16951	9.934	10.165	9.95585	10.1228	10.116	10.1174	9.97925	10.6437	10.56	9.41601	9.28268	8.59308
ENSG00000107796	ACTA2	59	protein_coding	F	7.97202	7.89488	8.25061	8.33089	8.88994	7.56039	8.1845	8.33929	8.18767	8.69658	8.15303	8.51821	7.60435	7.52587	7.54815	8.0473	7.77284	8.08738	8.58707	7.6115	7.85877	9.58407	9.60177	9.22889
ENSG00000107798	LIPA	3988	protein_coding	H	9.66469	9.69986	9.87612	9.5822	9.41719	9.96699	9.83497	9.80103	9.97059	9.26866	9.67044	9.34314	10.67	10.7623	10.5805	10.8819	10.7177	10.8575	10.5785	11.4267	11.5855	9.55199	10.4058	9.27667
ENSG00000107816	LZTS2	84445	protein_coding	H	10.3695	10.1186	10.1475	9.8169	9.48702	10.9088	10.1312	10.3257	10.2771	10.0717	10.148	10.0747	8.23012	8.45509	8.41885	8.60586	8.4029	8.46747	8.79115	9.03847	8.65323	10.1096	10.16	10.1711
ENSG00000107829	FBXW4	6468	protein_coding	E	8.38176	8.17889	8.76591	8.29802	8.4085	8.92296	8.22657	8.38376	8.06478	7.69913	8.5118	7.72274	6.79264	7.09481	6.46166	6.54224	6.31861	6.45115	6.46701	5.99895	6.51037	8.82935	9.1397	8.48815
ENSG00000107859	PITX3	5309	protein_coding	C	5.13508	5.90219	5.27352	5.13508	5.13508	5.38182	5.13508	5.47881	5.72008	5.40008	5.27502	5.55917	7.2478	7.00651	7.22924	6.78562	7.10813	7.068	6.8098	6.28941	6.20502	5.13508	5.30864	5.13508
ENSG00000107882	SUFU	51684	protein_coding	A	7.94915	7.92604	8.03235	7.95282	8.06	8.2291	8.14113	8.22228	8.12758	8.3132	7.93406	8.2369	9.68441	9.64488	9.52776	9.31051	9.33523	9.45183	9.2929	8.63485	9.49365	8.23816	7.58232	8.83404
ENSG00000107897	ACBD5	91452	protein_coding	F	9.55743	9.42827	9.35502	8.95911	9.23797	9.79446	9.27589	9.34409	9.36639	9.51031	8.96941	8.96302	8.38087	8.391	8.3297	8.24947	8.36949	8.1014	7.86999	8.40614	8.76413	9.46852	9.31312	8.94761
ENSG00000107902	LHPP	64077	protein_coding	D	6.93159	6.98467	6.61193	6.57018	6.80614	6.75944	6.50138	6.73475	6.62621	6.71257	6.86092	6.65615	7.62505	7.37461	7.5248	7.61922	7.93496	7.95449	8.40706	7.15625	7.51974	6.99992	6.8104	6.41315
ENSG00000107954	NEURL1	9148	protein_coding	C	6.36413	6.43504	5.6857	5.78111	6.09869	5.68415	6.11856	5.88592	5.95692	6.15298	5.96359	5.73271	7.51821	7.2797	8.12864	6.82869	7.60447	6.87256	7.06576	6.97519	7.13594	6.64439	5.8641	5.68475
ENSG00000107957	SH3PXD2A	9644	protein_coding	H	11.122	11.1334	11.0867	11.7678	11.0609	10.6292	11.0693	11.1175	11.0656	11.4136	10.8497	11.0068	9.35838	9.42975	9.33929	10.0992	9.90254	9.96354	10.0747	10.9089	10.072	11.3652	11.0822	11.9187
ENSG00000107960	STN1	79991	protein_coding	D	8.01664	7.69147	7.92863	7.86191	8.18388	7.5522	7.84803	7.76488	7.74064	8.35621	7.39364	7.80607	8.83555	8.69472	8.65946	8.47635	8.44738	8.58101	8.59446	7.80221	8.43923	7.81228	8.17255	7.57205
ENSG00000107984	DKK1	22943	protein_coding	A	7.92591	7.65442	8.21917	7.595	8.91974	7.89176	7.57829	7.59479	7.91219	8.54279	7.41718	8.51821	9.96973	9.92085	10.4326	11.9863	11.7098	11.6948	12.1018	12.0523	12.0237	7.50264	7.47502	7.44014
ENSG00000108106	UBE2S	27338	protein_coding	D	7.72431	7.57713	7.62041	7.34886	7.94976	7.65489	7.79252	7.83705	7.67832	7.97759	9.00718	8.40444	9.1313	9.25018	9.23965	8.37411	8.63333	8.85119	8.97753	7.82574	7.75809	7.69674	7.32024	7.42666
ENSG00000108176	DNAJC12	56521	protein_coding	F	8.65764	8.81046	8.9727	9.07917	9.36743	8.04315	8.66781	8.77563	8.98632	9.33588	8.99877	8.81326	8.60107	8.43405	8.10569	8.24947	8.05356	8.14261	8.31486	7.96699	7.46355	7.63509	7.74649	8.61432
ENSG00000108179	PPIF	10105	protein_coding	H	10.6798	10.5296	10.7821	10.3879	10.6264	11.0553	10.8144	11.0899	10.8071	10.778	10.8312	10.7921	9.28451	9.37053	9.08698	9.78569	9.66693	9.95216	9.33479	10.7549	10.4137	10.6607	10.9421	10.5687
ENSG00000108187	PBLD	64081	protein_coding	B	6.18237	6.70326	6.20115	6.22471	6.15774	6.18834	6.50138	6.20752	6.21186	6.40294	6.15208	6.07032	6.10052	5.51988	5.95254	5.96846	5.9137	6.08124	5.95841	6.15621	5.83838	6.49639	7.00436	6.40256
ENSG00000108244	KRT23	25984	protein_coding	A	8.38176	8.30183	8.31146	8.03279	8.51295	8.75315	8.14113	8.14737	7.91219	8.96983	8.66906	8.70034	7.07259	7.03664	7.19186	10.2746	9.95983	10.3747	12.2753	10.6765	10.9174	8.27836	8.36993	8.12733
ENSG00000108262	GIT1	28964	protein_coding	A	9.14777	8.90586	9.07718	8.70545	9.35802	8.94435	9.06263	9.18587	9.2177	9.47451	9.11314	9.46708	10.2275	10.2658	10.2363	9.9355	10.02	10.1242	10.5368	8.82749	10.1947	9.20511	9.10931	9.27305
ENSG00000108309	RUNDC3A	10900	protein_coding	C	6.07575	5.90219	5.27352	5.80193	5.76698	5.13508	5.99079	5.45342	5.84917	5.13508	5.27502	5.13508	8.01558	7.88302	9.12506	7.64188	8.7011	7.54193	7.40264	8.04131	7.75566	6.64439	5.75643	5.92649
ENSG00000108312	UBTF	7343	protein_coding	F	9.55743	9.29405	9.44111	9.62393	9.79354	8.70734	9.43513	9.48137	9.49524	10.0707	9.5683	9.95518	8.00004	8.00337	7.90487	8.29225	8.41674	8.24692	9.32244	8.23229	8.0325	9.46852	9.72777	9.12961
ENSG00000108352	RAPGEFL1	51195	protein_coding	E	6.82753	7.36186	6.86217	7.43468	6.79383	7.08831	7.28262	6.99903	6.92641	7.06599	6.81953	6.96113	6.36706	6.80833	6.60645	6.42751	6.54462	6.39851	6.08166	6.71536	6.16837	6.99992	7.22507	7.09991
ENSG00000108370	RGS9	8787	protein_coding	C	5.61162	5.68067	5.84745	5.68952	5.61064	5.66575	5.99079	5.74142	5.13508	5.53912	5.82834	5.55917	7.88603	7.9141	7.84571	8.12855	7.73125	8.07323	8.01317	6.96961	7.49637	5.13508	5.90265	6.17607
ENSG00000108375	RNF43	54894	protein_coding	H	9.69199	9.50113	9.56868	9.41317	9.03544	10.0032	9.52116	9.64956	9.64026	10.2359	9.30559	9.90076	9.34027	9.48155	9.36653	10.3698	10.2612	10.3079	10.4078	10.9539	10.5929	9.72015	10.2558	9.75744
ENSG00000108379	WNT3	7473	protein_coding	E	7.61115	7.79694	7.75791	8.11347	7.50851	7.55494	8.02641	7.88791	7.63514	7.77622	7.06826	7.23636	6.8689	6.65509	6.60645	6.59532	6.41341	6.63897	6.37997	6.15621	6.56189	7.19006	7.64813	7.23227
ENSG00000108387	SEPTIN4	5414	protein_coding	C	5.95323	6.20788	5.54914	5.47072	5.52396	5.4836	5.8371	5.62005	5.84917	5.66288	5.47718	5.97442	7.72408	7.66179	9.16763	7.92494	9.44143	7.9699	9.58189	8.77506	8.59836	6.77513	6.15566	5.59579
ENSG00000108395	TRIM37	4591	protein_coding	A	8.14253	8.84298	8.60844	8.36301	8.47139	8.95643	8.47306	8.75556	8.76	8.39624	9.00532	8.57768	9.58032	9.60342	9.39948	9.59609	9.36828	9.53052	9.06922	9.73951	9.89429	8.11014	8.72902	7.83637
ENSG00000108406	DHX40	79665	protein_coding	A	7.64033	8.15296	8.17064	7.73496	7.67717	8.14634	7.87496	7.98765	7.87587	7.89416	7.81986	7.80607	9.51726	9.32018	9.21339	9.41001	9.45729	9.60995	8.88798	9.80388	9.9399	7.91884	7.93658	7.34273
ENSG00000108417	KRT37	8688	protein_coding	B	5.13508	5.13508	5.13508	5.13508	5.13508	5.13508	5.13508	5.13508	5.13508	5.28822	5.5298	5.13508	5.13508	5.13508	5.13508	6.78562	6.31861	5.5271	6.34637	6.34957	6.20502	5.13508	5.681	5.13508
ENSG00000108424	KPNB1	3837	protein_coding	H	11.7087	11.629	11.7252	11.0458	11.2792	12.2313	11.697	11.8143	11.7814	12.0129	11.7988	11.9061	10.341	10.4089	10.2858	10.6925	10.5535	10.7781	10.4412	11.001	11.3001	11.0121	11.3463	11.2728
ENSG00000108468	CBX1	10951	protein_coding	A	8.93515	9.02388	9.11913	8.81424	8.38441	9.77986	8.78423	9.05085	8.91773	9.14944	9.11918	9.25895	9.30334	9.44026	9.35937	9.56766	9.50382	9.74799	9.88599	9.44492	9.84385	8.98206	8.75322	8.73547
ENSG00000108515	ENO3	2027	protein_coding	E	7.58132	7.57713	7.85627	7.79354	7.46918	7.665	7.73467	7.49625	7.52072	7.59007	7.08721	7.56337	6.62334	6.73424	6.78827	6.29834	6.33653	6.54912	6.18889	6.57564	5.94459	8.11014	8.39	7.72154
ENSG00000108518	PFN1	5216	protein_coding	H	11.3615	11.1004	11.4387	10.9654	11.7957	11.0841	11.1764	11.3483	11.1848	11.8335	11.7218	12.0082	10.3134	10.1523	10.2376	10.3196	10.2406	10.4575	11.0849	9.87654	9.1493	11.0179	10.8904	10.9528
ENSG00000108523	RNF167	26001	protein_coding	A	8.76491	8.74312	8.74634	8.61271	8.79662	8.29293	8.57377	8.74106	8.75016	8.92442	8.3949	8.81326	9.4056	9.40313	9.35617	9.81499	9.77	9.81234	10.7981	9.15907	9.67092	8.71762	9.04652	8.60084
ENSG00000108528	SLC25A11	8402	protein_coding	A	8.75193	8.57883	8.59144	8.0301	8.33302	8.97139	8.45555	8.76802	8.72021	8.1936	8.4838	8.50601	9.25901	9.38692	9.33361	9.38415	9.20182	9.48383	9.20334	10.0092	8.94638	7.81228	8.37665	8.27612
ENSG00000108551	RASD1	51655	protein_coding	F	7.58132	7.79694	7.58815	8.10077	8.42857	7.24936	8.22657	8.08071	7.93	9.17548	9.42112	9.10662	8.26935	8.04595	8.07055	7.7907	7.64406	7.69995	7.5512	6.54385	6.64077	7.43116	7.78462	7.806
ENSG00000108557	RAI1	10743	protein_coding	F	9.32415	9.31731	9.35287	9.46688	9.55279	9.27343	9.29557	9.23623	9.37279	9.78033	9.46037	9.56375	8.48422	8.57517	8.39081	8.60586	8.64802	8.43486	9.24602	8.17451	7.72365	9.48561	8.98084	10.0055
ENSG00000108561	C1QBP	708	protein_coding	H	10.3048	10.2268	10.493	10.2258	9.85961	10.7638	10.4918	10.5731	10.4653	10.8103	10.8302	10.8673	9.27182	9.46621	9.25173	9.41641	9.29027	9.46792	9.40339	9.85156	9.6903	9.98312	10.5313	9.24745
ENSG00000108576	SLC6A4	6532	protein_coding	E	8.01664	8.27809	8.09106	8.10587	8.09259	8.04315	8.09637	8.43653	8.04863	7.66471	7.47146	7.67908	7.42615	7.62433	7.3918	7.25368	7.05282	7.12688	7.02429	7.9827	7.59027	7.81228	8.33122	7.46671
ENSG00000108578	BLMH	642	protein_coding	A	8.51104	8.27809	8.53793	8.42514	8.04342	8.81203	8.90476	8.99989	8.75016	8.80222	8.7224	8.90868	8.38087	8.40189	8.23628	8.66103	8.56836	8.93095	8.36779	9.40249	9.23623	7.57049	8.14646	7.88877
ENSG00000108582	CPD	1362	protein_coding	H	10.8006	10.9415	10.9714	10.7417	10.685	11.3661	10.7376	10.9908	10.874	10.4322	11.4403	10.9676	11.8464	11.8627	11.5191	11.4248	11.4182	11.5727	10.8502	12.0203	11.7315	10.3521	10.8416	10.6031
ENSG00000108587	GOSR1	9527	protein_coding	F	8.68522	8.8904	8.98108	8.38403	8.73668	9.48652	9.01589	8.96376	8.76978	8.96409	8.68668	8.86177	8.17605	8.19178	8.04863	8.27813	8.11675	8.30839	8.25987	8.52245	8.04637	8.82935	9.33154	8.5794
ENSG00000108590	MED31	51003	protein_coding	D	7.1997	7.40779	7.26266	7.33101	6.82437	7.31313	7.19701	7.29922	7.10272	7.52078	7.00562	7.20504	7.72408	7.52587	7.99749	7.8879	8.0491	7.85825	7.62418	8.24744	8.35952	7.81228	6.83908	6.82816
ENSG00000108602	ALDH3A1	218	protein_coding	B	5.13508	5.13508	5.47354	5.13508	5.29424	5.41987	5.13508	5.26526	5.13508	5.53912	5.27502	5.13508	5.92812	5.79772	5.76834	5.85926	5.80281	6.08124	6.04665	5.85573	5.88015	5.8344	6.00726	5.68475
ENSG00000108622	ICAM2	3384	protein_coding	C	6.65195	6.0693	6.16763	6.11143	6.5915	6.51523	6.41868	6.4984	6.21186	6.15298	6.08756	6.23436	7.42615	7.48438	7.07687	6.82869	7.08538	6.79975	6.94695	7.41332	6.97019	5.8344	6.11384	6.69799
ENSG00000108639	SYNGR2	9144	protein_coding	A	9.37563	9.2342	9.35788	9.5494	8.66799	9.0673	9.28576	9.43247	9.2804	8.65717	9.07898	9.14624	10.4061	10.5366	10.448	10.4023	10.4549	10.5152	10.0966	10.8828	10.4368	9.3799	9.88154	8.73371
ENSG00000108641	B9D1	27077	protein_coding	A	8.20147	8.32518	8.3025	8.37356	8.11541	7.87459	8.02641	8.08071	8.11214	7.84157	8.17835	8.16074	8.85274	8.77196	8.8065	8.67182	9.1244	8.70443	9.10059	9.16246	8.29168	8.59636	7.73591	8.08333
ENSG00000108774	RAB5C	5878	protein_coding	A	9.35012	8.99528	9.31217	9.21108	9.66606	8.6123	9.05109	9.19155	9.19617	9.63302	9.65806	9.88215	10.4489	10.1265	10.3841	10.5195	10.3734	10.5978	10.9525	9.036	9.7653	9.20511	9.473	9.47128
ENSG00000108784	NAGLU	4669	protein_coding	F	8.79051	8.76026	8.79796	8.46902	7.93438	9.20852	8.63715	8.94451	8.67927	8.20544	8.19827	8.37787	8.18977	8.28906	8.24504	7.90655	7.71995	7.9699	7.82474	8.12604	7.87001	8.65828	8.85251	8.51512
ENSG00000108798	ABI3	51225	protein_coding	B	5.13508	5.13508	5.13508	5.13508	5.13508	5.13508	5.13508	5.13508	5.13508	5.13508	5.13508	5.13508	6.24334	6.32181	6.04609	6.42751	6.47719	5.91211	6.64177	6.64399	6.42092	5.13508	5.13508	5.13508
ENSG00000108813	DLX4	1748	protein_coding	C	5.95323	5.68067	5.70244	5.66401	5.9367	5.84115	6.22962	5.72768	5.84917	5.68418	5.82834	5.73271	7.76175	7.73375	7.92697	8.42615	8.51157	8.34402	9.42417	8.56091	8.01042	5.8344	6.09943	6.25358
ENSG00000108821	COL1A1	1277	protein_coding	C	5.13508	5.13508	5.27352	5.13508	5.29424	5.13508	5.13508	5.45342	5.13508	5.13508	5.27502	5.13508	9.7544	9.80377	9.52136	9.93105	9.83333	9.80393	9.41755	9.9542	8.92853	5.13508	5.13508	5.52492
ENSG00000108823	SGCA	6442	protein_coding	B	5.13508	5.13508	5.13508	5.13508	5.29424	5.13508	5.13508	5.13508	5.13508	5.13508	5.13508	5.13508	5.13508	5.79772	5.54789	5.72841	6.23356	6.34299	6.33778	5.98435	6.06941	5.13508	5.13508	5.13508
ENSG00000108828	VAT1	10493	protein_coding	H	10.6627	10.6579	10.7645	10.275	10.6684	11.3502	10.7448	11.1027	11.0735	10.8902	10.7884	10.9387	11.4583	11.559	11.4152	11.4958	11.4788	11.6626	11.1718	12.1383	12.1659	10.705	10.4198	10.9528
ENSG00000108830	RND2	8153	protein_coding	C	5.95323	5.90219	5.73444	5.78111	6.02185	5.76784	5.99079	5.47881	5.84917	5.70465	5.61776	5.97442	7.47298	7.50529	8.56667	7.8107	8.71511	7.75478	8.63518	8.80443	9.43924	6.77513	5.7324	5.97967
ENSG00000108846	ABCC3	8714	protein_coding	F	7.94915	8.17889	8.07353	8.81885	7.72303	8.04697	8.72721	8.5948	8.66885	9.06407	8.92765	9.09045	6.83138	6.73424	6.97756	7.05914	6.71898	6.63897	7.07929	7.44073	7.23311	8.11014	8.57643	7.74672
ENSG00000108849	PPY	5539	protein_coding	B	5.13508	5.13508	5.27352	5.13508	5.41047	5.13508	5.13508	5.36041	5.13508	5.13508	5.13508	5.13508	5.92812	5.79772	5.75171	5.55609	5.74868	6.0013	5.68118	5.62125	5.65502	5.13508	5.13508	5.13508
ENSG00000108852	MPP2	4355	protein_coding	C	5.13508	5.68067	5.86025	5.84161	5.80465	5.62677	5.63391	6.17066	6.34849	6.30884	6.2607	5.86447	7.51821	7.58581	7.58805	7.25368	7.5084	7.45537	7.04289	7.55577	7.69088	7.09856	5.681	5.88874
ENSG00000108924	HLF	3131	protein_coding	H	11.071	10.9152	11.185	10.6762	10.8032	11.8354	11.1764	11.1332	11.093	10.8179	11.3116	10.9477	10.0936	9.99748	9.96005	10.4528	10.2555	10.4708	10.3737	10.9585	11.0772	10.9642	11.2963	10.8596
ENSG00000108932	SLC16A6	9120	protein_coding	E	7.48764	7.31427	7.41407	8.42514	7.63293	7.85062	8.24714	7.96591	8.09653	8.03426	9.44946	8.72155	5.92812	6.20221	5.91423	6.06372	6.04717	5.91211	6.41248	6.32993	6.30695	6.64439	7.20939	7.21113
ENSG00000108947	EFNB3	1949	protein_coding	B	5.13508	5.13508	5.13508	5.13508	5.13508	5.27765	5.13508	5.26526	5.13508	5.13508	5.4475	5.13508	6.66807	7.03664	6.9271	6.91043	6.63519	6.63897	6.74075	6.31996	6.38435	5.13508	5.30864	5.56188
ENSG00000108950	FAM20A	54757	protein_coding	E	7.4549	7.83037	7.37045	7.55383	7.92143	7.70713	7.82055	7.52448	7.61302	7.6144	7.53434	7.29681	6.83138	6.69535	6.62479	6.78562	6.82581	6.45115	8.06784	7.52338	6.90652	8.98206	8.63722	9.81158
ENSG00000108960	MMD	23531	protein_coding	H	9.65084	9.78563	9.95695	9.50351	9.73158	10.528	9.82824	10.0268	10.0486	9.79136	10.2065	9.96847	8.39274	8.61304	8.40334	8.62819	8.64216	8.90748	8.67754	9.70039	9.30037	9.59984	9.65112	9.37896
ENSG00000108984	MAP2K6	5608	protein_coding	C	5.61162	6.53197	6.06819	6.09788	5.82267	6.23995	6.41868	6.05832	6.34849	5.87745	6.15208	5.13508	6.57674	7.09481	7.23659	7.44898	7.20368	6.90737	7.13628	7.42905	7.63088	5.8344	6.06985	5.8279
ENSG00000109046	WSB1	26118	protein_coding	H	10.1413	10.8087	10.3645	11.1174	10.5485	10.3789	10.6063	10.4132	10.294	10.3225	9.6798	9.8633	10.0046	10.0256	9.91525	9.72522	9.48604	9.31622	9.08708	10.0267	9.65637	10.1205	10.117	11.2904
ENSG00000109066	TMEM104	54868	protein_coding	A	8.14253	8.0996	8.25216	7.7047	8.78399	7.824	8.36462	8.38376	8.52591	8.0951	8.76168	8.53031	11.1618	11.1518	11.2222	11.2011	11.144	11.2574	11.4491	10.0802	10.7383	8.56436	8.65202	8.29306
ENSG00000109072	VTN	7448	protein_coding	H	11.2398	11.3086	11.29	10.3869	11.1729	11.6129	10.8178	10.9673	10.7713	9.55442	9.43294	9.60408	10.7314	10.615	10.5863	10.1228	10.1456	10.2839	9.39078	10.2092	10.388	11.6785	11.575	12.051
ENSG00000109079	TNFAIP1	7126	protein_coding	A	8.6295	8.22937	8.56182	8.05406	8.84202	8.48694	8.65256	8.62464	8.65835	8.27258	8.80099	8.67881	9.41717	9.37601	9.63699	9.24012	9.54968	9.38563	8.74281	9.2587	9.99971	9.14177	8.53308	8.44563
ENSG00000109084	TMEM97	27346	protein_coding	H	10.5666	10.5346	11.0416	10.2171	10.9324	11.2537	10.5171	10.6668	10.3979	10.0433	10.103	9.91456	9.39978	9.27977	9.16306	8.56012	7.98503	8.36729	8.57216	7.80517	8.58094	10.1314	10.7769	9.68586
ENSG00000109089	CDR2L	30850	protein_coding	D	6.44375	6.43504	6.62285	6.85798	6.64906	6.31237	6.8414	6.87026	7.19776	7.75464	7.44602	7.46307	9.1029	9.19534	8.99742	9.22562	9.27809	9.44643	10.0213	9.46704	8.58228	7.19006	7.30078	6.93889
ENSG00000109103	UNC119	9094	protein_coding	D	7.77755	7.53676	7.64952	7.90958	7.36349	7.34868	7.79252	7.4843	7.4216	7.37041	7.61218	7.43677	8.57015	8.56555	8.40646	7.7907	7.96141	7.82462	7.99295	7.04026	7.82448	7.35562	7.82836	7.0158
ENSG00000109107	ALDOC	230	protein_coding	H	10.156	10.0441	10.1247	9.98362	9.84758	9.58292	9.7872	9.63401	9.71771	9.58384	9.87928	9.72393	11.6804	11.6723	11.6228	10.5576	10.6595	10.6123	9.32598	9.42056	10.7015	9.0527	9.04791	9.29463
ENSG00000109113	RAB34	83871	protein_coding	E	7.3869	6.85222	6.72656	6.4918	6.77512	6.59485	6.89891	7.26567	7.36912	7.15447	7.58673	7.29681	6.10052	6.0643	6.1496	6.14901	6.40515	6.08124	5.84263	6.27901	5.95681	6.77513	6.63026	6.04526
ENSG00000109181	UGT2B10	7365	protein_coding	F	8.55663	8.87477	9.08152	8.8127	9.0128	8.82528	8.8657	8.50703	8.51429	8.40479	7.94992	8.08019	6.7111	7.09481	7.05594	7.12734	6.76767	7.21039	7.44728	8.71908	8.06401	8.56436	9.28386	8.77538
ENSG00000109193	SULT1E1	6783	protein_coding	E	6.18237	6.85222	7.25944	7.12178	7.55695	6.94809	6.50138	6.90469	6.52365	5.94931	5.57605	5.13508	5.92812	5.13508	5.61853	6.14901	5.44361	6.45115	5.68118	5.46004	5.61375	6.64439	6.92782	7.42666
ENSG00000109270	LAMTOR3	8649	protein_coding	D	7.27783	7.21355	7.56279	7.1323	7.54328	7.73131	7.61105	7.57026	7.56766	7.18404	7.62472	7.38256	8.17605	8.07362	7.84571	8.29225	8.12525	8.11527	7.54807	8.37698	8.57282	7.50264	7.67802	7.69219
ENSG00000109320	NFKB1	4790	protein_coding	F	8.77777	8.63573	8.78948	8.08795	9.11367	8.93726	8.94277	9.00636	9.02758	8.74166	8.78474	8.67881	6.94061	6.87806	6.81428	7.49987	7.39048	7.5832	7.07929	7.61491	8.04242	8.46377	8.72728	8.41508
ENSG00000109321	AREG	374	protein_coding	C	5.80602	6.0693	5.71867	6.04138	6.38892	5.95563	6.11856	5.74142	6.05094	6.08674	5.81459	6.43642	7.30128	7.60521	8.03044	7.9431	8.32979	7.9699	8.087	7.51973	7.17419	6.11485	6.30588	6.84972
ENSG00000109339	MAPK10	5602	protein_coding	B	5.13508	5.68067	5.13508	5.13508	5.13508	5.13508	5.13508	5.13508	5.13508	5.13508	5.13508	5.13508	5.53533	5.51988	5.28147	5.72841	5.72947	5.81	5.95841	5.83784	5.67443	5.8344	5.13508	5.68475
ENSG00000109424	UCP1	7350	protein_coding	B	5.13508	5.13508	5.33079	5.30319	5.49025	5.45336	5.13508	5.13508	5.13508	5.40008	5.4475	5.13508	5.82399	5.89805	5.73458	5.55609	5.98336	6.0013	5.85821	5.73987	5.88015	5.8344	5.13508	5.38209
ENSG00000109472	CPE	1363	protein_coding	G	11.9897	11.8458	12.1431	12.0001	11.877	12.1948	11.8425	12.0051	11.911	11.0821	12.1721	11.6881	11.537	11.5912	11.3825	10.9821	10.8626	11.0791	10.4302	11.6766	10.51	11.397	11.6781	11.3243
ENSG00000109501	WFS1	7466	protein_coding	H	9.37563	9.3402	9.96071	9.31893	9.58458	10.4547	9.43513	10.1743	9.54711	10.4902	10.2496	10.0747	11.5317	11.347	10.5999	10.9821	10.6912	11.0295	10.818	10.8398	11.0042	9.691	9.43839	10.6646
ENSG00000109572	CLCN3	1182	protein_coding	A	8.81566	8.95127	8.89295	9.02572	8.50953	9.03446	8.79814	9.16001	9.0834	8.65145	9.67161	8.97188	9.60579	9.74146	9.32628	9.61288	9.5356	9.81653	9.29109	9.5094	10.3465	8.27836	8.88881	8.6835
ENSG00000109606	DHX15	1665	protein_coding	H	10.1113	10.0716	10.1255	9.83591	10.0687	10.4247	10.2962	10.4016	10.5124	10.376	10.2768	10.3865	9.36437	9.17028	9.25001	9.6073	9.51582	9.69435	8.9106	10.1755	10.1003	9.48561	9.55849	10.1298
ENSG00000109610	SOD3	6649	protein_coding	B	5.13508	5.13508	5.13508	5.30319	5.13508	5.13508	5.13508	5.13508	5.55015	5.28822	5.47718	5.13508	5.13508	5.13508	5.6798	5.96846	5.83643	6.08124	5.84263	6.02735	5.65502	5.13508	5.13508	5.13508
ENSG00000109618	SEPSECS	51091	protein_coding	F	8.25802	8.61702	8.55181	8.49818	7.88984	9.03446	8.55748	8.50703	8.34078	8.08443	8.17332	7.9036	7.22021	7.69824	7.27626	7.3688	7.04809	7.26319	6.98138	7.56286	7.12815	7.35562	8.16737	8.18564
ENSG00000109625	CPZ	8532	protein_coding	B	6.27759	5.90219	5.99806	6.39731	6.07387	5.85485	6.32871	6.46561	6.13515	6.57566	6.44014	6.49569	6.10052	5.67769	5.69868	5.96846	5.74868	5.6878	5.97165	5.46004	5.67443	6.11485	6.02338	5.94465
ENSG00000109667	SLC2A9	56606	protein_coding	F	8.57151	8.45769	8.50456	8.45521	8.38441	8.93319	8.50743	8.61193	8.53743	7.53685	8.13762	8.06351	7.40211	7.17733	7.20319	7.19206	7.11712	7.12688	7.2471	8.23229	7.37292	8.46377	9.01406	8.85684
ENSG00000109674	NEIL3	55247	protein_coding	E	6.07575	6.6209	6.6174	6.35693	6.1228	6.72836	6.78097	6.46004	6.67415	6.71257	6.5223	6.65615	5.82399	5.51988	5.61853	5.55609	5.70959	5.13508	6.13694	6.04118	6.196	6.32428	6.18247	6.3136
ENSG00000109680	TBC1D19	55296	protein_coding	C	5.13508	5.13508	5.70244	5.84161	5.84018	5.56141	5.13508	5.75485	5.13508	5.7971	5.69158	5.55917	6.36706	6.65509	6.38108	6.74092	6.50015	6.54912	6.41248	6.8767	6.37688	5.8344	5.92116	5.99659
ENSG00000109685	NSD2	7468	protein_coding	H	10.4909	10.4894	10.5191	10.2554	10.4857	10.806	10.4833	10.6013	10.5551	11.0422	10.0571	10.5486	9.31575	9.32586	9.11469	9.1119	9.02134	8.94638	8.87955	9.72963	9.88727	10.2054	10.2873	10.4356
ENSG00000109686	SH3D19	152503	protein_coding	H	10.4029	10.35	11.0992	11.3881	11.1863	10.5869	10.5785	10.9383	10.8212	10.5725	10.9122	10.2626	8.92764	9.03098	8.02432	8.56012	8.6669	8.89958	10.3561	8.89726	8.53154	9.90915	10.9081	10.9128
ENSG00000109689	STIM2	57620	protein_coding	D	7.5196	7.21355	7.36749	7.76782	6.97708	7.14179	7.57829	7.25999	7.56766	7.34852	8.16152	7.61085	8.01558	8.26536	8.1771	8.12855	8.39419	8.39017	8.78342	7.76309	8.32439	7.09856	7.33465	7.11148
ENSG00000109705	NKX3-2	579	protein_coding	B	5.61162	5.13508	5.47354	5.47072	5.36005	5.56141	5.13508	5.54551	5.13508	5.35155	5.57605	5.55917	6.52808	6.65509	6.46869	6.64596	6.39682	6.45115	6.20886	6.4424	6.36935	5.13508	5.62394	5.59579
ENSG00000109738	GLRB	2743	protein_coding	B	5.13508	5.13508	5.13508	5.51013	5.29424	5.13508	5.13508	5.42578	5.13508	5.13508	5.13508	5.13508	5.13508	5.51988	5.76834	5.55609	6.21357	6.39851	6.29372	6.4424	6.52998	5.13508	5.13508	5.30985
ENSG00000109756	RAPGEF2	9693	protein_coding	A	8.94657	8.70822	8.94152	9.43829	9.06586	8.35245	8.90476	8.8939	8.72021	8.88484	8.88464	8.91789	9.67482	9.67632	9.64551	9.89034	9.70654	10.0691	9.11602	9.34888	10.2976	8.80223	9.13577	9.02293
ENSG00000109758	HGFAC	3083	protein_coding	F	9.00232	8.96609	8.80533	9.3783	8.21795	8.62628	8.77019	8.66418	8.74024	7.88923	7.57382	7.88464	7.79842	7.62433	7.89369	7.16011	7.19529	7.068	6.70462	7.06121	6.44225	9.07549	9.38651	8.99533
ENSG00000109771	LRP2BP	55805	protein_coding	E	6.88068	7.16008	6.77985	7.22819	7.08886	7.00359	7.00638	6.80239	6.80699	6.85138	7.11328	6.70488	6.7111	6.61334	6.56884	6.59532	6.59431	6.54912	6.33778	6.16809	6.60506	7.35562	7.29093	7.16228
ENSG00000109805	NCAPG	64151	protein_coding	F	8.92364	9.14596	9.9724	9.30042	9.13588	10.0822	9.13001	9.74331	9.17432	9.87118	9.77018	9.19995	7.85165	7.76835	7.31821	7.5246	6.87036	7.64283	8.19287	9.06657	8.53014	8.59636	9.09319	8.5274
ENSG00000109814	UGDH	7358	protein_coding	G	11.6386	11.3541	11.7053	11.6769	11.6157	11.9668	12.0284	12.224	12.255	11.9327	12.561	12.3924	11.1872	11.202	11.0422	12.0013	11.8687	11.9214	11.4149	12.0795	12.5226	11.1414	11.766	10.5964
ENSG00000109819	PPARGC1A	10891	protein_coding	F	7.80341	8.53959	8.23968	7.78074	8.7279	8.61358	8.26741	8.09921	8.28701	7.75735	8.45387	8.222	7.42615	7.32801	7.46766	7.64188	7.5084	7.36278	7.8823	7.63182	7.48155	8.3925	8.06794	9.23138
ENSG00000109854	HTATIP2	10553	protein_coding	B	5.13508	5.13508	5.13508	5.13508	5.13508	5.27765	5.13508	5.13508	5.13508	5.13508	5.13508	5.13508	5.13508	5.13508	6.00073	6.91043	5.98336	5.13508	6.17874	6.17981	5.93216	5.13508	5.30864	5.30985
ENSG00000109861	CTSC	1075	protein_coding	F	9.50449	9.25844	9.7454	9.14786	9.46617	10.1242	9.85497	9.90479	9.85199	9.56051	9.62331	9.67069	8.59084	8.31236	8.2572	8.84362	8.66978	8.8011	9.10678	9.99342	9.85994	9.18431	9.67022	8.95367
ENSG00000109906	ZBTB16	7704	protein_coding	B	5.13508	5.13508	5.37468	5.13508	5.13508	5.13508	5.13508	5.13508	5.13508	5.13508	5.13508	5.13508	5.13508	5.51988	5.38841	5.72841	5.62153	5.81	5.59029	5.41665	5.4586	5.13508	5.13508	5.13508
ENSG00000109920	FNBP4	23360	protein_coding	F	9.4415	9.45995	9.16968	9.98634	9.41084	9.16673	9.28576	9.24171	9.27357	10.0913	8.69714	9.37014	8.91133	8.78029	8.89084	8.80502	8.71092	8.40148	8.63661	8.3691	8.49333	9.18431	9.1566	9.76604
ENSG00000109927	TECTA	7007	protein_coding	B	5.13508	5.13508	5.41164	5.51013	5.52396	5.4836	5.13508	5.52457	5.13508	5.53912	5.5298	5.55917	5.92812	5.89805	5.61853	5.96846	5.81984	5.81	5.53691	5.672	5.67443	5.13508	5.80174	5.43742
ENSG00000109929	SC5D	6309	protein_coding	H	9.91684	9.89	10.0783	9.53084	10.0141	10.4207	9.61802	9.69769	9.62425	9.16453	9.29724	9.28046	9.80804	9.81592	9.70253	8.98835	9.05029	9.12639	8.45994	9.18602	9.42288	9.88362	10.1117	9.30056
ENSG00000109971	HSPA8	3312	protein_coding	G	12.6877	12.5822	12.8005	12.6594	12.3306	13.0549	13.1217	13.241	13.1595	13.171	13.0913	13.1878	11.3984	11.4761	11.3856	12.2818	11.9621	12.1916	12.0217	11.6209	12.9127	12.257	12.8726	12.1098
ENSG00000110002	VWA5A	4013	protein_coding	D	6.77189	6.70326	6.73151	6.44563	6.34318	6.79468	6.50138	6.58124	6.52365	6.02722	6.7815	6.60521	7.76175	7.9141	7.60757	8.11268	8.30579	8.27183	8.25425	7.89123	8.34207	6.49639	6.56923	6.91888
ENSG00000110042	DTX4	23220	protein_coding	D	8.10182	7.98634	8.17393	7.7283	8.39186	8.22575	8.16298	8.15475	8.08075	7.89416	6.91829	7.56337	7.9029	7.88302	8.01818	8.71415	8.39593	8.57105	8.71733	8.75714	8.55233	8.35547	8.72553	7.97896
ENSG00000110046	ATG2A	23130	protein_coding	A	9.09751	9.2342	9.1359	9.44425	8.63392	9.20347	9.59441	9.44856	9.49524	9.28898	9.20693	9.16179	10.6987	10.7413	10.6912	10.2676	10.3184	10.4167	9.15935	10.3721	10.0017	8.98206	8.92117	9.39124
ENSG00000110047	EHD1	10938	protein_coding	H	9.50449	9.44947	9.42416	8.63035	10.1112	9.30442	9.49589	9.66187	9.68723	9.89363	9.19635	9.51623	11.0195	11.0647	10.9376	10.7108	10.7291	10.7867	10.5998	9.68396	10.3683	9.66125	9.51588	9.9702
ENSG00000110060	PUS3	83480	protein_coding	D	7.27783	7.0459	6.85774	6.90292	6.78139	6.56491	6.57812	6.878	6.62621	6.64945	7.22268	7.14001	7.51821	7.69824	7.62954	7.42279	7.50508	7.49935	7.38859	6.72226	7.66771	6.64439	6.86708	6.63981
ENSG00000110074	FOXRED1	55572	protein_coding	F	8.47981	8.30183	8.47039	8.23916	8.1774	8.30408	8.49035	8.57636	8.46685	8.35091	8.38194	8.20693	8.23012	8.15349	8.08823	7.59618	7.38321	7.66214	7.28965	8.47377	8.04637	7.81228	7.60201	8.32163
ENSG00000110076	NRXN2	9379	protein_coding	C	5.61162	5.13508	5.37468	5.47072	5.45292	5.27765	5.13508	5.42578	5.13508	5.47688	5.65604	5.55917	7.91957	8.01771	7.70374	8.3873	8.34435	8.46747	7.79634	8.50999	8.1043	5.13508	5.974	5.65686
ENSG00000110092	CCND1	595	protein_coding	H	10.6764	10.3274	10.6104	10.1013	10.3657	11.0841	10.6526	10.9288	10.6608	11.301	10.9405	11.1993	9.99692	10.0904	9.92282	11.0554	10.8636	10.9912	10.8255	11.5769	11.588	10.9458	11.3178	10.5034
ENSG00000110104	CCDC86	79080	protein_coding	F	8.90034	8.53959	8.81893	8.46706	8.91717	8.82967	8.83906	8.93521	8.82707	9.6986	9.78272	9.78532	8.20335	8.17914	8.04461	8.90875	8.88944	9.04281	9.98261	8.49018	8.39533	8.80223	8.62976	9.12694
ENSG00000110169	HPX	3263	protein_coding	B	5.61162	5.68067	5.93244	5.75954	5.99451	6.0547	6.32871	6.05832	5.95692	5.84649	5.59739	6.07032	5.69933	5.67769	5.54789	6.2267	5.95628	5.91211	5.93119	6.22522	5.99234	6.99992	8.18028	7.62374
ENSG00000110171	TRIM3	10612	protein_coding	D	6.71348	6.53197	6.38038	6.20075	6.84825	6.34289	6.32871	6.63001	6.72014	6.85138	6.32175	6.55183	8.04617	8.16637	8.04662	7.77041	7.70568	7.64283	7.49374	7.99565	7.55406	6.77513	6.66369	6.97152
ENSG00000110195	FOLR1	2348	protein_coding	B	5.13508	5.13508	5.13508	5.13508	5.13508	5.27765	5.13508	5.13508	5.13508	5.13508	5.13508	5.13508	5.53533	6.37646	5.98897	6.82869	6.77953	6.34299	7.78849	7.45231	7.2003	5.13508	5.30864	5.56188
ENSG00000110203	FOLR3	2352	protein_coding	B	5.13508	5.68067	5.13508	5.13508	5.13508	5.13508	5.13508	5.13508	5.13508	5.13508	5.13508	5.13508	5.69933	5.51988	5.54789	5.72841	5.51259	5.13508	5.70154	5.8005	5.51756	5.13508	5.13508	5.13508
ENSG00000110237	ARHGEF17	9828	protein_coding	F	9.66469	9.78563	9.5274	9.31785	9.29136	10.0215	9.52116	9.65265	9.65609	9.41948	8.75391	9.04083	8.23012	8.05985	8.10762	7.59618	7.49506	7.43282	6.74666	7.46759	7.30318	9.48561	9.75783	9.83464
ENSG00000110243	APOA5	116519	protein_coding	F	9.70545	9.36273	9.62431	9.27943	9.55279	9.69378	9.06263	9.60773	9.33392	8.63994	8.69946	8.57768	7.70484	7.86721	7.69858	7.8107	7.40491	7.56272	7.17845	8.46826	7.52552	10.1529	10.2278	10.004
ENSG00000110244	APOA4	337	protein_coding	H	9.87579	9.50113	9.82855	9.75754	9.84825	9.63443	9.47879	9.54649	9.51274	9.78033	9.00904	9.51623	12.8614	13.1677	12.9081	14.4147	14.3748	14.2805	13.6087	14.336	13.2543	10.9763	11.523	10.3021
ENSG00000110245	APOC3	345	protein_coding	H	10.3738	10.3101	10.479	10.5031	11.0963	9.39209	9.51278	9.47091	9.06767	9.3072	8.93257	9.43549	9.43434	9.44549	9.6337	9.88574	9.60763	9.81234	10.6027	9.87997	9.22854	10.8103	10.763	11.1013
ENSG00000110318	CEP126	57562	protein_coding	E	6.65195	6.98467	6.7015	7.1323	6.49099	6.59485	6.32871	6.59117	6.80699	6.27225	6.59293	6.70488	7.62505	7.3973	7.62135	7.31251	7.46797	7.21039	7.66787	6.72912	7.24743	6.99992	7.09386	6.82089
ENSG00000110321	EIF4G2	1982	protein_coding	G	12.302	12.2515	12.3369	11.8214	12.5963	12.3232	12.3146	12.3132	12.426	12.5626	12.591	12.564	10.5122	10.4587	10.4341	10.5719	10.5218	10.5255	11.4199	9.52705	11.0099	12.0084	12.2992	11.9446
ENSG00000110328	GALNT18	374378	protein_coding	B	5.13508	5.13508	5.27352	5.47072	5.29424	5.13508	5.13508	5.13508	5.13508	5.13508	5.37727	5.13508	5.82399	5.98571	6.00073	6.14901	5.88383	6.08124	5.90291	5.89014	5.96884	5.13508	5.52225	5.38209
ENSG00000110344	UBE4A	9354	protein_coding	A	9.23403	9.45995	9.433	9.24908	8.98735	9.84929	9.2048	9.43546	9.20338	9.36661	8.96557	9.16179	10.6987	10.6357	10.6361	10.9273	10.6374	10.8513	10.2171	11.3228	11.0329	9.43373	9.55262	9.23882
ENSG00000110367	DDX6	1656	protein_coding	H	9.79628	9.61803	9.92603	9.62917	9.44944	10.5033	9.82148	9.82266	9.81018	9.75934	10.0069	9.93275	8.72781	8.6316	8.5541	9.39066	9.21564	9.32802	9.07344	9.43279	10.0181	9.81775	9.92229	10.1404
ENSG00000110400	NECTIN1	5818	protein_coding	D	7.64033	7.53676	7.55767	7.26653	7.75571	7.50487	7.7048	7.78617	7.4216	8.17163	7.43744	7.84592	8.65116	8.77196	8.64112	9.13538	8.8845	9.12639	9.56253	9.3568	8.31954	7.69674	7.76048	7.86282
ENSG00000110427	KIAA1549L	25758	protein_coding	B	5.61162	5.90219	5.27352	5.42592	5.49025	5.27765	5.63391	5.58438	5.13508	5.44093	5.81459	5.13508	6.10052	5.89805	6.07851	6.14901	6.07133	6.0013	6.28466	6.48586	6.45624	5.8344	5.52225	5.7365
ENSG00000110436	SLC1A2	6506	protein_coding	H	10.1363	10.2206	10.1492	10.7218	10.2813	10.3507	10.5045	10.5507	10.5635	10.1599	10.7258	10.0747	8.98329	9.14477	8.84244	9.94878	9.83141	10.03	9.50441	11.0666	10.1588	10.5677	11.2719	10.9274
ENSG00000110455	ACCS	84680	protein_coding	B	5.13508	5.13508	5.13508	5.13508	5.13508	5.13508	5.13508	5.13508	5.13508	5.13508	5.13508	5.13508	6.01904	5.13508	5.78452	5.55609	5.85261	5.5271	6.65462	6.88272	6.47686	5.13508	5.13508	5.13508
ENSG00000110651	CD81	975	protein_coding	B	5.13508	5.13508	5.13508	5.30319	5.13508	5.27765	5.8371	5.13508	5.13508	5.13508	5.13508	5.73271	6.01904	5.89805	6.24211	6.36502	6.54462	6.0013	7.08822	7.22658	6.91118	6.49639	5.99081	6.32517
ENSG00000110660	SLC35F2	54733	protein_coding	E	7.07278	7.49514	7.53173	7.33101	7.24426	7.81049	7.73467	7.9404	7.81954	7.49138	7.6322	7.82614	6.90528	6.73424	6.80394	7.3688	7.30042	7.43282	7.60929	7.16106	8.12496	7.43116	7.35833	6.97794
ENSG00000110675	ELMOD1	55531	protein_coding	C	5.13508	5.13508	5.13508	5.13508	5.13508	5.13508	5.13508	5.13508	5.13508	5.13508	5.13508	5.13508	6.52808	6.8437	7.06015	7.64188	7.20368	6.72216	7.49047	7.45231	7.42369	5.13508	5.13508	5.13508
ENSG00000110693	SOX6	55553	protein_coding	F	8.5416	8.53959	8.40087	8.20878	8.7235	8.73688	8.32654	8.06667	8.06478	8.44845	7.60205	8.11297	6.10052	6.65509	6.62479	7.39607	7.05752	6.79975	7.16175	6.94133	7.68063	8.4981	8.63349	8.9968
ENSG00000110697	PITPNM1	9600	protein_coding	A	7.94915	8.07214	7.98991	7.22332	8.55167	7.76213	8.16298	8.14441	8.01576	8.45505	8.57504	8.65695	9.83843	9.7997	9.83733	9.42911	9.30048	9.41911	9.69421	8.89453	8.4962	7.86659	8.12791	7.99691
ENSG00000110711	AIP	9049	protein_coding	F	8.71228	8.81046	8.72537	8.5804	8.82431	8.39773	8.82555	8.97205	8.85488	9.03371	8.6161	8.79338	8.2168	8.08725	8.08432	7.90655	7.85757	7.85825	8.36258	8.20592	7.22227	8.65828	7.94269	9.03581
ENSG00000110721	CHKA	1119	protein_coding	H	10.0387	10.0716	10.1765	10.0664	9.87287	10.4196	10.2466	10.5192	10.4011	10.0733	10.3485	10.2445	9.5596	9.60808	9.44753	8.89963	8.90172	8.90748	8.14094	9.57705	8.8889	9.84446	9.67022	9.61625
ENSG00000110723	EXPH5	23086	protein_coding	C	5.13508	5.13508	5.47354	5.57835	5.74721	5.33662	5.13508	5.36041	5.13508	5.50933	5.55358	5.13508	6.90528	7.00651	6.91296	7.74981	7.26897	7.12688	7.11901	7.22201	7.63354	5.13508	5.7324	6.02937
ENSG00000110756	HPS5	11234	protein_coding	D	7.75119	7.83037	7.91287	7.56895	7.75571	8.23745	7.7639	7.93006	8.18767	7.80798	7.9753	7.84592	8.63134	8.93741	8.69418	8.67182	8.60799	8.67688	7.98615	8.91888	9.11726	7.63509	7.8546	7.81958
ENSG00000110799	VWF	7450	protein_coding	E	7.42134	7.69147	7.4283	7.17356	7.36741	8.03163	7.24052	7.34798	7.39562	6.36974	6.35804	6.75163	6.52808	6.65509	6.61871	6.59532	6.79127	6.90737	6.8098	7.43296	7.07632	7.69674	8.36993	8.48396
ENSG00000110801	PSMD9	5715	protein_coding	A	7.80341	8.15296	8.21598	8.11347	8.49578	7.85062	7.84803	8.00251	7.91219	8.72951	7.88332	8.43053	8.91951	8.82122	8.66336	8.95352	8.85573	9.11961	9.06604	9.48341	8.29333	8.15413	8.54106	8.04654
ENSG00000110811	P3H3	10536	protein_coding	F	8.55663	8.47861	8.54552	8.75929	7.95992	8.89603	8.68289	8.83599	8.88215	8.89816	8.40917	8.73204	6.79264	7.03664	7.06015	6.98702	6.79127	6.59496	7.0475	7.55221	7.0265	8.65828	8.29617	8.09169
ENSG00000110881	ASIC1	41	protein_coding	C	6.36413	5.13508	5.37468	5.60869	5.29424	5.71915	5.63391	5.56539	5.95692	5.53912	5.89309	5.55917	7.42615	7.64319	8.14185	7.61922	8.07787	7.52081	8.27475	8.26244	7.6415	6.11485	5.8641	5.76069
ENSG00000110887	DAO	1610	protein_coding	C	5.95323	5.13508	5.76472	5.57835	5.70551	5.79821	5.13508	5.69912	5.13508	5.44093	5.3329	5.73271	6.7111	6.47765	6.56244	6.82869	6.70018	6.7616	7.05666	6.68735	6.90652	6.89274	6.71206	6.42363
ENSG00000110911	SLC11A2	4891	protein_coding	H	10.3397	10.3779	10.3905	10.2338	10.361	10.3227	10.1475	10.2243	10.2321	9.89303	9.7058	9.62663	8.91951	8.89972	8.92474	8.93578	8.64363	8.7667	8.02206	9.47888	9.32219	9.66125	9.67653	9.9545
ENSG00000110921	MVK	4598	protein_coding	A	9.60848	9.691	9.71565	9.43928	9.5651	9.67629	9.32459	9.42345	9.34047	8.95254	8.89375	8.96302	10.1044	10.2687	10.1552	9.33773	9.04477	9.04281	7.87493	8.95726	9.2971	9.59984	9.80465	9.51378
ENSG00000110925	CSRNP2	81566	protein_coding	A	8.14253	8.12653	7.86655	7.58017	8.49059	7.78306	8.09637	7.94725	8.18767	8.33308	7.68816	7.95898	8.91133	8.86101	9.24224	8.8719	9.12231	8.67688	9.10369	8.01359	8.9966	8.42859	8.13589	8.11918
ENSG00000110934	BIN2	51411	protein_coding	B	5.13508	5.13508	5.27352	5.30319	5.13508	5.13508	5.13508	5.13508	5.13508	5.40008	5.13508	5.86447	5.69933	5.51988	6.02374	5.85926	6.2911	6.45115	6.36331	5.98435	5.88015	5.13508	5.13508	5.13508
ENSG00000111052	LIN7A	8825	protein_coding	F	9.09751	9.22192	9.60521	9.75355	9.40811	9.65181	9.13001	9.49349	8.90892	9.2584	9.96403	9.33631	7.62505	7.56612	7.50702	8.20534	7.77284	8.24692	8.04187	7.38128	8.68742	9.63087	9.44263	8.76852
ENSG00000111058	ACSS3	79611	protein_coding	F	9.27076	9.54117	9.44514	9.09191	9.70662	9.71756	9.57041	9.2465	9.33392	9.86812	8.97036	9.47332	8.99106	9.0654	9.25517	8.3873	8.36056	8.47818	8.42047	8.16996	8.96401	9.39806	9.86822	9.15213
ENSG00000111077	TNS2	23371	protein_coding	F	8.87666	8.85896	8.87505	8.85074	9.12815	8.42567	8.52431	8.44134	8.54886	9.17051	8.01534	8.44339	7.74304	7.64319	7.79116	7.61922	7.54119	7.77257	7.4337	8.00337	7.51394	9.41601	9.57499	9.1923
ENSG00000111087	GLI1	2735	protein_coding	B	5.61162	5.68067	5.13508	5.30319	5.13508	5.45336	5.99079	5.42578	5.13508	5.68418	5.55358	5.73271	6.01904	6.5248	6.65469	6.36502	6.62848	6.22145	6.72883	6.40628	6.42092	6.32428	5.13508	5.56188
ENSG00000111144	LTA4H	4048	protein_coding	H	9.82738	9.58011	9.81042	9.89509	9.94742	9.68295	10.0698	9.97223	9.92345	9.69653	9.71094	9.5041	10.7814	10.8495	10.7231	10.4621	10.3338	10.3719	9.60826	11.1251	11.0631	9.66125	9.41052	9.8379
ENSG00000111145	ELK3	2004	protein_coding	D	7.77755	8.17889	7.20017	7.81253	7.38686	6.6524	7.73467	7.21661	7.52072	8.27445	7.93805	7.51416	7.60435	7.44155	9.08215	8.29225	9.7478	8.20871	10.5785	9.66815	10.6978	8.3925	7.61756	7.568
ENSG00000111181	SLC6A12	6539	protein_coding	C	5.95323	6.0693	5.80745	6.08411	5.80465	5.96729	5.13508	6.1478	6.13515	5.89242	5.99646	6.60521	6.62334	6.87806	7.06015	7.96102	8.14835	7.89108	7.41998	7.94309	8.20816	6.99992	6.57815	6.89169
ENSG00000111186	WNT5B	81029	protein_coding	B	5.13508	5.13508	5.13508	5.5457	5.13508	5.13508	5.63391	5.13508	5.13508	5.13508	5.13508	5.13508	5.82399	5.79772	6.09944	5.85926	6.08315	6.28415	6.70462	6.6366	6.47003	5.13508	5.59264	5.59579
ENSG00000111199	TRPV4	59341	protein_coding	C	6.36413	6.53197	6.30236	6.58685	6.29521	5.79821	6.32871	6.16311	6.41025	6.29982	6.22044	6.30646	6.83138	6.73424	6.9271	6.87026	6.84829	6.72216	7.22728	6.86457	6.68105	6.32428	6.16917	6.3366
ENSG00000111206	FOXM1	2305	protein_coding	F	9.26167	9.1589	9.44111	9.23538	9.63915	8.43583	9.16254	9.33834	9.16696	9.77773	9.27886	9.28756	7.00835	6.91146	7.07271	6.29834	5.96994	6.50126	7.71851	6.97519	6.75758	8.88209	9.13315	8.53147
ENSG00000111247	RAD51AP1	10635	protein_coding	E	7.11651	6.6209	7.10943	6.65115	6.87166	7.16035	6.71727	6.68586	6.67415	7.06599	6.90093	7.17294	5.13508	5.13508	5.76834	5.55609	5.57059	5.13508	6.32913	6.16809	5.82385	7.19006	6.84614	6.3366
ENSG00000111271	ACAD10	80724	protein_coding	A	8.41521	8.59806	8.22709	8.26663	8.60383	8.37527	8.49035	8.3547	8.23111	7.84157	7.76464	7.58732	9.50648	9.64488	9.46246	9.79061	9.79907	9.62914	8.87835	9.99786	9.95908	8.31744	8.24802	9.23138
ENSG00000111300	NAA25	80018	protein_coding	F	8.99134	9.18444	8.99219	9.16242	8.96392	9.47261	9.26595	9.25466	9.50693	9.11466	9.34293	9.24442	8.36891	8.00337	8.13243	8.2202	8.27758	8.20871	7.80414	8.99081	8.75938	8.3925	8.67936	9.31588
ENSG00000111321	LTBR	4055	protein_coding	F	8.55663	8.30183	8.37121	8.32655	8.42494	8.5403	8.3071	8.35979	8.36691	9.03808	8.40632	8.62352	7.35266	7.81867	7.5654	8.78532	8.78317	8.8675	9.75775	8.702	8.17798	8.74638	8.519	9.0258
ENSG00000111328	CDK2AP1	8099	protein_coding	F	9.1674	9.10641	8.97736	8.15582	9.59982	9.22191	9.01589	8.93096	8.97792	9.44685	8.83924	8.8231	7.42615	7.64319	7.5189	8.08037	8.08878	7.92315	9.00985	8.59836	9.11634	9.3799	9.02967	9.44474
ENSG00000111331	OAS3	4940	protein_coding	A	8.12232	7.45218	8.0522	7.43468	7.86837	8.0846	7.92731	7.98765	7.99903	8.55665	7.68099	8.46877	7.83414	7.92939	7.93353	8.99693	9.01457	9.00648	9.43322	9.85365	10.1833	8.77458	8.7787	8.38161
ENSG00000111335	OAS2	4939	protein_coding	B	5.13508	5.13508	5.37468	5.30319	5.13508	5.13508	5.13508	5.13508	5.13508	5.47688	5.13508	5.13508	6.30718	5.79772	5.97702	6.74092	6.37143	6.39851	6.58882	6.74945	6.71995	5.8344	5.80174	5.8063
ENSG00000111339	ART4	420	protein_coding	E	7.61115	7.69147	8.26914	8.69041	7.75277	7.61892	6.8414	7.78425	6.84813	7.24918	7.34527	6.83987	6.66807	6.136	5.61853	6.14901	5.88383	6.28415	5.77623	6.05478	6.01513	7.50264	7.89304	8.27855
ENSG00000111344	RASAL1	8437	protein_coding	C	5.13508	5.13508	5.47354	5.47072	5.29424	5.45336	5.13508	5.13508	5.13508	5.28822	5.41462	5.13508	7.07259	7.12291	6.85969	6.36502	6.80866	6.94122	6.67363	6.70144	6.54286	5.8344	5.55895	5.8279
ENSG00000111348	ARHGDIB	397	protein_coding	B	5.13508	5.13508	5.44417	5.47072	5.41047	5.38182	5.13508	5.31912	5.13508	5.44093	5.3329	5.13508	5.53533	5.51988	5.78452	6.2267	6.00951	6.28415	6.12617	5.95427	6.30695	5.13508	5.65329	5.43742
ENSG00000111371	SLC38A1	81539	protein_coding	H	11.071	11.0836	11.2844	11.1186	11.2604	11.6304	11.4349	11.4568	11.5231	11.3118	11.8384	11.4454	8.58053	8.4655	8.44029	8.66103	8.38365	8.53053	8.42878	8.91888	9.80769	10.4596	10.491	10.7695
ENSG00000111412	SPRING1	79794	protein_coding	A	8.72562	8.25394	8.59632	8.24608	8.76411	9.29733	8.50743	9.02081	8.84567	8.74301	9.17081	9.06586	10.0572	10.2117	9.96268	10.2426	10.0422	10.2533	9.24602	10.0897	10.2672	9.0527	9.02685	9.34375
ENSG00000111424	VDR	7421	protein_coding	C	6.27759	6.0693	6.23348	6.2931	5.87388	5.78322	5.99079	5.87503	6.28262	6.51871	6.26854	6.23436	7.37761	7.20369	7.00424	7.12734	7.47479	7.33859	7.33455	7.38533	7.5484	6.49639	6.78843	6.25358
ENSG00000111445	RFC5	5985	protein_coding	E	8.10182	7.89488	8.25061	8.24378	8.49923	7.62671	8.09637	7.98765	8.21678	8.24611	8.14449	7.9947	7.1337	7.22953	7.16891	6.59532	6.84271	7.09778	7.09267	7.6452	8.01849	7.96919	7.27603	7.99691
ENSG00000111452	ADGRD1	283383	protein_coding	F	9.43343	9.97275	9.37703	9.99853	10.0647	9.43578	9.47016	9.29547	9.34047	8.02534	7.27246	7.67908	8.01558	8.01771	7.9444	7.3688	7.50508	7.40988	7.75932	7.92421	7.50811	8.98206	9.04791	10.5294
ENSG00000111581	NUP107	57122	protein_coding	F	8.47981	8.92116	8.74414	8.55105	8.48711	8.91988	8.60582	8.67847	8.63711	8.85037	8.66551	8.67881	7.49578	7.64319	7.63226	7.34096	7.43681	7.75478	7.49374	8.73443	7.97352	8.3925	8.45491	8.19341
ENSG00000111602	TIMELESS	8914	protein_coding	F	9.34152	9.07943	9.31585	9.44028	9.25023	9.02685	8.89186	9.18016	9.27357	8.71862	9.23978	9.04083	8.41617	8.54609	8.39395	8.29225	8.10176	8.15608	8.1163	9.38323	8.14163	8.90775	8.76347	9.2264
ENSG00000111640	GAPDH	2597	protein_coding	G	14.466	14.4837	14.5364	14.6811	14.9047	13.5827	14.2518	14.2351	14.2481	14.3889	15.0472	14.6906	14.2448	14.2493	14.1161	13.3645	13.3531	13.397	13.4182	11.6619	12.2353	13.5967	13.7527	13.9327
ENSG00000111644	ACRBP	84519	protein_coding	B	5.13508	5.68067	5.44417	5.30319	5.45292	5.58429	5.13508	5.52457	5.72008	5.66288	5.41462	5.55917	5.92812	5.79772	6.00073	6.36502	6.04717	6.15415	6.04665	5.89014	5.88015	5.13508	5.65329	5.48398
ENSG00000111652	COPS7A	50813	protein_coding	A	8.5416	8.39299	8.63237	8.31565	8.38627	8.71567	8.58989	8.61086	8.41776	8.67278	8.15983	8.68962	9.14529	9.27977	9.12318	9.51503	9.30418	9.29833	8.89993	9.566	10.1353	8.35547	8.34957	8.63524
ENSG00000111664	GNB3	2784	protein_coding	E	6.65195	6.70326	6.44641	6.76269	6.15774	6.46979	6.57812	6.76058	6.62621	6.78978	6.44014	6.23436	6.17479	6.0643	5.80029	5.55609	5.64504	5.5271	5.13508	5.672	5.56841	6.89274	6.42558	6.56028
ENSG00000111665	CDCA3	83461	protein_coding	E	8.01664	8.04412	7.99552	8.07241	7.71701	7.54672	7.95276	7.71524	7.78066	8.29119	7.93805	8.01222	6.83138	6.5248	6.82452	6.42751	6.23356	6.22145	7.21927	6.40628	6.52998	7.86659	8.02552	7.24271
ENSG00000111666	CHPT1	56994	protein_coding	H	9.64387	9.64583	9.84594	9.44623	9.86161	9.96551	9.3901	9.57337	9.41685	9.39329	9.47994	9.81506	8.4619	8.67697	8.6118	8.8812	8.67839	8.89958	8.66917	10.201	9.65891	9.70565	9.83558	10.0313
ENSG00000111667	USP5	8078	protein_coding	F	9.41715	9.551	9.63436	9.10579	9.03781	9.98375	9.61019	9.72044	9.80546	9.48973	9.91289	9.6761	8.88651	8.92245	8.69799	8.8812	8.84559	8.93868	8.45507	9.34391	9.15923	9.24584	9.48024	9.29463
ENSG00000111670	GNPTAB	79158	protein_coding	A	8.85257	9.3402	8.7198	8.64083	8.70722	9.08299	8.78423	8.9104	8.68961	8.93855	9.15913	8.60078	9.06658	9.2739	10.119	9.66211	10.5146	9.70343	10.3788	10.4761	11.424	10.0304	8.17771	9.14554
ENSG00000111674	ENO2	2026	protein_coding	H	10.3947	10.4739	10.2444	10.7461	10.1773	10.1876	10.5984	10.5963	10.4772	10.6821	10.3911	10.5188	9.97364	9.97599	9.91633	9.07998	9.04033	9.11961	8.72946	9.02484	9.3995	9.30483	9.05764	10.5519
ENSG00000111676	ATN1	1822	protein_coding	F	9.2247	9.19704	9.30182	9.67127	9.83002	8.72867	9.2357	9.40402	9.2248	9.80551	9.43432	9.51018	7.49578	7.37461	7.30438	7.70766	7.36484	7.43282	8.27475	6.95838	7.27212	9.53568	9.64562	9.70566
ENSG00000111678	C12orf57	113246	protein_coding	E	8.08101	7.92604	7.83548	7.94142	8.33108	6.95245	7.73467	7.45765	7.72018	8.2613	8.0303	8.12907	7.32722	7.25486	7.60203	7.16011	7.23674	7.26319	7.54807	7.00815	6.71995	7.75573	7.8546	7.96382
ENSG00000111679	PTPN6	5777	protein_coding	D	7.4549	7.49514	7.40258	7.37084	7.17348	7.24246	7.15197	7.17475	7.16686	7.27278	7.3329	7.53899	7.76175	7.8021	7.88015	7.70766	7.78913	7.82462	7.95627	7.79924	7.44836	7.69674	7.40443	7.71426
ENSG00000111716	LDHB	3945	protein_coding	B	5.13508	5.13508	5.13508	5.13508	5.13508	5.13508	5.13508	5.13508	5.13508	5.13508	5.13508	5.13508	5.13508	5.13508	5.13508	5.55609	5.98336	5.13508	6.02244	5.85573	5.95681	5.13508	5.13508	5.13508
ENSG00000111727	HCFC2	29915	protein_coding	D	6.88068	6.98467	6.7015	6.6114	7.20936	6.55882	6.64984	6.74343	6.57613	6.96087	6.42691	7.20504	7.72408	7.54615	7.81276	7.28343	7.41918	7.15532	7.21927	7.49018	7.836	6.77513	7.19351	7.20044
ENSG00000111728	ST8SIA1	6489	protein_coding	B	5.13508	5.13508	5.13508	5.13508	5.13508	5.13508	5.13508	5.31912	5.13508	5.13508	5.13508	5.13508	5.13508	5.13508	5.34201	5.13508	5.64504	5.13508	5.7935	5.64728	5.79376	5.13508	5.13508	5.13508
ENSG00000111731	C2CD5	9847	protein_coding	D	7.77755	8.0996	8.21917	7.84666	7.71701	8.54165	7.32341	8.09153	7.98209	7.7789	7.89157	7.82614	8.28219	8.75515	8.13432	9.03906	8.76444	8.83469	8.385	9.30245	9.17975	7.75573	7.89304	7.68475
ENSG00000111775	COX6A1	1337	protein_coding	H	9.92836	9.84277	10.0618	10.1391	10.6154	8.97931	9.75917	9.61567	9.77197	10.2922	9.70809	9.99901	11.4229	11.5001	11.483	11.5212	11.4277	11.5777	11.9901	11.2507	10.7499	10.0649	10.0394	10.3757
ENSG00000111788		NA	unprocessed_pseudogene	E	7.27783	7.36186	7.13095	7.5727	6.88893	7.33264	7.54473	7.17779	7.34208	7.29979	6.81485	6.88166	6.66807	6.5248	6.72896	6.87026	6.71898	6.68132	6.5043	7.03496	6.47686	7.27547	7.55831	7.67727
ENSG00000111790	FGFR1OP2	26127	protein_coding	D	8.08101	7.76268	7.81861	8.09822	7.97252	7.87026	7.92731	7.68663	7.61302	8.2074	7.70945	7.97696	8.76463	9.13184	8.93336	8.56012	8.64069	8.55094	9.1722	7.6115	8.10808	7.69674	7.85784	8.1219
ENSG00000111816	FRK	2444	protein_coding	F	9.14777	8.98076	8.97363	9.38658	8.90168	9.18735	9.17323	9.06098	8.95243	9.06835	9.14057	8.79338	7.9029	7.98889	8.07844	8.70368	8.42702	8.74035	8.53573	10.0285	9.04415	9.18431	9.48948	9.46072
ENSG00000111846	GCNT2	2651	protein_coding	F	8.47981	8.20436	8.5303	8.4749	8.23468	8.66984	8.66781	8.69563	8.75016	9.22523	8.92469	9.09045	7.9029	8.15349	7.68033	8.43887	8.58373	8.49935	8.61787	9.46337	9.10984	8.11014	8.96172	7.86282
ENSG00000111850	SMIM8	57150	protein_coding	C	6.27759	5.68067	6.18455	5.82208	6.25504	6.37976	6.32871	6.10017	6.21186	6.1205	6.1065	6.07032	7.27482	6.8437	7.02171	7.12734	7.24892	7.40988	7.51317	7.14658	6.80425	5.13508	6.48539	6.18946
ENSG00000111859	NEDD9	4739	protein_coding	H	11.1468	10.949	11.1045	10.4661	11.3804	11.2758	10.9629	10.9847	10.9183	10.5815	12.2933	11.4199	10.7452	10.568	10.6654	10.0873	9.93087	10.114	10.2171	9.58128	9.97598	10.921	10.8861	11.02
ENSG00000111860	CEP85L	387119	protein_coding	C	5.61162	5.13508	5.71867	5.78111	5.87388	5.51137	5.99079	5.82964	5.55015	5.92143	6.09709	6.07032	6.97494	7.20369	6.99541	7.54889	7.52817	7.23706	7.77531	7.7873	7.55123	6.49639	6.66369	6.01315
ENSG00000111863	ADTRP	84830	protein_coding	B	5.13508	5.13508	5.13508	5.13508	5.13508	5.13508	5.13508	5.13508	5.13508	5.13508	5.13508	5.13508	5.13508	5.13508	5.13508	5.55609	5.28957	5.5271	5.28738	5.13508	5.13508	5.13508	5.13508	5.13508
ENSG00000111879	FAM184A	79632	protein_coding	C	5.80602	5.13508	5.54914	5.73716	5.74721	5.53719	6.11856	5.52457	5.84917	5.40008	5.74082	5.86447	6.52808	6.5248	7.47685	7.0236	7.98737	7.49935	8.39522	7.6683	7.3858	6.99992	6.47565	6.12039
ENSG00000111880	RNGTT	8732	protein_coding	A	7.80341	8.01553	8.19996	7.87398	8.33302	8.4125	8.11892	8.05881	8.11214	8.43014	8.00969	8.17631	9.09571	9.07218	8.94299	8.80502	8.70532	8.98424	8.42878	9.46337	8.89972	7.91884	7.65566	8.39733
ENSG00000112029	FBXO5	26271	protein_coding	E	8.10182	8.17889	8.22551	8.06458	8.29967	8.16574	8.20569	7.97431	7.56766	7.87186	8.48246	8.145	6.47712	6.32181	6.49632	6.74092	6.46943	6.63897	7.62713	6.37833	6.91582	7.86659	8.03125	7.31352
ENSG00000112033	PPARD	5467	protein_coding	A	8.39858	8.20436	8.23025	8.50968	8.42675	7.64981	8.00229	8.07915	8.09653	8.61222	8.31679	8.43053	10.1151	10.077	10.0857	9.88113	9.88847	9.99714	10.1354	8.53656	8.87252	8.31744	8.32891	8.51923
ENSG00000112077	RHAG	6005	protein_coding	B	5.13508	5.13508	5.13508	5.13508	5.13508	5.13508	5.13508	5.13508	5.13508	5.13508	5.13508	5.13508	5.13508	5.13508	5.34201	5.13508	5.66746	5.13508	5.74011	5.53266	5.71119	5.13508	5.43534	5.13508
ENSG00000112078	KCTD20	222658	protein_coding	H	9.92261	9.98004	10.0268	9.76629	9.75181	10.3304	9.94478	10.3157	10.171	9.96124	10.3996	10.1736	9.19993	9.18912	9.05282	9.60171	9.34065	9.56082	9.05113	10.1761	10.2386	9.30483	9.7295	9.24376
ENSG00000112079	STK38	11329	protein_coding	A	7.75119	8.17889	7.81649	8.10332	7.50851	8.25728	7.97775	8.0869	8.2023	7.9914	7.91601	7.95898	8.68039	8.93741	8.8018	8.99693	9.10012	9.02112	8.62077	9.20042	9.71614	7.86659	7.92428	8.13542
ENSG00000112118	MCM3	4172	protein_coding	H	11.0553	10.8766	11.2261	10.8929	10.7787	11.2567	11.2834	11.412	11.3686	11.3576	11.5016	11.4247	9.62586	9.61737	9.40799	9.32418	9.19785	9.35711	9.37121	10.9093	10.3102	10.1422	10.556	10.0469
ENSG00000112139	MDGA1	266727	protein_coding	B	5.13508	5.13508	5.13508	5.13508	5.13508	5.27765	5.13508	5.26526	5.13508	5.28822	5.27502	5.97442	5.92812	6.0643	5.96488	6.06372	6.17221	5.91211	6.20886	6.47731	6.06941	5.13508	5.681	5.13508
ENSG00000112149	CD83	9308	protein_coding	B	5.80602	5.13508	5.27352	5.51013	5.61064	5.51137	5.63391	5.31912	5.13508	5.28822	5.13508	5.13508	6.30718	6.20221	6.60027	6.29834	6.57329	6.79975	6.49694	6.8767	6.91118	5.8344	5.70731	5.38209
ENSG00000112182	BACH2	60468	protein_coding	B	5.61162	5.13508	5.37468	5.13508	5.29424	5.13508	5.13508	5.39518	5.13508	5.47688	5.50445	5.73271	6.17479	5.98571	6.00073	6.14901	6.17221	6.08124	6.36331	6.64399	6.2228	5.8344	5.681	5.13508
ENSG00000112183	RBM24	221662	protein_coding	E	6.77189	6.85222	6.96384	7.17356	7.42866	6.7125	7.00638	7.22248	7.1352	7.73822	7.12428	7.61085	6.47712	6.5248	6.5752	6.42751	6.4216	6.72216	6.92684	6.4245	6.16837	7.27547	6.90791	7.17877
ENSG00000112186	CAP2	10486	protein_coding	E	8.22057	8.04412	8.23183	7.9837	8.6526	7.85501	8.22657	7.92659	8.01576	8.07583	7.93406	8.1917	6.52808	6.47765	6.86955	7.12734	6.85384	7.03749	7.50349	6.35925	6.95682	7.81228	8.18028	7.80941
ENSG00000112218	GPR63	81491	protein_coding	B	5.13508	5.13508	5.13508	5.13508	5.13508	5.27765	5.13508	5.47881	5.13508	5.13508	5.13508	5.13508	5.13508	5.13508	6.16888	6.78562	6.31861	6.45115	6.5043	6.91238	6.92044	5.13508	5.30864	5.13508
ENSG00000112242	E2F3	1871	protein_coding	E	7.77755	8.04412	8.14406	7.90664	8.13341	8.31357	7.64302	8.30665	8.18767	7.8184	8.56618	8.53031	6.24334	7.03664	6.77239	7.19206	6.83147	7.03749	7.06576	8.14702	7.582	7.91884	7.8962	7.83971
ENSG00000112276	BVES	11149	protein_coding	B	5.80602	5.13508	5.13508	5.13508	5.13508	5.38182	5.13508	5.13508	5.13508	5.13508	5.27502	5.55917	6.10052	5.13508	6.07851	5.85926	6.11764	6.15415	6.42836	6.4245	6.54924	5.13508	5.48158	5.48398
ENSG00000112294	ALDH5A1	7915	protein_coding	H	9.57953	9.69986	9.76328	9.61339	9.19843	10.1206	9.62581	9.73021	9.70255	9.51267	9.56135	9.62663	8.66097	8.59423	8.44937	8.91782	9.08943	9.27412	8.81535	10.0029	9.57463	9.43373	9.66206	9.47653
ENSG00000112297	CRYBG1	202	protein_coding	F	9.55743	9.48069	9.65309	9.51677	9.55855	10.04	9.45275	9.5652	9.09896	9.01384	10.1601	9.37681	8.24332	8.38003	8.09018	8.37411	8.31136	8.44582	8.81408	8.46087	8.90939	9.84446	10.151	8.94913
ENSG00000112299	VNN1	8876	protein_coding	E	6.36413	6.53197	6.58417	6.74123	7.05437	6.58297	6.71727	6.76058	6.8879	6.79552	6.42022	6.88166	5.92812	5.51988	5.85969	5.55609	5.72947	5.5271	5.99747	6.24711	6.03729	5.8344	6.36207	7.09991
ENSG00000112303	VNN2	8875	protein_coding	B	5.13508	5.13508	5.44417	5.42592	5.45292	5.51137	5.63391	5.26526	5.84917	5.13508	5.37727	5.13508	5.13508	5.13508	5.66021	6.06372	5.94236	5.13508	5.98467	6.19138	6.42092	5.13508	5.52225	5.62731
ENSG00000112304	ACOT13	55856	protein_coding	A	8.27638	8.30183	8.43128	8.05933	8.77408	7.93378	8.3457	7.84259	8.18767	8.112	7.56602	7.82614	9.05921	8.93741	9.66692	9.13538	9.96916	9.12639	10.5595	9.25552	9.14022	9.20511	8.32428	8.02049
ENSG00000112306	RPS12	6206	protein_coding	G	12.1604	12.1758	12.2773	12.5873	12.7498	10.977	12.2151	12.1391	12.2756	12.5462	12.5598	12.4699	11.9601	12.1166	11.9386	11.2249	11.2743	11.4037	11.5105	10.9688	10.1408	11.4844	11.6539	11.8251
ENSG00000112337	SLC17A2	10246	protein_coding	E	7.92591	8.27809	7.77334	8.28017	7.24856	7.52456	8.02641	8.01395	7.67832	7.57152	7.86668	7.9036	5.13508	5.13508	5.52139	5.13508	5.54265	5.13508	5.39862	5.56429	5.42457	7.43116	7.45772	7.88233
ENSG00000112367	FIG4	9896	protein_coding	D	7.35154	7.16008	7.2465	7.64209	7.18254	7.05671	7.43867	7.23704	7.34208	7.18404	7.39067	6.92204	7.86895	7.89865	7.92038	7.9431	7.81586	7.84154	7.97702	7.71336	7.71365	7.57049	7.4269	7.41304
ENSG00000112378	PERP	64065	protein_coding	H	9.95676	9.98004	10.1753	10.0476	9.98452	10.4337	10.1742	10.1636	10.2215	9.60091	10.3174	10.0247	9.83843	9.66293	9.59902	10.716	10.5523	10.7456	10.3974	11.6315	11.7295	9.26577	9.91697	9.58841
ENSG00000112379	ARFGEF3	57221	protein_coding	H	10.5292	10.8331	10.6855	11.1202	10.9674	10.5869	10.8613	10.6646	10.8513	10.7076	11.7392	11.0046	10.1673	9.85175	10.0202	9.33097	9.42285	9.75674	9.19175	9.19158	9.7301	9.81775	9.4792	10.9622
ENSG00000112394	SLC16A10	117247	protein_coding	C	6.5177	5.13508	6.35272	6.05587	6.04828	6.36518	6.11856	6.37879	6.57613	6.17398	6.58722	5.55917	7.22021	7.48438	7.08926	7.42279	6.92382	7.31393	7.37082	7.79328	7.15903	5.8344	6.89445	6.37012
ENSG00000112406	HECA	51696	protein_coding	C	5.13508	5.13508	5.84745	5.60869	5.92151	6.01221	6.22962	5.98649	6.05094	6.29982	6.22863	6.07032	7.9029	7.85122	7.40152	7.54889	7.40132	7.45537	7.14482	7.62845	7.49046	5.13508	6.05465	6.50385
ENSG00000112414	ADGRG6	57211	protein_coding	H	11.6421	11.6678	11.6491	11.7767	11.2424	12.1508	11.697	11.6724	11.526	10.9153	12.4142	11.6168	9.90558	10.0221	9.89836	10.628	10.5099	10.7279	10.7721	11.2449	11.2631	11.1786	11.3062	11.6151
ENSG00000112419	PHACTR2	9749	protein_coding	A	8.47981	8.0996	8.55432	7.82815	8.64951	9.01919	8.57377	8.35086	8.45474	8.05629	9.0109	8.60078	9.13831	8.91491	9.10424	9.19616	9.21956	9.37997	9.73865	8.97284	9.3711	8.62766	8.65018	8.43044
ENSG00000112425	EPM2A	7957	protein_coding	E	7.02747	6.92024	6.9013	6.90292	7.00857	7.03247	6.78097	6.96	6.62621	6.80122	6.83349	6.43642	6.10052	6.4283	5.85969	6.42751	6.44579	6.39851	6.16848	6.38773	6.9965	7.19006	6.97304	7.25306
ENSG00000112486	CCR6	1235	protein_coding	E	7.15878	7.31427	7.69902	7.38386	7.83553	7.61892	7.54473	7.82217	7.85735	7.09319	7.00562	7.23636	6.57674	6.56996	6.60027	7.25368	6.58735	6.7616	7.03362	7.52701	7.45749	6.77513	6.56023	7.568
ENSG00000112494	UNC93A	54346	protein_coding	E	8.14253	7.57713	8.17884	7.86191	8.0218	7.85501	7.7639	7.85908	7.85735	7.20885	6.66468	6.65615	6.57674	6.5248	6.56244	6.42751	5.88383	6.39851	5.81031	6.47731	6.196	8.06473	8.87314	8.18564
ENSG00000112559	MDFI	4188	protein_coding	B	5.13508	5.13508	5.13508	5.30319	5.13508	5.13508	5.13508	5.13508	5.13508	5.13508	5.27502	5.13508	5.53533	6.32181	6.03499	5.96846	5.66746	5.81	6.07016	5.71817	6.10033	5.13508	5.30864	5.30985
ENSG00000112561	TFEB	7942	protein_coding	D	6.71348	6.20788	6.53823	6.70455	6.52292	6.52787	6.57812	6.74774	6.34849	6.84591	7.11696	6.99902	7.78021	7.44155	7.32165	7.96102	7.74247	7.9699	8.42047	7.58043	7.55688	7.27547	6.78101	7.806
ENSG00000112576	CCND3	896	protein_coding	D	7.27783	6.92024	7.3192	6.79071	7.24426	6.96543	7.0568	7.15947	7.39562	7.36316	7.81117	7.92231	9.08848	9.14477	9.12412	8.8719	9.06564	9.04996	9.0787	9.39482	8.19227	7.50264	7.48785	7.04649
ENSG00000112584	FAM120B	84498	protein_coding	A	8.27638	8.04412	8.23968	8.91818	7.49434	8.24243	8.24714	8.13549	8.36691	8.21718	7.94201	7.74405	9.11005	9.25018	9.11564	9.24732	9.10967	9.08521	8.96735	8.40036	8.85149	8.46377	8.42715	8.49859
ENSG00000112624	BICRAL	23506	protein_coding	F	8.57151	8.55935	8.53539	8.53427	8.58124	8.35551	8.71259	8.47808	8.57144	8.24611	8.72808	8.51821	7.58333	7.48438	7.52774	7.61922	7.57951	7.54193	7.81705	6.5276	7.89222	8.11014	8.61473	8.38837
ENSG00000112655	PTK7	5754	protein_coding	H	10.9379	10.7714	10.816	10.3366	10.4127	11.3519	10.848	11.0756	10.883	10.2794	10.6446	10.4976	11.3299	11.4685	11.3742	11.3266	11.2316	11.3484	10.981	12.0159	11.7313	10.7123	10.8149	10.5439
ENSG00000112685	EXOC2	55770	protein_coding	A	8.22057	8.15296	8.09975	8.0139	7.93696	8.41397	8.3457	8.28938	8.32753	8.1099	8.40348	8.29499	8.7371	8.59423	8.73919	8.93578	8.85952	9.02839	8.57216	8.6863	9.68968	7.63509	8.30325	7.9174
ENSG00000112697	TMEM30A	55754	protein_coding	H	9.44953	9.25844	9.77561	9.53271	9.47228	10.0186	9.84833	9.71651	9.86112	9.31803	9.89694	9.59267	9.98144	9.99392	9.92497	10.2781	10.03	10.5023	9.83544	10.9969	10.7389	9.07549	9.92305	9.12158
ENSG00000112699	GMDS	2762	protein_coding	F	9.52742	9.43891	9.76758	9.50541	9.74894	9.72226	9.33413	9.67053	9.60807	9.14843	10.5749	9.99469	8.96761	8.89972	8.70305	8.60586	8.47902	8.60071	8.23726	9.04953	8.24457	9.22562	8.89503	9.32407
ENSG00000112701	SENP6	26054	protein_coding	F	8.94657	9.10641	8.99127	8.97572	9.37491	8.85465	8.95522	8.6693	8.85488	9.28439	8.9237	9.09856	7.54027	7.71611	7.65651	7.92494	7.97327	7.84154	8.83417	7.36086	7.48155	8.93295	9.55653	8.7873
ENSG00000112715	VEGFA	7422	protein_coding	G	12.9048	13.0588	12.6639	13.3385	12.9731	12.5196	12.9544	12.6606	12.6911	12.9509	12.1779	12.6461	12.0275	12.1035	12.1544	11.0034	11.0172	10.6386	10.4412	10.4729	10.2258	12.1163	11.8129	13.5428
ENSG00000112742	TTK	7272	protein_coding	E	7.5196	7.26488	8.03598	7.40951	7.6037	8.0846	7.36296	7.76488	7.47208	7.7076	8.06155	7.78571	6.79264	6.87806	6.44747	6.2267	6.05934	6.45115	7.27048	6.70842	6.77856	7.35562	7.67802	6.82816
ENSG00000112773	TENT5A	55603	protein_coding	D	7.75119	7.57713	7.60065	7.02289	7.95739	8.20205	7.57829	7.68249	7.76079	8.46489	7.91399	8.08019	7.86895	7.83504	7.81752	8.32007	8.47572	8.6488	8.98764	9.30142	8.67863	8.11014	8.2938	7.86282
ENSG00000112818	MEP1A	4224	protein_coding	E	7.97202	8.15296	8.60481	7.78395	9.09337	7.91293	8.24714	7.66162	7.78066	7.93531	7.1496	8.33704	6.90528	7.30408	7.43972	6.78562	6.85937	6.7616	7.39914	6.98628	7.1005	7.81228	8.14646	8.22152
ENSG00000112877	CEP72	55722	protein_coding	E	7.48764	7.21355	7.27225	7.31745	7.33167	7.5522	7.43867	7.38211	7.10272	7.40611	6.88774	7.17294	6.83138	6.94397	6.85969	6.59532	6.36282	6.28415	6.49694	6.91822	7.16284	7.35562	7.64813	7.13431
ENSG00000112941	TENT4A	11044	protein_coding	F	9.06648	9.07943	9.14752	9.07917	9.28641	9.21523	9.2357	9.23141	9.17432	9.6046	8.5951	9.39664	8.30751	8.44461	8.33134	8.03047	8.07348	8.20871	7.80932	8.11897	8.66599	8.62766	8.6185	9.28028
ENSG00000112964	GHR	2690	protein_coding	B	5.13508	5.13508	5.13508	5.13508	5.13508	5.13508	5.13508	5.50242	5.55015	5.13508	5.27502	5.13508	6.10052	5.79772	6.52989	5.96846	6.52261	6.08124	6.90639	7.092	6.8877	6.49639	5.13508	5.13508
ENSG00000112972	HMGCS1	3157	protein_coding	H	11.4893	11.7575	11.816	10.9977	11.717	12.2428	11.3483	11.1749	11.2745	10.7367	10.1874	10.67	12.0481	12.3521	12.0739	9.89948	10.1777	10.0935	8.98428	9.51117	9.86984	11.1994	11.3615	11.4083
ENSG00000112981	NME5	8382	protein_coding	C	5.13508	5.13508	5.13508	5.30319	5.13508	5.13508	5.13508	5.45342	5.13508	5.13508	5.13508	5.97442	6.75258	6.32181	6.94569	6.2267	6.87036	6.72216	7.39914	6.84614	7.18545	5.13508	5.70731	5.30985
ENSG00000112984	KIF20A	10112	protein_coding	F	9.04541	8.99528	9.30404	8.83413	9.28541	8.53222	8.94277	9.08792	8.82707	9.72524	8.87342	9.16179	7.2478	7.20369	7.09336	6.54224	6.00951	6.15415	6.75254	6.66588	6.71447	8.23816	8.93933	7.99095
ENSG00000112992	NNT	23530	protein_coding	F	9.52742	9.551	9.64551	9.1245	9.60141	10.0056	9.44397	9.45448	9.64026	8.99144	8.85072	9.03239	8.11981	8.1405	8.04259	7.34096	7.34622	7.45537	6.89603	7.5874	7.8383	9.22562	9.71906	9.68768
ENSG00000113048	MRPS27	23107	protein_coding	H	10.0281	9.6731	9.96913	9.55675	9.80879	10.356	9.97555	10.2489	10.1526	9.55595	9.88536	9.59839	9.07392	9.00283	8.80768	8.85311	8.59136	8.67688	8.17113	8.59331	9.35079	9.48561	9.82751	9.5421
ENSG00000113083	LOX	4015	protein_coding	H	11.2024	11.323	11.741	10.7561	12.0774	11.3342	10.9629	11.1652	11.1007	11.1559	11.6928	11.3267	8.64128	8.55585	8.5527	8.52482	8.07348	8.60071	9.06073	9.60889	8.23598	10.3144	10.3399	10.5294
ENSG00000113108	APBB3	10307	protein_coding	D	6.98046	7.21355	6.66547	7.04555	6.40665	6.84802	7.00638	6.92712	6.92641	6.87301	6.58722	6.70488	7.35266	7.69824	7.6131	7.44898	7.61064	7.15532	7.18259	7.96962	7.49931	7.09856	7.19351	7.18965
ENSG00000113119	TMCO6	55374	protein_coding	D	7.35154	6.98467	7.37045	7.37953	7.34369	7.22154	7.64302	7.4674	7.49662	7.43744	6.68061	6.88166	7.85165	7.97425	7.71913	8.30623	8.16491	8.07323	7.72402	8.62664	8.12496	7.43116	7.33942	7.22702
ENSG00000113140	SPARC	6678	protein_coding	A	7.72431	7.26488	7.80154	7.91542	7.63934	7.50487	7.24052	7.80902	7.87587	8.3438	7.04902	7.9036	8.04617	8.08725	8.33299	9.31051	8.85573	8.94638	9.64906	9.93055	10.1977	9.61544	8.97791	9.33336
ENSG00000113141	IK	3550	protein_coding	A	8.25802	8.37074	8.29197	8.5566	8.58449	7.72169	8.16298	7.85908	8.08075	8.98918	8.98274	8.92703	9.52797	9.36502	9.71628	10.0092	9.97438	10.0443	10.2555	8.32496	8.69988	8.35547	8.63349	8.65772
ENSG00000113161	HMGCR	3156	protein_coding	H	11.5239	11.5207	11.6696	11.0208	11.4543	11.9335	11.459	11.3292	11.3766	10.5551	10.8692	10.7871	11.1669	11.237	11.0017	9.87187	9.92848	9.90967	9.04038	9.92922	9.931	10.7691	11.5865	10.6701
ENSG00000113194	FAF2	23197	protein_coding	A	9.2433	9.19704	9.26115	9.11205	9.33901	9.18821	9.39922	9.45507	9.37279	9.71845	8.92271	9.30166	9.86398	9.81994	9.7628	10.3024	10.0334	10.2284	9.86913	9.32988	10.6714	8.80223	8.912	9.37671
ENSG00000113196	HAND1	9421	protein_coding	C	5.13508	5.13508	5.13508	5.13508	5.13508	5.13508	5.13508	5.13508	5.84917	5.13508	5.47718	5.13508	6.62334	6.73424	7.10153	7.0937	7.33113	6.83671	7.20716	6.95838	6.9433	5.13508	5.13508	5.13508
ENSG00000113209	PCDHB5	26167	protein_coding	B	5.13508	5.13508	5.37468	5.51013	5.41047	5.27765	5.13508	5.13508	5.13508	5.13508	5.37727	5.13508	5.13508	5.13508	5.28147	6.06372	5.66746	5.5271	5.43925	5.29782	5.42457	5.13508	5.30864	5.30985
ENSG00000113211	PCDHB6	56130	protein_coding	B	5.13508	5.90219	5.50052	5.30319	5.36005	5.62677	5.13508	5.13508	5.13508	5.28822	5.13508	5.13508	6.01904	5.51988	5.8875	6.42751	6.2911	6.45115	6.71679	6.27901	6.61109	5.13508	5.30864	5.43742
ENSG00000113212	PCDHB7	56129	protein_coding	B	5.13508	5.13508	5.13508	5.13508	5.29424	5.27765	5.13508	5.13508	5.13508	5.13508	5.13508	5.13508	5.53533	6.20221	6.16888	7.05914	6.89738	6.72216	6.58202	7.00272	6.92505	5.8344	5.55895	5.56188
ENSG00000113249	HAVCR1	26762	protein_coding	E	7.99451	7.89488	7.76454	8.20878	7.51904	7.36452	7.54473	7.80524	7.91219	7.42708	7.64947	7.56337	6.36706	6.4283	6.21533	5.13508	5.94236	6.0013	5.6147	5.76078	5.89352	5.8344	6.68004	7.31843
ENSG00000113273	ARSB	411	protein_coding	F	9.26167	9.06574	9.61658	9.78127	9.49734	9.60285	9.52116	10.0881	9.68208	10.1679	10.3492	9.96405	7.93604	7.75116	7.31477	8.2202	7.96379	8.53053	8.37814	9.49601	8.81307	8.80223	9.90858	8.74074
ENSG00000113303	BTNL8	79908	protein_coding	B	5.13508	5.13508	5.13508	5.13508	5.13508	5.13508	5.13508	5.13508	5.13508	5.13508	5.13508	5.13508	5.13508	5.13508	5.46185	5.55609	5.72947	5.13508	6.41248	6.2028	5.90663	5.13508	5.52225	5.30985
ENSG00000113312	TTC1	7265	protein_coding	A	7.75119	7.863	7.85627	7.78716	8.03864	7.48775	7.67426	7.52913	7.87587	8.3004	8.04325	8.20693	8.66097	8.62235	8.88862	9.1119	9.2038	9.23075	10.0626	8.41382	8.60898	7.91884	7.99062	7.77144
ENSG00000113319	RASGRF2	5924	protein_coding	F	8.64364	8.79393	8.82826	9.5271	8.38066	8.68447	8.82555	9.26817	8.94384	10.017	9.46782	9.47332	7.60435	7.58581	7.28335	7.59618	7.28085	7.52081	7.61228	7.20356	7.28256	8.56436	9.1053	8.36571
ENSG00000113328	CCNG1	900	protein_coding	H	10.2825	10.564	10.649	10.416	10.6596	11.0156	10.9098	10.8242	10.9227	10.5013	10.498	10.4191	10.0609	10.3682	9.98349	9.45419	9.45063	9.58559	8.9628	10.4995	9.8671	9.64614	10.0747	10.049
ENSG00000113368	LMNB1	4001	protein_coding	H	10.1363	9.87443	10.3133	10.1784	10.222	9.97933	10.1036	10.1639	10.0762	10.8483	9.65272	10.3865	8.29491	8.35783	8.23277	8.90875	8.61549	8.92317	8.89636	9.83749	8.96915	9.39806	9.8396	9.44259
ENSG00000113369	ARRDC3	57561	protein_coding	F	8.10182	8.65421	8.61806	8.72362	9.13698	8.31829	8.71259	8.7264	8.97792	8.85783	8.40775	8.35078	7.96841	8.0319	7.72422	8.03047	7.79721	7.77257	7.39914	7.93233	7.9356	7.96919	7.93352	9.09447
ENSG00000113396	SLC27A6	28965	protein_coding	B	5.13508	5.13508	5.13508	5.13508	5.61064	5.27765	5.13508	5.13508	5.13508	5.13508	5.13508	5.13508	5.13508	5.13508	5.90099	5.55609	5.96994	6.39851	6.07016	6.13196	6.18688	5.13508	5.30864	5.13508
ENSG00000113407	TARS1	6897	protein_coding	H	9.62274	9.84277	9.81874	9.83213	10.3473	9.16846	9.88121	9.82449	10.0122	10.4433	9.80052	10.0582	9.38219	9.55107	9.32138	8.81477	8.88202	9.06417	9.46405	7.98009	8.62867	9.02954	9.52889	9.5679
ENSG00000113448	PDE4D	5144	protein_coding	F	9.35867	9.45995	9.93704	10.3879	9.86028	9.52478	9.76623	10.0128	9.78162	9.43282	9.85057	9.39664	7.19202	7.06606	6.81428	7.0236	6.69385	7.18315	7.13198	6.41543	7.16284	8.71762	9.77808	8.62196
ENSG00000113492	AGXT2	64902	protein_coding	B	5.13508	5.13508	5.27352	5.13508	5.41047	5.41987	5.13508	5.26526	5.13508	5.13508	5.13508	5.13508	5.53533	5.98571	5.63982	5.13508	5.74868	5.5271	5.81031	5.92292	5.83838	5.13508	5.52225	5.62731
ENSG00000113494	PRLR	5618	protein_coding	F	8.55663	9.03797	8.88998	8.27793	9.48789	8.85788	8.78423	8.48392	8.31415	8.17565	7.46866	8.06351	7.88603	7.83504	7.86418	7.8879	7.8079	8.07323	8.32382	8.78835	8.73297	8.46377	9.18854	9.86775
ENSG00000113504	SLC12A7	10723	protein_coding	H	9.85782	10.016	9.87811	9.34998	10.0039	10.1931	9.83497	9.90436	9.78642	9.70548	8.86005	9.40318	9.51188	9.44549	9.52279	8.85311	8.8225	9.01382	8.50307	9.36075	9.26407	10.2054	10.2149	10.5414
ENSG00000113558	SKP1	6500	protein_coding	H	10.1113	10.1769	10.2405	10.6975	10.3936	9.1502	10.041	10.0176	10.1301	10.4786	9.83914	9.92823	11.1235	11.2004	10.9239	10.9864	10.9112	11.0545	10.8868	11.3545	10.9065	9.72015	10.5058	9.7873
ENSG00000113569	NUP155	9631	protein_coding	H	9.48119	9.68208	9.78572	9.31568	9.59742	9.95754	9.86815	9.81442	9.76226	9.6986	9.54799	9.849	8.84417	9.11223	8.73303	8.51286	8.74955	8.96164	8.64375	9.82471	10.0052	8.74638	9.40727	9.30411
ENSG00000113615	SEC24A	10802	protein_coding	H	10.533	10.6624	10.7371	11.0102	10.3416	10.899	10.8514	10.813	10.7977	10.6379	10.7609	10.6646	9.81243	9.76253	9.59429	9.68345	9.60539	9.92138	9.24789	10.6957	9.84942	9.66125	10.1413	10.579
ENSG00000113621	TXNDC15	79770	protein_coding	F	8.36473	7.83037	8.39386	8.40473	8.03385	8.17273	8.26741	8.1968	8.28701	8.36326	8.46483	8.30915	6.83138	7.03664	6.78301	6.69442	6.80289	7.00622	7.56054	7.31903	7.14754	8.35547	8.9691	7.53091
ENSG00000113643	RARS1	5917	protein_coding	H	9.41715	9.41755	9.65715	9.8621	9.60141	8.87814	9.67165	9.51741	9.57514	10.1464	9.36052	9.81506	10.3379	10.2687	10.1892	10.3196	10.1589	10.3775	10.5614	10.3139	9.95599	8.77458	9.82588	8.53957
ENSG00000113649	TCERG1	10915	protein_coding	F	9.48119	9.2342	9.41596	9.75993	9.74678	8.95744	9.43513	9.16652	9.49524	9.98967	9.47389	9.69755	8.2168	8.16637	8.31815	8.57169	8.39942	8.43486	9.23947	7.70383	8.04637	9.02954	9.54278	9.46284
ENSG00000113657	DPYSL3	1809	protein_coding	C	5.13508	5.13508	5.44417	5.30319	5.29424	5.33662	5.13508	5.52457	5.84917	5.61734	5.3329	5.13508	6.24334	6.2639	6.41849	6.82869	6.64849	7.09778	6.79291	6.95272	7.24387	5.13508	5.38039	5.52492
ENSG00000113732	ATP6V0E1	8992	protein_coding	A	8.16246	8.41488	8.26299	8.30245	8.7555	7.65743	8.58989	8.19107	8.28701	8.63124	8.30308	8.26625	9.42864	9.32586	9.46838	9.8342	9.72318	9.86183	10.6559	9.60141	9.16461	8.01778	8.7787	8.2688
ENSG00000113739	STC2	8614	protein_coding	H	11.4599	11.4306	11.2695	11.9413	11.6611	10.601	11.7968	11.8327	11.9575	11.721	11.8898	11.7172	10.4905	10.5044	10.4265	8.92683	9.10543	9.10595	8.90469	8.18581	8.79926	10.5105	10.1203	11.4766
ENSG00000113763	UNC5A	90249	protein_coding	B	5.61162	5.13508	5.27352	5.13508	5.41047	5.13508	5.13508	5.13508	5.13508	5.13508	5.13508	5.13508	6.17479	6.20221	6.34222	5.96846	6.31861	6.54912	6.09301	5.98435	5.90663	5.13508	5.30864	5.13508
ENSG00000113790	EHHADH	1962	protein_coding	F	8.79051	8.99528	8.94439	8.17289	8.87943	9.26133	8.60582	8.83599	8.65835	8.13699	7.88332	8.36439	7.51821	7.66179	7.68557	7.74981	7.62593	7.93891	7.46739	8.19254	8.08334	8.4981	8.98813	8.68897
ENSG00000113810	SMC4	10051	protein_coding	F	9.46545	9.37387	9.46051	9.40708	9.33134	9.54021	9.28576	9.15493	9.17432	9.22331	10.1841	9.52826	7.51821	7.62433	7.61585	7.34096	7.12159	7.23706	8.22773	7.81696	7.99823	8.80223	9.5279	8.10825
ENSG00000113838	TBCCD1	55171	protein_coding	D	7.27783	7.61632	7.57299	7.62417	7.41361	7.22855	7.54473	7.53145	7.5444	7.60229	7.46585	7.74405	8.82688	8.64079	8.84015	8.54845	8.83666	8.68613	8.09123	7.94576	8.98447	7.63509	6.85316	7.48845
ENSG00000113845	TIMMDC1	51300	protein_coding	A	8.27638	8.55935	8.47835	8.22054	7.84382	8.57086	8.20569	8.60339	8.30065	8.1162	8.47028	8.39122	8.83555	8.78029	8.58873	8.94468	8.9791	9.08521	8.59003	9.61716	9.51626	8.27836	8.41415	7.94235
ENSG00000113889	KNG1	3827	protein_coding	E	6.27759	6.53197	6.15905	6.48272	6.7105	6.48297	5.99079	6.10829	6.28262	5.64064	5.9292	6.43642	6.30718	6.20221	6.66644	6.2267	6.36282	6.22145	7.23127	6.19138	6.62306	8.06473	8.85571	8.86007
ENSG00000113924	HGD	3081	protein_coding	F	8.91204	9.1329	9.00595	9.13069	8.7555	9.37797	9.43513	9.50891	9.44143	9.10009	9.41482	9.18481	7.86895	7.83504	7.77166	8.37411	8.19746	8.29631	8.15309	8.92957	9.26323	8.80223	9.46051	8.75816
ENSG00000113966	ARL6	84100	protein_coding	C	6.27759	6.32805	6.04877	5.94828	5.96616	6.01221	5.63391	6.00507	6.21186	5.83044	6.31432	6.15617	6.42356	7.06606	7.14946	7.05914	6.99987	6.87256	6.84287	6.81478	7.32684	5.8344	6.08477	5.99659
ENSG00000114019	AMOTL2	51421	protein_coding	E	7.97202	7.40779	7.88284	7.32651	7.44353	8.37225	7.64302	8.08381	7.93	7.62939	8.07242	7.94077	7.32722	7.37461	7.26556	7.70766	7.38685	7.52081	7.45065	7.50504	7.09249	8.46377	8.59571	8.15943
ENSG00000114107	CEP70	80321	protein_coding	E	6.82753	7.36186	6.8533	7.40527	6.71713	6.4895	6.22962	6.62523	6.67415	6.77823	6.77179	6.65615	7.44977	7.44155	7.5796	7.39607	7.34622	7.62325	7.42343	6.76281	7.39855	6.64439	6.8104	6.74561
ENSG00000114113	RBP2	5948	protein_coding	C	6.36413	6.32805	6.03888	6.2931	6.34318	5.64665	6.11856	6.29697	6.13515	5.97617	6.16967	6.15617	5.53533	5.51988	6.1398	6.87026	6.57329	7.068	7.4337	7.13192	7.12031	6.77513	6.95386	7.25306
ENSG00000114115	RBP1	5947	protein_coding	C	5.95323	6.32805	5.65053	5.75954	5.78611	5.75207	5.99079	5.79338	5.95692	5.7971	5.70849	5.73271	6.30718	6.2639	6.40369	6.78562	7.0386	6.87256	7.9162	7.23114	7.29977	6.77513	6.15566	6.91214
ENSG00000114120	SLC25A36	55186	protein_coding	F	8.88855	9.45995	9.15	9.1393	9.28144	9.30521	9.119	9.10459	8.91773	8.96983	9.30635	9.01536	8.82688	8.72957	8.72435	8.11268	8.12736	8.41269	7.33455	8.54879	8.36267	8.85596	8.82018	9.46601
ENSG00000114268	PFKFB4	5210	protein_coding	H	11.0127	11.0354	10.8621	11.0065	10.5968	10.82	10.9225	11.0068	11.0073	10.6133	10.7047	10.626	10.7105	10.7539	10.5537	9.15082	9.13691	8.94638	7.82984	8.98057	8.77005	9.76279	9.67022	10.7008
ENSG00000114270	COL7A1	1294	protein_coding	F	10.0755	9.99452	9.81614	10.6018	9.6653	9.68174	10.0234	9.71798	9.97059	10.053	9.49328	9.6761	8.28219	8.41269	8.15121	7.25368	7.51833	6.87256	6.7584	7.42905	6.60506	10.3048	10.6265	10.6484
ENSG00000114315	HES1	3280	protein_coding	D	6.88068	7.16008	6.80793	6.97034	7.51554	6.61243	7.0568	6.96719	7.0694	7.13292	7.29505	7.17294	7.72408	7.8021	7.84105	7.7907	7.95185	8.02988	8.36258	7.71019	7.07632	7.09856	7.32506	7.41759
ENSG00000114331	ACAP2	23527	protein_coding	A	8.49551	8.72578	8.44624	8.54548	8.20527	8.93523	8.52431	8.5621	8.44252	8.44845	8.9018	8.4813	9.46809	9.50676	9.36653	8.97105	9.09692	9.07121	8.35736	9.37154	9.40026	8.3925	8.29853	8.56955
ENSG00000114346	ECT2	1894	protein_coding	F	8.36473	8.76026	8.44759	8.03546	8.34075	8.70375	8.22657	8.39868	8.51429	8.60484	8.74274	8.53031	7.42615	7.46314	7.29391	6.48643	6.87581	7.068	7.46739	7.61491	7.58476	7.50264	8.40322	7.18422
ENSG00000114353	GNAI2	2771	protein_coding	A	8.51104	8.43645	8.64065	7.82815	8.76125	8.68568	8.38328	8.63411	8.65835	9.08325	8.19166	8.8231	10.5546	10.5366	10.5049	10.5691	10.532	10.6574	11.0041	10.6234	11.0487	9.02954	9.27199	8.46066
ENSG00000114383	TUSC2	11334	protein_coding	D	7.58132	7.36186	7.65432	7.1323	7.95485	7.53845	7.7048	7.68042	7.76079	8.41837	7.53701	7.86542	8.63134	8.76358	8.64769	9.04734	8.79904	9.1128	9.33918	8.95856	8.30158	7.75573	7.8962	7.87586
ENSG00000114423	CBLB	868	protein_coding	F	7.77755	8.22937	8.07529	8.82039	7.90045	8.08089	8.05012	7.96928	7.81954	8.12663	8.31982	8.06351	7.51821	7.71611	7.41118	7.3688	7.22444	7.43282	7.41653	6.48586	7.40172	7.69674	8.0735	8.52127
ENSG00000114446	IFT57	55081	protein_coding	C	6.27759	6.0693	6.09648	5.86058	6.51503	6.08516	6.32871	5.94791	6.28262	6.33541	6.00712	6.23436	7.19202	7.48438	7.49503	7.22324	7.19107	7.068	7.48063	6.87065	7.00514	5.13508	6.09943	6.3479
ENSG00000114450	GNB4	59345	protein_coding	C	5.95323	6.32805	6.00847	5.82208	5.80465	5.81285	6.11856	5.13508	6.05094	5.28822	5.63728	6.15617	6.10052	6.0643	6.9224	5.96846	7.35743	5.91211	7.39914	7.84888	7.84515	6.64439	5.8641	5.30985
ENSG00000114480	GBE1	2632	protein_coding	H	9.95676	10.2985	10.1104	9.9911	9.82866	10.2795	10.1689	10.3082	10.3822	9.80359	10.3349	9.88682	10.6963	10.8357	10.2591	8.94468	9.05249	8.67688	7.34554	8.2667	8.16174	8.68826	8.69729	9.6417
ENSG00000114529	C3orf52	79669	protein_coding	B	5.61162	5.13508	5.37468	5.5457	5.29424	5.45336	5.13508	5.45342	5.13508	5.28822	5.61776	5.13508	6.24334	5.89805	5.92723	5.55609	6.30953	6.39851	6.46701	6.58345	6.33082	5.13508	5.77951	5.62731
ENSG00000114541	FRMD4B	23150	protein_coding	C	6.44375	6.70326	6.54408	6.39731	6.40665	6.50245	6.22962	6.32287	6.13515	6.17398	6.27633	6.30646	6.66807	6.91146	6.66058	7.05914	6.97504	6.94122	7.70463	6.60654	6.96129	6.49639	6.39432	6.22847
ENSG00000114554	PLXNA1	5361	protein_coding	H	9.52742	9.47036	9.57668	8.94373	9.50332	9.98766	9.64125	9.76962	9.74263	9.90562	9.11832	9.68687	10.2791	10.2863	10.1566	10.459	10.383	10.5509	10.1069	10.4774	10.6228	9.53568	10.2241	9.49424
ENSG00000114631	PODXL2	50512	protein_coding	C	6.18237	5.68067	5.70244	5.60869	5.85725	5.70194	5.63391	5.76797	5.84917	5.81399	5.63728	6.07032	7.07259	7.12291	7.47379	7.5246	7.61983	7.90721	7.94226	7.86598	7.95889	6.11485	5.62394	6.3479
ENSG00000114646	CSPG5	10675	protein_coding	B	5.13508	5.13508	5.37468	5.63714	5.41047	5.13508	5.13508	5.36041	5.13508	5.28822	5.50445	5.13508	6.42356	6.56996	6.30177	6.29834	6.16156	6.28415	6.42045	6.19138	6.01513	5.13508	5.30864	5.30985
ENSG00000114656	CFAP92	57501	protein_coding	E	7.1997	7.45218	7.04638	7.18869	7.08886	7.02017	7.19701	6.99203	6.92641	7.41314	7.0606	6.75163	6.62334	6.61334	6.36572	6.48643	6.59431	6.45115	6.60897	6.10701	6.77856	7.43116	7.71808	7.02817
ENSG00000114735	HEMK1	51409	protein_coding	D	8.14253	8.20436	7.79724	8.25067	7.64253	7.98257	8.09637	8.01395	7.93	8.00735	7.34835	7.26694	8.41617	8.69472	8.63185	8.58317	8.48723	8.20871	7.98159	9.01484	8.30486	8.35547	8.32196	8.34036
ENSG00000114739	ACVR2B	93	protein_coding	F	10.237	10.2809	10.2191	10.1434	10.3862	10.505	10.1202	10.3196	10.3273	9.66159	10.1095	9.66525	8.39274	8.48608	8.1362	8.26387	8.2623	8.36729	7.75125	8.91888	8.88128	9.3799	9.53883	10.2908
ENSG00000114744	COMMD2	51122	protein_coding	D	7.61115	7.36186	7.75791	7.43051	7.68338	8.10671	7.7048	7.92138	8.01576	7.69061	7.58929	7.61085	8.18977	8.55585	8.02228	8.24947	8.42702	8.46747	7.74585	8.50461	8.87032	7.50264	7.43578	7.55984
ENSG00000114770	ABCC5	10057	protein_coding	A	8.49551	8.51956	8.42029	8.48853	8.22215	8.68447	8.50743	8.54212	8.73026	8.5194	8.61855	8.36439	9.2199	9.18287	9.05873	9.67815	9.53953	9.55581	9.05861	9.86964	10.133	8.06473	9.11198	8.21899
ENSG00000114812	VIPR1	7433	protein_coding	B	5.13508	5.13508	5.33079	5.5457	5.29424	5.27765	5.13508	5.31912	5.13508	5.35155	5.3329	5.13508	6.24334	6.65509	6.43308	6.14901	6.36282	6.50126	6.24753	6.06815	6.42808	5.8344	5.62394	5.38209
ENSG00000114850	SSR3	6747	protein_coding	H	10.8068	10.6938	10.9298	10.7263	10.6327	11.0211	10.9873	11.1407	11.0093	10.7474	11.3108	11.0175	9.94201	9.97599	9.7379	10.2569	10.0422	10.2656	9.60754	11.163	10.6418	9.61544	10.1023	9.80909
ENSG00000114854	TNNC1	7134	protein_coding	C	6.18237	6.20788	6.23348	6.37732	6.06117	5.85485	5.99079	5.99584	6.34849	6.26288	6.15208	6.15617	7.22021	7.00651	6.93643	7.12734	7.37222	7.33859	7.53864	6.98075	6.61109	5.8344	6.09943	5.7365
ENSG00000114861	FOXP1	27086	protein_coding	F	9.42532	9.68208	9.51338	9.99921	9.94491	9.4465	9.36239	9.43247	9.35349	10.067	9.66632	9.82484	8.49525	7.97425	8.25547	8.74509	8.42702	8.61046	9.39162	7.66502	8.42274	9.67621	10.4031	9.92412
ENSG00000114923	SLC4A3	6508	protein_coding	C	5.95323	5.68067	5.79354	6.09788	5.84018	5.88144	6.22962	5.82964	5.84917	5.87745	5.61776	6.07032	7.32722	7.20369	7.12172	7.0236	7.23674	6.97415	6.87504	7.41727	6.82442	5.13508	6.128	6.04526
ENSG00000114933	INO80D	54891	protein_coding	F	9.84573	9.8104	10.2989	11.0115	10.2364	10.0707	9.47879	9.91211	9.39813	9.84091	10.504	9.54612	7.91957	7.88302	7.81276	9.18871	8.13369	9.01382	8.145	9.03847	8.30158	9.50249	9.83316	10.8173
ENSG00000114942	EEF1B2	1933	protein_coding	H	11.7053	11.7122	11.8306	12.1948	12.2959	10.852	11.8673	11.7576	12.054	12.0159	11.9572	11.8594	10.7836	10.8573	10.6133	9.08803	9.3143	9.18603	9.74461	8.50102	8.48181	11.0296	10.9429	11.3857
ENSG00000114948	ADAM23	8745	protein_coding	C	5.13508	5.13508	5.13508	5.13508	5.13508	5.27765	5.13508	5.13508	5.13508	5.28822	5.13508	5.13508	6.62334	6.91146	6.61259	7.9431	7.88553	7.38654	8.03749	8.06114	7.99004	5.13508	5.70731	5.56188
ENSG00000114956	DGUOK	1716	protein_coding	D	8.12232	8.20436	8.24594	7.79673	8.23052	8.06215	8.11892	8.1723	7.98209	7.67628	8.30002	8.2369	8.49525	8.32387	8.29139	8.52482	8.4029	8.59089	8.402	9.28698	8.45553	7.50264	7.6291	7.92681
ENSG00000114999	TTL	150465	protein_coding	A	9.14777	8.8904	9.1915	9.29162	8.58935	9.73105	9.54599	9.68015	9.53575	9.67006	10.0185	9.79032	9.54914	9.60808	9.43548	10.0218	9.9398	10.2316	9.85391	10.6832	10.7095	8.90775	9.13708	8.74773
ENSG00000115009	CCL20	6364	protein_coding	F	9.4415	9.31731	9.45585	8.97709	10.2588	9.32161	9.27589	9.06873	9.21056	8.51467	8.67848	8.8522	8.10539	7.9445	8.30984	9.46656	9.22054	9.17952	9.70579	8.46087	8.95677	8.62766	8.50274	9.31236
ENSG00000115107	STEAP3	55240	protein_coding	A	8.10182	8.15296	8.08757	7.86191	8.30562	7.83738	8.00229	8.30797	8.15795	8.81505	7.48261	8.56598	7.83414	7.89865	7.89369	8.81477	8.58526	8.74035	9.37634	8.87253	9.38575	7.86659	8.29142	8.29786
ENSG00000115112	TFCP2L1	29842	protein_coding	B	5.13508	5.13508	5.33079	5.37268	5.29424	5.13508	5.13508	5.13508	5.13508	5.35155	5.13508	5.13508	6.47712	6.2639	6.25087	6.36502	6.47719	6.54912	6.22839	6.38773	6.33082	5.13508	5.30864	5.13508
[truncated: 6,820 more rows]
