# Supplementary material for: Investigation of reversible histone acetylation and dynamics in gene expression regulation using 3D liver spheroid model
Source: Epigenetics Chromatin. 2022 Nov 21;15:35. doi: 10.1186/s13072-022-00470-7 (PMC9677638; doi:10.1186/s13072-022-00470-7)
Supplement: Supplementary file 5 — Additional file 5: Table 3. Proteome of HepG2/C3A spheroids and flat cells [file 13072_2022_470_MOESM5_ESM.xlsx]

## Sheet: Proteins
Supplementary Table 3: Proteome of HepG2/C3A spheroids and flat cells.
				Spheroids																																Flat cells
Protein IDs	Protein names	Gene names	log2 abundance	Nuclei_NaBut_Day1_Replicate1	Nuclei_NaBut_Day1_Replicate2	Cytoplasm_NaBut_Day1_Replicate1	Cytoplasm_NaBut_Day1_Replicate2	Nuclei_NaBut_Day2_Replicate1	Nuclei_NaBut_Day2_Replicate2	Cytoplasm_NaBut_Day2_Replicate1	Cytoplasm_NaBut_Day2_Replicate2	Nuclei_NaBut_Day3_Replicate1	Nuclei_NaBut_Day3_Replicate2	Cytoplasm_NaBut_Day3_Replicate1	Cytoplasm_NaBut_Day3_Replicate2	Nuclei_NaBut_Day10_Replicate1	Nuclei_NaBut_Day10_Replicate2	Cytoplasm_NaBut_Day10_Replicate1	Cytoplasm_NaBut_Day10_Replicate2	Nuclei_Nt_Day1_Replicate1	Nuclei_Nt_Day1_Replicate2	Cytoplasm_Nt_Day1_Replicate1	Cytoplasm_Nt_Day1_Replicate2	Nuclei_Nt_Day2_Replicate1	Nuclei_Nt_Day2_Replicate2	Cytoplasm_Nt_Day2_Replicate1	Cytoplasm_Nt_Day2_Replicate2	Nuclei_Nt_Day3_Replicate1	Nuclei_Nt_Day3_Replicate2	Cytoplasm_Nt_Day3_Replicate1	Cytoplasm_Nt_Day3_Replicate2	Nuclei_Nt_Day10_Replicate1	Nuclei_Nt_Day10_Replicate2	Cytoplasm_Nt_Day10_Replicate1	Cytoplasm_Nt_Day10_Replicate2	Flatcells_Nuclei_Nt_Replicate1	Flatcells_Nuclei_Nt_Replicate2	Flatcells_Cytoplasm_Nt_Replicate1	Flatcells_Cytoplasm_Nt_Replicate2
A0A0B4J2D5;P0DPI2				-2.57441	-1.43416	2.06423	1.43944	-6.3847	-6.14582	2.46049	2.73777	0.194358	-6.26937	1.86723	1.93747	-6.36956	-6.14173	0.429822	1.24038	-2.48738	-6.58137	0.457907	1.95392	-6.3186	-6.43697	2.35321	0.858716	-6.18825	-2.16523	-0.390641	1.5946	-6.08117	-1.83739	-0.100638	0.591177	-6.87229	-6.33514	0.746405	0.551979
A0AVT1	Ubiquitin-like modifier-activating enzyme 6	UBA6		-2.68939	-0.692736	-3.67239	-6.25957	-1.21124	0.318731	-2.59079	-1.96601	0.0255057	0.864987	-4.1265	-1.52518	-0.583404	-3.14868	-6.28041	-3.62661	-1.76152	2.47038	-0.915095	-0.957116	-1.81549	-6.19077	-1.24414	-1.69684	-0.867558	-2.88066	-6.18376	-3.24705	-3.16727	0.356285	-5.97963	-3.19424	-6.87612	-6.47391	-6.24598	-6.55024
A0FGR8	Extended synaptotagmin-2	ESYT2		-3.52271	-5.91821	-1.49739	-1.50501	-2.40012	0.13366	-3.83939	-1.6884	-1.36105	-3.29286	-0.450889	-1.35841	-2.7269	-6.22457	-6.40166	-2.83959	-1.65005	-6.49839	-6.28099	-6.55983	-1.17207	-2.37506	-6.64079	-2.91989	-1.6939	-6.15241	-6.25729	-0.600792	-2.0095	-5.86434	-5.99792	-2.75829	-6.67195	-6.38626	-2.03546	-6.50408
A0MZ66	Shootin-1	KIAA1598		-6.07847	-6.06369	-2.54277	-6.30416	-6.44192	-6.10659	-4.97078	-3.13725	-6.41262	-6.29452	-3.57494	-1.98552	-6.142	-6.00277	-6.36323	-1.69767	-6.21348	-6.54654	-6.14598	-2.10362	-6.2658	-6.33657	-3.40295	-1.45736	-6.21758	-6.151	-6.21455	-6.31291	-4.02682	-5.80772	-6.04779	-6.24453	-6.86271	-6.52265	-2.73164	-2.94582
A1L0T0	Acetolactate synthase-like protein	ILVBL		-6.00011	1.77222	0.640572	-0.845175	-1.91294	0.254985	-0.745118	1.03456	1.21429	0.672067	0.26102	1.24009	1.199	-0.373599	0.692064	0.970932	0.777774	0.220423	0.555972	1.54439	1.31812	1.52942	1.26757	0.879403	0.451363	1.37397	0.946226	1.68533	0.65682	2.36047	-0.653248	0.995885	-6.8292	-2.76583	0.0582209	0.395318
A2RRP1	Neuroblastoma-amplified sequence	NBAS		-6.1171	-6.16554	-6.39026	-4.66378	-6.40497	-6.16717	-6.31861	-6.5063	-3.66348	-3.30729	-2.92221	-3.48162	-6.3043	-0.205263	-6.33338	-3.19775	-6.1832	-6.3626	-3.16668	-4.0139	-6.0832	-6.33814	-3.91883	-3.27641	-6.26457	-6.14231	-6.23121	-6.17163	-6.179	-5.67938	-5.95396	-6.4422	-6.75561	-6.46982	-6.29075	-1.28044
A3KMH1	von Willebrand factor A domain-containing protein 8	VWA8		-2.8443	-1.69357	-2.50619	-6.11776	-2.68368	-2.87047	-6.20549	-6.47147	-3.58973	-6.35762	-6.49538	-2.62581	-2.71992	-6.13364	-1.7654	-6.68506	-2.65679	-3.0192	-6.14339	-2.26599	-2.74811	-6.23393	-6.56554	-6.24235	-6.14707	-2.62228	-2.85804	-2.95849	-1.83398	-5.67596	-6.00178	-6.17109	-6.80277	-6.47899	-1.99918	-2.65781
A5YKK6	CCR4-NOT transcription complex subunit 1	CNOT1		-6.22212	-3.74361	-6.45504	-6.14753	-6.48788	-3.63381	-6.15523	-6.53234	-6.37151	-1.499	-2.71264	-0.837094	-6.33775	-6.26126	-2.14011	-1.88618	-3.07978	-6.56027	-6.10479	-4.20257	-2.98149	-6.22888	-2.55558	-6.13855	-3.71048	-6.10241	-6.20347	-6.17042	-4.00009	-5.69898	-1.90102	-6.44961	-6.57909	-6.58029	-3.27657	-6.54493
A6NCE7;Q9GZQ8;Q9H492	Microtubule-associated proteins 1A/1B light chain 3 beta 2;Microtubule-associated proteins 1A/1B light chain 3B	MAP1LC3B2;MAP1LC3B		-6.0313	-6.03162	-6.31472	-6.38978	-6.38572	-6.2566	-6.28036	-6.34076	-6.29939	-6.27607	-6.45809	-2.26848	-6.2221	-6.23505	-6.46214	-6.53618	-6.10444	-6.33282	-6.32246	-6.57025	-6.20885	-6.3709	-6.41809	-6.14849	-6.29891	-6.04712	-6.14756	-6.14311	-3.29063	-5.69065	-6.11473	-6.31624	-6.86165	-6.33683	-4.13605	-6.34767
A6NCS6	Uncharacterized protein C2orf72	C2orf72		-5.95948	-6.1701	-6.38764	-6.26726	-2.00173	-1.94545	-6.23584	-4.20745	-1.95986	-6.32526	-6.39574	-2.35771	-6.24459	-6.09641	-1.90934	-2.88752	-6.11675	-6.51966	-6.09626	-1.2311	-6.27267	-2.23801	-0.298674	-1.74592	-2.29287	-6.29443	-6.15451	-0.556178	-6.29476	-5.7018	-2.03367	-1.88327	-6.87595	-6.39792	-6.49362	-6.48326
A6NDG6	Phosphoglycolate phosphatase	PGP		-6.17114	-6.17274	-6.32195	-3.00215	-6.47079	-6.29438	-6.39267	-1.90979	-6.28826	-6.34685	-2.85196	-6.66624	-6.201	-6.08092	-1.05931	-0.537626	-6.05375	-6.4977	-2.97304	-2.87875	-6.11192	-6.36172	-2.11143	-2.43428	-6.23926	-6.07667	-1.369	-6.17758	-6.23535	-5.69319	-0.415533	-0.672814	-6.69253	-6.56566	-6.24197	-1.42271
A6NDU8	UPF0600 protein C5orf51	C5orf51		-6.25629	-3.93808	-6.40555	-6.17791	-6.28806	-6.1788	-6.27371	-6.56273	-2.02271	-6.15241	-2.61584	-6.51207	-6.10729	-6.01469	-6.44301	-6.4207	-6.14029	-6.34816	-6.11301	-6.72463	-6.23152	-6.24982	-6.4051	-6.30911	-6.23676	-6.2318	-6.09	-6.12404	-6.15278	-5.81965	-5.9958	-6.40829	-6.6519	-6.46497	-6.38949	-6.27205
A6NHR9	Structural maintenance of chromosomes flexible hinge domain-containing protein 1	SMCHD1		-0.284939	-0.7262	-6.39418	-6.35088	-0.817539	-0.075272	-6.3933	-6.34896	-1.07142	-1.11581	-6.42735	-6.61942	-2.34088	0.498996	-6.38371	-6.51839	0.531774	0.779184	-6.30362	-6.76413	-0.0663165	-0.553334	-6.46827	-6.07044	-0.989631	0.567981	-6.12611	-6.12441	-1.0603	0.10451	-6.14832	-6.35456	-0.537267	0.487697	-6.34437	-6.36269
A6NKT7;Q7Z3J3	RanBP2-like and GRIP domain-containing protein 3;RanBP2-like and GRIP domain-containing protein 4	RGPD3;RGPD4		-6.15914	-2.06534	-6.23117	-6.37972	-6.28924	-6.25657	-6.34065	-6.61496	-1.64059	-6.23264	-6.3995	-6.74545	-0.586435	-2.32291	-6.38065	-6.56174	-6.3115	-0.961046	-6.27989	-6.72164	-6.29248	-1.44585	-6.59336	-6.33813	-6.35566	-0.502878	-6.16028	-6.05476	-6.20629	-5.68086	-5.97372	-6.20369	-0.240678	-0.319657	-6.40858	-6.36756
A6NMY6	Putative annexin A2-like protein	ANXA2P2		-6.21905	-5.88514	-6.47326	-6.23609	-6.21036	-6.34049	-6.3833	-6.48704	-6.47804	-6.23996	-1.38089	-6.663	-6.11255	-6.28516	-6.28528	-6.42826	-6.11469	-6.41728	-6.23088	-6.73095	-6.20438	-6.27341	-6.6318	-6.2681	-6.38421	-6.18482	-6.10922	-6.06215	-6.11505	-5.75055	-6.17765	-6.36283	-6.79175	-6.46139	-6.29525	-6.43456
A8CG34;Q96HA1;Q6PJE2;A6NF01	Nuclear envelope pore membrane protein POM 121C;Nuclear envelope pore membrane protein POM 121	POM121C;POM121		-6.23616	-6.04935	-6.49188	-6.32955	-6.31252	-6.36922	-6.41436	-6.55646	-6.45236	-6.1881	-6.44288	-6.74039	-6.33326	-6.10551	-6.35404	-6.47535	-3.39983	-6.46735	-6.18477	-6.68197	-6.18425	-6.22252	-6.43727	-6.28407	-6.25248	-2.84358	-6.15081	-6.28588	-0.588503	-5.83492	-6.17381	-6.35055	-6.78029	-6.58757	-6.33313	-6.41199
A8MXV4	Nucleoside diphosphate-linked moiety X motif 19, mitochondrial	NUDT19		-3.6764	-6.1456	-3.08391	-6.17919	-6.3457	-2.87658	-1.78284	-2.14552	-2.76648	-6.30684	-2.60522	-1.84834	-6.16266	-6.20039	-1.65623	-2.90961	-3.14883	-6.38564	-6.17321	-1.52703	-3.36689	-3.17138	-0.995965	-1.44353	-2.04717	-6.21611	-2.57529	-6.14949	-6.21458	-5.66132	-6.24214	-2.63197	-6.73266	-6.35089	-6.20767	-6.34747
B1AK53	Espin	ESPN		-6.19736	-6.15805	-0.370819	-0.295904	-6.33929	-6.28127	-1.47983	-0.994664	-6.34809	-6.33645	-2.14126	-2.74429	-6.29815	-6.22104	-1.96355	-0.3802	-0.899613	0.565556	-6.32808	-0.218314	-0.0225405	-6.19206	0.629744	-0.629691	-1.99515	-0.0427778	-1.29006	-1.78713	-6.24661	-5.65852	-1.41352	-1.05676	-6.72002	-6.32857	-3.78599	-6.52488
B2RUZ4	Small integral membrane protein 1	SMIM1		-6.16135	-5.99376	-6.30846	-6.16024	-6.43596	-6.21105	-6.24523	-6.41007	-6.21731	-6.12139	-6.30042	-3.4307	-6.13478	-6.23341	-6.51857	-6.53163	-6.14689	-6.49666	-2.16478	-6.65261	-6.30358	-6.27209	-6.63798	-4.11185	-6.23532	-6.30786	-6.31093	-6.25141	-6.29284	-5.65466	-6.19101	-6.28746	-6.61984	-6.48048	-6.4093	-2.37301
O60812;B2RXH8;P0DMR1;B7ZW38	Heterogeneous nuclear ribonucleoprotein C-like 1;Heterogeneous nuclear ribonucleoprotein C-like 2;Heterogeneous nuclear ribonucleoprotein C-like 4;Heterogeneous nuclear ribonucleoprotein C-like 3	HNRNPCL1;HNRNPCL2;HNRNPCL4;HNRNPCL3		-5.96126	-5.94915	-6.43696	-6.10784	-6.21796	-6.36335	-6.38041	-6.50184	-6.2796	-6.25143	-6.35868	-6.72161	-6.10652	-6.26079	-6.51244	-6.71271	-6.32594	-6.52684	-6.26204	-6.79224	-1.07882	-6.44415	-6.66634	-6.29609	-6.11918	-6.15773	-6.09525	-6.08102	-6.18597	-0.898887	-6.11711	-6.31139	-6.72912	-6.36492	-6.32899	-6.27741
P0CG08;B7ZAQ6	Golgi pH regulator B;Golgi pH regulator A	GPR89B;GPR89A		-6.01828	-6.07105	-6.38883	-6.12933	-6.47687	-6.18419	-6.25899	-6.33568	-6.41742	-6.23841	-6.26246	-6.76368	-6.24264	-6.08547	-6.30093	-6.59413	-6.11505	-6.54492	-6.32069	-6.65443	-6.26371	-6.235	-2.46056	-6.09102	-6.19069	-6.23506	-6.15622	-6.18178	-6.19456	-5.74173	-6.00303	-6.33034	-6.72545	-6.41254	-6.41402	-6.40695
P02768	Serum albumin	ALB		-2.23881	-0.300269	4.06488	3.97714	0.477474	1.26587	3.60494	4.35954	-0.61957	-0.223617	3.20636	3.15008	4.55716	3.20513	7.60519	8.09842	-0.701619	-1.87372	4.10225	4.75874	0.235326	0.59544	4.29728	4.52987	1.99323	-1.34589	4.56924	4.26376	0.669184	0.267282	3.38442	3.66269	-6.74008	-6.49553	1.07517	1.15897
Q13765;E9PAV3	Nascent polypeptide-associated complex subunit alpha;Nascent polypeptide-associated complex subunit alpha, muscle-specific form	NACA		-1.86859	-5.92069	2.96168	2.1204	-6.23862	-6.15506	1.94748	0.902011	-1.99941	-6.30134	1.03544	2.85443	-6.34528	-6.07954	-1.58779	1.10143	-1.83747	-2.43159	1.6521	2.57231	-6.24346	-6.36903	1.01684	2.18819	-6.23677	-6.06266	0.0200951	2.19793	-6.29217	-5.60411	1.75574	0.896213	-6.79812	-6.43394	1.60907	2.37204
E9PRG8	Uncharacterized protein C11orf98	C11orf98		-6.2172	-5.98773	-1.26691	-0.986039	-2.58288	-6.35771	-2.71961	-2.0466	-6.32027	-6.35682	-1.15246	-0.734901	-6.15196	-5.99896	-2.05665	-6.55188	-2.90441	-6.50771	-0.913558	-2.0953	-6.27863	-6.24292	-6.51974	-0.816571	-6.23341	-6.2549	-1.61254	-6.32277	-6.05252	-5.65974	-0.54004	-2.124	-6.75102	-6.39768	-6.29163	-6.32422
O00148	ATP-dependent RNA helicase DDX39A	DDX39A		0.08914	-1.67102	-6.20703	-0.60367	-0.495039	-0.723133	-6.19909	-6.4656	-6.21158	-1.64394	-2.13801	-1.48858	0.69476	-2.66462	-6.29798	-0.767726	0.77426	-2.29373	-6.17727	-1.19255	-2.33652	-1.1426	-2.69836	-2.83214	0.695873	-0.678586	-6.12491	-6.24979	-0.994498	-5.80265	-6.08382	-0.582686	-1.59811	-6.36785	-3.76234	-2.72417
O00151	PDZ and LIM domain protein 1	PDLIM1		-2.64764	-5.9235	2.53439	1.62194	-6.44829	-2.34651	1.74438	2.802	-2.44704	-6.16023	2.34323	2.29867	-1.15237	-6.23552	2.79474	4.1429	-1.11436	-0.771116	0.323381	2.89177	-2.66331	-1.22865	3.05888	2.37412	-1.92544	-3.97446	0.870585	3.14457	-1.18503	-1.09725	2.01166	3.5102	-6.84048	-6.58436	2.51764	2.60726
O00154	Cytosolic acyl coenzyme A thioester hydrolase	ACOT7		-5.96572	-0.240587	1.77394	0.514134	-6.42777	-0.0583968	-2.49763	0.749519	-2.67954	-6.27158	-2.24437	1.22336	-0.256913	-1.58444	-2.77159	-0.666628	-6.05192	-1.25965	-3.91084	0.207849	-0.915743	-6.44422	-3.40072	0.130232	-1.33615	-2.14713	-4.21194	-6.09161	-6.18856	-2.65441	-6.18594	0.619179	-2.41985	-2.64081	0.988421	1.2099
O00159	Unconventional myosin-Ic	MYO1C		1.93005	0.970341	-6.41128	-6.24846	0.159352	1.01771	-1.65808	-1.96339	1.18328	1.19569	-1.32473	-1.56818	1.88035	0.497505	-6.5103	-6.67456	2.09378	2.0644	-6.28938	-6.80483	2.05507	1.80203	-6.58902	-6.18952	2.65353	2.78573	-6.24276	-6.04732	0.325774	1.44412	-5.97059	-6.35324	3.16407	1.398	-0.227583	-6.2708
O00161	Synaptosomal-associated protein 23	SNAP23		-6.21954	-5.9229	-6.26379	-3.27327	-6.4685	-6.36056	-0.704158	-2.2892	-6.42383	-6.29065	0.279462	-0.772355	-2.06274	-6.03143	-6.43964	-1.19329	-6.22762	-2.28436	-2.15396	-1.61333	-6.14886	-6.29916	-1.52601	-1.81351	-1.75417	-0.858277	-2.45249	-0.421437	-2.44365	-1.35532	-1.53993	-3.56342	-3.22393	-3.20906	-1.30654	-0.426299
O00168	Phospholemman	FXYD1		-6.2479	-6.02558	-0.081968	-6.16483	-6.2534	-6.20294	-6.3815	-6.39631	-6.43811	-6.18687	-6.3147	-6.7521	-1.70892	-6.01365	-1.03036	-6.53765	-6.3008	-6.35494	-6.29035	-0.209186	-6.28297	-6.19327	0.245588	-6.14058	-6.33452	-6.21428	-6.11828	-0.774348	-6.1967	-5.63471	-6.20812	-6.40507	-6.84783	-6.52042	-6.41024	-6.35593
O00170	AH receptor-interacting protein	AIP		-6.05357	-1.4111	-1.65688	-1.94791	-0.296061	-1.11005	-2.16306	-6.49376	-1.1905	-6.14231	-2.33082	-6.77872	-2.45582	-6.138	-1.72656	-1.56419	-0.257061	-4.54552	-6.15424	-6.67699	-1.50185	-1.51443	-6.60807	-0.949965	-6.32399	-6.25993	-6.12867	-6.22887	-6.10202	-2.043	-0.929016	-6.34171	-6.87628	-3.57022	-6.27752	-6.55166
O00178	GTP-binding protein 1	GTPBP1		-1.62644	-6.17954	-6.21417	-1.70146	-1.37383	-1.55987	-6.38109	-2.55116	-1.77881	0.166368	-2.14713	-4.58778	-0.96887	-6.17859	-4.37917	-6.54172	-0.669317	-6.52724	-6.21195	-2.57635	-0.994396	-4.3773	-1.31557	-6.11963	-0.590009	-0.866514	-6.12392	-6.25741	-1.11778	-1.86984	-2.91673	-6.29237	-6.80923	-6.41779	-6.47868	-6.51494
O00186	Syntaxin-binding protein 3	STXBP3		-6.1502	-2.54766	-6.30463	-6.40263	-6.4848	-2.28054	-6.42284	-6.44509	-6.22184	-2.84573	-6.49758	-3.46957	-6.30456	-2.47884	-6.34134	-6.66206	-3.45845	-6.37976	-6.15085	-6.65899	-3.21996	-6.39734	-6.50516	-6.3395	-6.30092	-6.08714	-6.19345	-6.23347	-0.520561	-5.85971	-6.12185	-6.26705	-6.74219	-6.38272	-6.35217	-6.33829
O00193	Small acidic protein	SMAP		-6.09035	-5.9949	-1.43318	-0.10426	-6.37661	-6.24901	-1.4031	-0.505758	-6.28564	-6.14092	-0.710757	-6.55159	-6.14665	-6.15626	-6.2657	0.164251	-6.13882	-6.4194	-3.05307	-2.05414	-6.08293	-6.22216	0.799952	-3.43974	-6.34167	-6.04965	-6.10423	0.190524	-6.12475	-5.80155	-6.21028	0.562575	-6.76164	-6.33638	-6.2984	-6.48311
O00203;Q13367	AP-3 complex subunit beta-1	AP3B1		-6.11516	-5.9177	-1.55029	-1.72643	-0.831003	-6.39081	-2.76924	-0.604614	-3.39444	-2.13876	-0.25855	-0.874344	-2.72144	-6.22654	-0.767877	-1.88744	-6.06098	-6.32763	-0.912741	-0.34852	-6.32115	-6.30115	-0.120033	-3.01939	-3.72958	-1.64051	-0.638194	-6.17719	-6.11576	-2.71009	-0.136264	-6.39249	-6.71553	-3.66291	-2.65328	-1.07647
O00217	NADH dehydrogenase [ubiquinone] iron-sulfur protein 8, mitochondrial	NDUFS8		-1.74609	-0.476944	-6.27542	-6.27556	-0.895454	-6.35145	-2.59082	-1.79169	-1.61786	-0.32597	-0.865571	-1.34345	-1.28243	-6.09824	-6.47217	-3.36333	-1.49565	-0.284541	-6.10697	-3.20764	0.2667	-0.934512	-6.47952	-6.0679	0.192121	-1.1904	-2.43168	-1.9167	-0.423586	-2.70626	-3.02646	-2.02969	-6.80739	-3.633	-1.95425	-1.26445
O00231	26S proteasome non-ATPase regulatory subunit 11	PSMD11		1.11783	2.46105	-0.223449	0.384183	0.941435	0.784132	1.15832	0.706794	-0.062372	1.6594	-0.713814	0.895407	1.84555	0.423734	-1.86216	1.26333	1.04879	-1.37733	-0.00732994	2.39657	0.208196	1.48551	2.18959	-3.00478	1.56217	0.170929	0.745573	-0.288049	-0.653475	-0.926753	0.746697	1.22551	-6.80828	-6.34865	0.0947026	2.07133
O00232	26S proteasome non-ATPase regulatory subunit 12	PSMD12		-0.0461012	0.9757	-0.761103	0.153277	0.126545	1.53619	0.405967	0.422976	0.510077	1.07733	1.29092	-0.349376	-0.0541919	-1.95648	-1.33706	-1.31825	-2.56317	-6.52327	0.00184011	-1.19246	-0.355987	0.340414	0.549486	-1.5912	-0.0536845	-0.72938	-2.14972	0.547901	-6.16863	-0.77109	-1.23657	-0.000606067	-6.87555	0.705448	0.940016	-0.0997166
O00233	26S proteasome non-ATPase regulatory subunit 9	PSMD9		-6.18532	-6.1483	-1.20007	-1.3995	-6.48988	-6.18426	-0.220794	0.302757	-6.37437	-6.17896	-1.06403	-2.38044	-6.29064	-6.06155	-3.693	-1.57961	-6.06191	-6.5403	-3.40507	-0.489307	-6.19598	-6.38256	-0.227952	-4.1587	-6.2109	-6.33968	-6.15741	-0.939761	-6.10998	-5.81505	-1.13292	-1.17983	-6.74959	-6.47611	-6.44465	-6.51749
O00244	Copper transport protein ATOX1	ATOX1		-6.18275	-6.03299	-6.20777	-6.17928	-6.20248	-6.29743	0.792015	2.84685	-6.50124	-6.40952	1.86821	2.20313	-6.32905	-6.12626	-6.33527	-1.24918	-6.32686	-6.30555	-6.189	-6.73063	-6.23827	-6.34327	-6.62483	-2.97219	-6.36387	-6.17176	-0.560611	-2.4801	-6.30296	-5.87382	-1.11606	-6.33498	-6.83344	-6.46875	-6.2901	-6.37869
O00255	Menin	MEN1		-5.96991	-6.12048	-6.30804	-6.31169	-6.38425	-6.15237	-6.41613	-6.62737	-6.27427	-3.38533	-6.43744	-6.60548	-6.18009	-6.23661	-6.29151	-6.59389	-6.07483	-3.21597	-6.31726	-6.54769	-6.24199	-6.44478	-6.60743	-6.3021	-6.12653	-6.12595	-6.13459	-6.15337	-6.15938	-5.85507	-6.13884	-6.23784	-3.79424	-6.5517	-6.3916	-6.30664
O00257	E3 SUMO-protein ligase CBX4	CBX4		-6.10611	-6.07567	-6.46958	-6.39282	-6.25111	-6.19728	-6.14271	-6.40049	-6.3132	-6.33592	-6.46156	-6.6581	-6.33851	-6.13948	-6.51708	-6.67637	-6.18552	-6.49848	-6.22471	-6.57728	-6.25154	-6.23292	-6.3985	-6.24076	-6.32601	-6.08368	-6.07725	-6.04067	-6.22806	-5.84192	-6.06604	-6.40409	-2.38489	-2.67061	-6.48853	-6.4724
O00264	Membrane-associated progesterone receptor component 1	PGRMC1		0.63308	1.16583	-0.93768	-0.709376	-0.303187	0.804715	0.408008	0.559298	1.20512	1.48691	1.73542	1.62687	1.07808	-1.65636	0.938006	0.522392	0.0105754	0.322891	-2.17764	0.508124	-0.516706	0.216594	0.649393	-6.26451	1.66991	1.09938	0.206781	0.0554843	-1.10642	0.94481	-6.09676	-0.448723	-6.66468	-6.57375	-0.615443	-0.592199
O00267	Transcription elongation factor SPT5	SUPT5H		0.371126	-0.12799	-1.44537	-1.17008	-0.0108838	-0.148926	-1.41404	-1.67026	1.23629	-1.18734	-1.58067	-0.361276	-0.225966	-0.60165	-6.35245	-3.13175	-1.22452	0.303901	-1.74637	-3.39216	0.734751	-0.860799	-6.46525	-2.86644	0.124396	0.407893	-6.10639	-6.14897	0.638843	-0.0764461	-6.13667	-6.24988	1.04082	-0.990451	-6.21589	-2.57927
O00268	Transcription initiation factor TFIID subunit 4	TAF4		-3.3141	-5.93482	-6.36452	-6.35712	-2.16567	-6.27779	-6.17365	-6.5585	-6.29108	-6.30352	-3.16154	-6.7316	-2.06551	-6.03022	-6.31314	-6.53203	-3.09748	0.285959	-6.25417	-6.64018	-0.275721	-2.58054	-6.49689	-3.21296	-6.09498	-1.00617	-6.3305	-6.13909	-3.61494	-5.8948	-6.18882	-6.2972	-6.72329	-6.34107	-2.87108	-6.55702
O00273	DNA fragmentation factor subunit alpha	DFFA		-6.13882	-6.10742	-1.92292	-6.18861	-6.19816	-6.13629	-1.59511	-1.49827	-6.20568	-6.22107	-0.660191	-0.692582	-6.27858	-6.20035	-6.27154	-6.60299	-6.20288	-3.60641	-6.04373	-1.73005	-6.10966	-6.31532	-6.67323	-6.27791	-6.37785	-6.25838	-6.36809	-6.24763	-3.7207	-5.64642	-6.05649	-6.2842	-6.84984	-6.35152	-3.1193	-2.29265
O00291	Huntingtin-interacting protein 1	HIP1		-3.39985	-5.92232	-6.23337	-6.31564	-6.22192	-6.32194	-6.29897	-6.45397	-6.35744	-6.23794	-6.53548	-6.5892	-6.19125	-6.2652	-6.35974	-6.67002	-6.20577	-6.4058	-6.30353	-6.61368	-2.23937	-6.35297	-6.56828	-6.08723	-6.11927	-6.1152	-6.32695	-6.07875	-6.24909	-5.80905	-6.11364	-6.21782	-6.86573	-6.50175	-6.40405	-6.36345
O00299	Chloride intracellular channel protein 1	CLIC1		4.43237	3.0743	4.01726	4.48549	4.53048	3.77127	3.30258	4.6625	3.34802	3.59999	3.64063	4.68937	3.40153	2.75939	4.57889	3.6869	3.51277	3.08757	5.10098	5.64818	3.8689	3.30605	5.02012	3.86106	3.90053	2.15394	2.97677	4.08038	3.8603	2.8245	4.23476	4.00869	-2.89556	0.325486	4.14772	5.01629
O00303	Eukaryotic translation initiation factor 3 subunit F	EIF3F		-0.858246	-1.88235	-0.169942	1.63609	-1.49599	1.4039	1.34476	1.08501	-1.29856	-0.781053	1.72356	1.48735	-0.313664	-2.44444	1.38644	0.615092	-1.17655	-6.4875	1.42911	2.36555	-4.18889	-0.966657	1.08603	1.34075	0.283361	-3.15799	-0.510368	2.08507	-0.093427	-5.66608	1.48881	1.17535	-1.24897	-2.75355	0.691818	-6.29251
O00330	Pyruvate dehydrogenase protein X component, mitochondrial	PDHX		-5.97623	-2.44609	-6.36064	-1.51053	-2.5732	-0.637211	-6.13953	-3.19168	-6.3886	-1.09753	-1.21969	-1.05517	-0.932599	-6.20027	-1.70903	-0.0638282	-6.06049	-6.50052	-2.6159	-1.61008	-1.70118	-0.997308	-1.72005	-1.20585	-0.600153	-1.0967	-3.49844	-0.952562	-1.17855	-4.09985	-2.35167	-0.154868	-6.87395	-6.60639	-2.02229	-1.54582
O00338	Sulfotransferase 1C2	SULT1C2		-6.12255	-6.07722	-6.3185	-6.11868	-6.25544	-6.17816	-6.22676	-6.43954	-6.33161	-6.36478	-6.27619	-6.57996	-6.20522	-6.02096	-3.0025	-6.50178	-6.13391	-6.41489	-6.14967	-6.66609	-6.33713	-6.33824	-6.61735	-6.14941	-6.36837	-6.23123	-6.19789	-6.29693	-6.14318	-5.74911	-6.20862	-6.27029	-6.7154	-6.37529	-6.33765	-6.49527
O00391	Sulfhydryl oxidase 1	QSOX1		-6.07871	-5.97311	-6.28019	-6.31335	-1.78572	-3.02634	-6.40944	-6.57449	-1.42245	-2.45818	-6.38432	-6.76633	-6.15357	-6.21112	-6.56044	-6.42827	-6.27763	-6.54619	-6.22821	-6.64379	-2.88153	-6.22208	-6.56369	-6.08994	-6.29441	0.605478	-6.33282	-6.27638	-6.15644	-5.75001	-5.97573	-6.46373	-6.75947	-6.61153	-6.4769	-6.34021
O00400	Acetyl-coenzyme A transporter 1	SLC33A1		-6.18116	-2.61919	-6.24358	-6.21101	-6.22789	-2.48234	-6.26792	-6.43653	-6.47272	-6.17054	-6.44635	-6.62989	-6.34436	-6.00841	-3.24251	-6.54377	-6.27129	-6.31923	-6.11506	-6.7451	-6.0867	-6.20623	-6.64263	-2.5523	-6.38004	-6.32325	-6.1328	-6.29796	-6.26905	-5.76527	-2.70812	-6.21133	-6.73066	-6.40223	-6.41517	-6.31413
O00410	Importin-5	IPO5		-2.52169	-1.73016	1.38699	2.20353	-0.809196	-4.45961	0.444263	0.505267	-2.26169	-1.86576	1.03034	0.839569	-3.7661	-2.13188	1.16259	2.11299	-1.05469	1.5609	1.51297	1.7182	-3.39377	-6.42367	2.0569	1.54083	-6.23494	-2.25958	0.672238	1.00056	-6.19291	-2.38882	1.23259	1.91005	1.32813	1.14353	0.452819	1.149
O00411	DNA-directed RNA polymerase, mitochondrial	POLRMT		-6.18539	-6.15765	-6.32747	-6.30108	-6.20676	-6.23316	-6.17715	-6.41353	-6.33563	-6.40304	-6.51756	-6.77542	-6.26194	-6.17613	-6.43458	-6.43936	-6.06544	-6.48112	-6.19992	-2.3029	-6.33593	-6.42759	-6.66763	-6.12745	-2.97944	-3.3062	-6.17299	-6.12293	-6.16555	-5.75309	-6.05435	-6.19425	-6.59587	-6.5289	-1.01418	-6.45704
O00422	Histone deacetylase complex subunit SAP18	SAP18		-0.139977	0.236844	-6.23351	-6.24888	1.31687	0.629089	-6.32673	-6.37832	1.0151	0.0919678	-6.3665	-6.76901	0.476448	-0.16929	-6.49171	-6.45913	-0.660804	-2.09127	-6.26467	-6.65515	0.832213	-2.35957	-6.57077	-6.05823	0.109672	-6.31891	-3.85922	-6.04282	1.97799	0.454203	-6.0426	-6.28521	0.902193	-6.53887	-6.46679	-6.35765
O00425	Insulin-like growth factor 2 mRNA-binding protein 3	IGF2BP3		1.13904	2.07479	0.682132	0.649238	1.66832	2.26729	0.596348	0.226492	1.53653	3.12412	-0.243622	1.00099	1.42678	-1.22529	0.496864	-0.676969	1.41309	1.82952	1.93387	2.32657	1.99363	1.66526	1.74354	1.68546	1.40601	1.84588	1.08974	1.66522	1.86789	1.103	1.16024	0.66329	-6.65562	-2.02162	3.13768	1.17529
O00429	Dynamin-1-like protein	DNM1L		-6.07834	-1.96801	-6.44633	-1.32003	-6.30708	-6.19483	-2.78162	-1.87318	-6.46345	-6.22685	-1.38857	-2.1864	-6.34345	-6.01413	-3.76958	-1.19676	-6.04997	-6.39744	-3.52464	-3.7567	-6.16247	-6.43722	-2.19315	-6.11908	-6.13343	-6.25233	-6.29608	-6.20834	-6.15785	-5.70819	-6.15221	-6.25251	-6.62274	-6.40291	-6.49306	-4.83187
O00442	RNA 3-terminal phosphate cyclase	RTCA		-6.2352	-1.45988	-6.38408	-6.21573	-6.28462	-1.04882	-2.85992	-6.43231	-6.39945	-2.72974	-6.55426	-3.25087	-6.0759	-6.01553	-6.50844	-2.68732	-1.84003	-6.4874	-6.31113	-6.76988	-6.34895	-4.71669	-6.56044	-6.33184	-2.09875	-6.09934	-6.19665	-6.26988	-6.1241	-0.898117	-6.06464	-6.2327	-3.1312	-6.60504	-6.48532	-6.28137
O00443	Phosphatidylinositol 4-phosphate 3-kinase C2 domain-containing subunit alpha	PIK3C2A		-2.88536	-3.3729	-6.4952	-6.37704	-6.28235	-6.31403	-2.9044	-6.51078	-6.41793	-6.12794	-6.42374	-6.50465	-6.21635	-2.81958	-6.52297	-6.66749	-6.0859	-3.18739	-6.19773	-6.64268	-6.13637	-6.21307	-6.45628	-6.17282	-6.19783	-1.41164	-6.29928	-6.07003	-6.14743	-5.86436	-5.96979	-6.28371	-6.83256	-3.97259	-6.34227	-6.55138
O00461	Golgi integral membrane protein 4	GOLIM4		-6.22743	-6.10326	-6.21706	-6.37816	-6.34107	-6.10191	-6.16856	-4.64126	-6.21608	-6.27095	-1.25762	-2.01273	-2.25323	-6.19032	-6.45012	-6.62416	-6.29917	-6.52931	-6.11706	-6.54229	-6.28699	-6.25339	-6.47297	-6.1878	-1.73876	-6.12212	-5.15001	-2.90852	-6.22314	-5.75444	-6.18216	-6.40115	-6.6391	-6.45513	-6.40135	-6.4002
O00468	Agrin;Agrin N-terminal 110 kDa subunit;Agrin C-terminal 110 kDa subunit;Agrin C-terminal 90 kDa fragment;Agrin C-terminal 22 kDa fragment	AGRN		-1.13289	0.388252	-0.497934	-0.280923	2.21978	1.89381	0.768522	0.0492259	1.44242	2.15072	-0.206173	-0.123721	1.71068	0.575213	-1.37018	-1.03367	0.993964	1.38231	-6.31419	0.536522	1.27099	0.638497	-1.4198	-3.05834	0.357907	1.39023	-2.29417	-6.08766	-0.495128	-2.24643	-6.07885	-3.11623	-3.16248	-0.310112	-6.23835	-6.30214
O00469	Procollagen-lysine,2-oxoglutarate 5-dioxygenase 2	PLOD2		-0.951308	2.25677	2.66801	2.48601	2.16041	2.30411	2.19513	2.81729	2.8517	2.55809	3.27112	5.39688	0.821066	-0.166613	-1.012	0.523267	4.05418	1.51662	0.625293	1.57084	1.84362	1.06732	1.94561	0.670958	1.33812	3.5802	0.61613	0.872961	0.0726613	-0.909064	0.913486	1.35525	-2.74632	-0.222682	1.28217	0.753715
O00471	Exocyst complex component 5	EXOC5		-6.10489	-5.98582	-6.29631	-6.35967	-6.38	-6.14235	-6.3696	-6.51275	-6.34886	-6.39161	-6.38486	-6.59613	-6.31479	-6.16721	-6.31031	-6.62897	-6.13199	-6.46907	-6.15373	-6.59582	-6.07975	-6.36412	-6.45191	-6.26843	-6.27212	-6.14836	-6.27492	-6.04459	-6.29587	-5.71226	-6.0788	-1.29419	-6.76709	-6.51096	-6.45659	-6.32697
O00479	High mobility group nucleosome-binding domain-containing protein 4	HMGN4		-2.01122	-6.05402	-6.31729	-6.11645	-6.36599	-6.3488	-6.27485	-4.3704	-6.37403	-6.38699	-6.329	-4.45143	-6.09248	-6.23838	-6.50956	-6.69541	-6.04254	-1.45882	-6.0974	-6.68725	-2.86188	-6.18288	-6.65788	-6.34062	-6.2644	-1.00561	-6.15882	-6.04964	-6.07279	-5.74652	-6.21722	-6.26002	-6.71119	-0.679222	-6.34318	-6.5107
O00483	Cytochrome c oxidase subunit NDUFA4	NDUFA4		-6.17586	-6.07971	-6.31693	-6.25456	-6.46415	-6.11171	-1.87611	-0.885765	-6.26824	-0.5194	-6.42891	-0.831514	-6.35954	-2.11017	-0.982987	-6.58576	-6.0665	-6.44618	-6.27692	-1.69712	-6.07326	-1.64008	-1.50539	-6.18204	-6.16002	-6.21778	-6.20467	0.000600714	-1.21112	-0.0702893	-1.31242	-6.30671	-6.62979	-6.39641	-1.20547	-6.40119
O00487	26S proteasome non-ATPase regulatory subunit 14	PSMD14		-1.20284	0.159674	-6.21219	-0.0509248	1.65447	0.880082	-0.956231	0.930487	-6.41675	0.0288195	0.541526	0.473746	-6.18662	-6.16523	-1.50471	-1.00902	-2.92725	-6.54138	-6.07577	1.63834	0.750345	-6.35441	-6.5075	-0.0698995	-2.86973	-0.102258	-2.0774	-0.544294	-6.17778	-1.36088	0.273014	0.233435	-6.70431	-2.80962	-1.84303	-1.55385
O00488	Zinc finger protein 593	ZNF593		-6.15682	-5.98291	-6.40785	-6.37497	-6.31724	-6.22161	-6.43268	-6.53988	-6.27413	-6.30651	-6.42584	-6.70592	-6.32574	-6.2497	-6.52667	-6.56872	-3.32708	-6.47607	-6.18167	-6.68918	-6.16195	-6.42496	-6.6375	-6.18326	-6.23839	-6.32692	-6.27291	-6.23556	-6.08936	-5.80866	-6.00623	-6.42518	-6.85692	-6.4976	-6.46	-6.46886
O00515	Ladinin-1	LAD1		-2.07096	-1.55008	-6.28012	-6.3797	-6.33701	-6.20291	-6.16993	-6.59108	-6.29308	-3.77129	-6.4629	-2.27678	-2.04414	-6.09334	-6.29917	-6.45216	-0.832349	-1.4664	-6.11866	-6.67892	-2.04127	-1.22654	-6.42921	-6.17348	-3.16514	-0.89426	-6.29415	-6.29487	-6.0792	-5.82505	-6.11901	-6.33632	-1.30589	0.471324	-1.10811	-6.48621
O00541	Pescadillo homolog	PES1		1.34702	0.20199	-1.84752	-6.40245	-0.0781536	-0.517711	-6.2149	-6.51857	-1.50939	-0.879214	-6.52572	-6.55172	-1.40269	0.0585226	-6.54515	-6.50924	1.74632	1.7349	-6.16324	-6.749	2.01052	1.4495	-6.59874	-1.07738	1.73873	1.69329	-6.2715	-2.03789	2.00967	1.48581	-6.11499	-6.35646	-1.11375	-0.587475	-6.29448	-6.35675
O00560	Syntenin-1	SDCBP		-6.22765	-1.5105	-6.41852	-6.14076	-1.0642	-2.30955	-2.80963	-0.52456	-6.31991	-1.62266	-0.16541	0.336101	-3.53442	-6.0297	-6.31265	-6.45953	-1.93753	-6.52174	-6.1176	-4.14701	-1.26185	-6.17934	-6.42585	-6.08001	-1.48946	-3.27365	-6.18103	-3.14164	-6.14944	-5.86508	-6.05131	-6.1894	-6.69691	-6.43874	0.303769	-2.92008
O00566	U3 small nucleolar ribonucleoprotein protein MPP10	MPHOSPH10		-2.85573	1.54828	-2.68997	-2.78909	0.310437	0.441424	-6.3686	-6.46866	0.484097	0.335747	-6.30089	-2.76884	-0.113475	-1.44144	-6.33609	-6.60285	-2.01688	0.857226	-6.06675	-3.07684	2.53492	-2.26191	-3.25475	-6.10109	1.59238	2.62409	-6.29436	-6.11098	1.26375	1.94854	-6.13077	-6.29423	1.19634	-0.729446	-2.85028	-6.55159
O00567	Nucleolar protein 56	NOP56		4.01694	5.42978	0.751119	-0.318726	4.69613	4.73329	0.131898	-0.108127	4.34764	4.70755	0.717354	0.420286	4.62317	4.57151	-0.371171	-1.61617	4.0437	5.18875	-0.258589	-0.528566	5.30236	5.15441	0.251682	0.0219138	4.81272	4.80441	-3.09386	-2.77788	4.97899	3.60587	-4.2597	-1.08905	4.44231	4.49112	-6.26024	-1.0902
O00571;Q9NQI0	ATP-dependent RNA helicase DDX3X	DDX3X		0.870094	3.15819	0.513498	0.284637	3.91202	2.33207	-1.03723	-1.29939	2.26782	2.68686	0.144934	0.936183	3.78618	3.12117	2.24541	0.736404	3.65722	2.94454	1.67974	1.55731	3.75202	1.79402	1.80801	1.66387	3.41165	3.34825	-0.637037	0.99242	3.61123	3.32602	1.71668	-0.273121	1.57525	1.4608	1.55969	1.17356
O00584	Ribonuclease T2	RNASET2		-6.07082	-6.03536	-0.506963	-0.385685	-6.27783	-6.24999	0.460446	0.854563	-6.50214	-6.26295	-1.20018	0.158951	-6.26618	-6.0729	-1.95334	-0.0575496	-6.03333	-6.42832	0.554514	-6.82377	-6.13396	-6.40243	-0.188357	-6.21953	-6.21252	-6.11404	1.21399	-0.553492	-6.23366	-5.89466	-2.01002	-6.317	-6.75963	-6.57185	-6.29891	-6.42318
O00625	Pirin	PIR		-6.09317	-6.04556	-2.60919	-1.86147	-6.36161	-6.16541	-2.67962	-3.34887	-6.22987	-6.31272	-1.46046	-1.32947	-6.22781	-6.193	-2.44696	-6.63323	-6.32966	-6.38287	-6.19145	-6.60212	-6.36078	-6.26038	-6.46024	-6.29337	-6.24737	-6.31712	-6.22779	-6.0413	-6.31819	-5.6373	-5.97359	-1.21708	-6.65781	-6.46556	-6.43329	-6.4391
O00629	Importin subunit alpha-3	KPNA4		-5.96794	-6.15415	-3.67208	-6.25275	-0.738616	-2.76775	-6.28172	-2.30228	-6.42824	-6.2866	-1.34184	-2.27774	-6.16915	-6.06149	-6.36033	-2.24092	-6.08615	-6.40306	-1.88244	-6.74983	-3.30167	-6.40785	-3.01868	-6.14076	-2.6531	-3.52642	-3.32196	-2.67143	-6.30821	-5.65458	-6.07479	-6.24397	-3.26112	-6.56294	-6.33897	-6.38612
O00743	Serine/threonine-protein phosphatase 6 catalytic subunit;Serine/threonine-protein phosphatase 6 catalytic subunit, N-terminally processed	PPP6C		-6.17031	0.30463	-0.267463	-0.90224	-1.44924	-3.54766	-2.81075	-1.41637	-3.40735	-0.637636	-0.493617	-0.730192	-1.0545	-6.25018	0.206733	-1.7679	-6.23454	-2.19288	-2.61822	-1.41782	-1.09452	-6.37987	-0.565501	0.0358505	-6.37857	-6.17753	-1.26701	0.209854	-6.12188	-5.6369	-0.752692	-0.552784	-6.70973	-6.37664	-2.56901	-6.37179
O00748;Q5XG92;P22303	Cocaine esterase	CES2		-6.04163	-5.96263	1.66522	0.229162	-6.44083	-6.37597	1.41557	2.52387	-2.14073	-3.34051	1.62243	1.75397	-2.09695	-6.20772	3.37845	2.5035	-6.14117	-6.53255	1.28475	2.83217	-6.13132	-6.22168	2.21285	1.90011	-6.18784	-6.20543	1.98381	1.4811	-6.09017	-5.64161	1.94788	2.05097	-6.64161	-6.52145	-0.533894	0.349534
O00754	Lysosomal alpha-mannosidase;Lysosomal alpha-mannosidase A peptide;Lysosomal alpha-mannosidase B peptide;Lysosomal alpha-mannosidase C peptide;Lysosomal alpha-mannosidase D peptide;Lysosomal alpha-mannosidase E peptide	MAN2B1		-5.97147	-6.10051	-6.4465	-2.93941	-6.32471	-6.23631	-6.34591	-2.38023	-6.40997	-6.37791	-1.50374	-1.80155	-6.28598	-6.15204	-6.37631	-6.45613	-6.04049	-6.36479	-6.07625	-6.69619	-6.14224	-6.22521	-6.4988	-6.09917	-6.11739	-6.29526	-6.19629	-6.18683	-6.24468	-5.72561	-6.03212	-6.33859	-6.58767	-6.38452	-0.629471	-6.4893
O00764	Pyridoxal kinase	PDXK		-6.21007	-6.00409	-2.49039	-1.00818	-3.72017	-1.59635	-6.27066	-6.42727	-6.2438	-0.312599	-1.37977	-6.568	-6.1316	-6.21442	-1.29374	-1.55536	-6.20362	-6.5337	-0.43206	-1.33745	-6.18039	-6.17444	-4.1627	-0.130435	-0.663595	-6.23012	-6.15446	-3.19544	-6.34691	-5.72215	-0.648267	-0.738017	-6.70185	-6.33775	-6.354	-6.48429
O00767	Acyl-CoA desaturase	SCD		1.42052	0.430777	1.64611	0.522032	-6.46418	0.754414	1.37727	1.62486	-0.386866	0.657536	3.0179	0.0717826	1.19948	-1.73548	0.300869	2.61109	0.61118	-3.30382	1.04362	1.94833	-2.6694	-1.51485	2.42217	2.12763	-2.23243	-6.10989	1.34311	-1.72425	-5.54907	0.49351	0.941247	1.33434	-3.36735	-3.7275	-2.68246	0.126366
O14497	AT-rich interactive domain-containing protein 1A	ARID1A		-2.04748	-5.96323	-6.32806	-6.38667	-2.32133	-6.39385	-6.16225	-6.41017	-3.57662	-6.19447	-6.51772	-6.55466	-6.13686	-1.33747	-6.27795	-6.69154	-2.29171	-3.4515	-6.29952	-6.77767	-1.87557	-1.32194	-6.38146	-6.11765	-2.54329	-0.919554	-6.19377	-6.06691	-0.102698	-2.13897	-5.96389	-6.37688	-0.374877	-1.17073	-6.4805	-6.45175
O14531	Dihydropyrimidinase-related protein 4	DPYSL4		-6.1006	-6.14828	-6.33548	-6.14038	-6.31892	-6.16482	-6.14653	-6.33643	-6.21181	-6.32723	-6.52927	-3.03019	-6.16565	-6.07925	-6.45549	-6.59865	-6.17016	-6.41569	-6.08731	-6.83888	-6.31048	-6.2073	-6.38441	-6.15421	-6.36936	-6.31694	-6.11235	-6.03951	-6.07545	-5.71668	-6.10173	-6.22625	-6.87029	-6.47912	-6.22775	-6.38385
O14548	Cytochrome c oxidase subunit 7A-related protein, mitochondrial	COX7A2L		-6.09001	-5.90087	-6.28176	-6.28091	-6.20984	-6.28411	-6.3983	-6.39902	-6.45086	-6.24953	-6.51046	-2.00375	-6.30938	-6.11159	-6.26982	-6.54587	-1.21525	-6.38449	-6.15503	-6.68406	-2.62506	-5.26699	-6.60913	-2.06642	-6.14224	-2.42086	-6.32234	-1.45509	-6.27077	-5.76325	-6.06029	-6.23278	-6.72709	-6.33076	-6.26088	-2.56235
O14562	Ubiquitin domain-containing protein UBFD1	UBFD1		-6.12996	-6.17353	-3.17272	-2.48288	-6.36436	-6.11311	-3.26285	-2.0853	-6.42845	-6.40517	-3.63627	-6.7429	-6.22527	-6.20924	-6.48512	-6.67924	-6.20774	-6.4895	-3.15714	-1.70643	-6.21266	-6.44559	-6.55582	-6.23404	-6.26496	-6.07181	-6.28802	-3.6716	-6.1253	-5.64445	-2.221	-2.64498	-6.81285	-6.34362	-6.33164	-6.31341
O14579	Coatomer subunit epsilon	COPE		-3.54133	-6.15789	-0.187528	0.288631	-6.47492	0.408531	1.35549	0.929935	-1.72994	-1.38393	1.3257	-0.378244	-1.08412	-2.0713	1.34572	-0.424617	-0.27885	-1.2523	-1.01038	0.696135	-3.7597	-6.24676	1.30833	-0.760853	0.124997	-6.15532	-6.23696	0.748269	-2.03802	-0.257987	1.34644	-0.931377	-6.77811	-6.53955	-1.60783	-0.6273
O14617	AP-3 complex subunit delta-1	AP3D1		-2.53469	-2.64607	-1.0097	-2.05551	-1.91446	-0.765283	-0.214072	-0.893565	-0.739324	-2.04867	-1.38515	0.659034	-3.14722	-2.16568	-3.42608	-1.74605	-6.14038	-1.99386	-6.29671	-0.873806	-0.824571	-6.22278	-3.90971	-6.25192	-6.12552	-1.21	-3.19328	-2.46218	-1.44008	-2.96167	-5.97568	-2.34342	-6.84283	-6.55	-6.42064	-6.38842
O14618	Copper chaperone for superoxide dismutase	CCS		-6.06744	-6.05053	-0.687015	0.706657	-6.37893	-6.37086	-0.191069	0.649785	-6.34	-6.23826	-6.53214	-0.844228	-6.24173	-6.07186	-6.33472	-1.58859	-6.05772	-6.358	-2.31108	-0.810091	-6.24614	-6.19425	-0.576529	-2.02056	-6.38338	-6.14915	-1.51985	-3.00234	-6.25358	-5.88266	-2.84705	-6.22121	-6.60204	-6.44759	-6.20907	-6.31714
O14638	Ectonucleotide pyrophosphatase/phosphodiesterase family member 3;Alkaline phosphodiesterase I;Nucleotide pyrophosphatase	ENPP3		-6.04192	-5.98002	-6.20569	-6.3976	-6.47675	-6.25744	-6.4066	-6.61625	-6.29419	-6.16671	-6.40002	-3.18043	-6.35703	-6.23458	-6.43717	-3.1151	-6.08828	-3.03356	-6.16507	-6.75926	-6.25309	-6.34848	-6.39107	-6.23382	-6.33458	-6.09023	-6.2976	-6.26987	-6.15264	-5.79893	-5.96105	-6.19181	-6.76507	-6.54355	-6.32911	-6.50157
O14639	Actin-binding LIM protein 1	ABLIM1		-2.86944	-6.14288	-6.26398	-6.34423	-6.25446	-2.48415	-6.19935	-6.45685	-6.34218	-6.11614	-6.41628	-6.55641	-1.39144	-6.22558	-6.36196	-6.69931	0.296894	-1.1071	-6.29888	-6.68454	-1.15417	-1.20348	-6.61416	-6.29947	-6.38853	-1.37373	-6.23716	-6.27866	-0.964507	-5.80117	-6.17076	-6.39282	-0.220584	-1.4869	-6.22151	-6.28555
O14646	Chromodomain-helicase-DNA-binding protein 1	CHD1		-6.19227	-6.05411	-6.30081	-6.35085	-6.44729	-6.35209	-6.18599	-6.48278	-6.32098	-6.11579	-6.54285	-6.68456	-6.20848	-6.25977	-6.53228	-6.60697	-1.31426	-3.83735	-6.06543	-6.64063	-6.25276	-6.24847	-6.63121	-6.32299	-6.2785	-2.14086	-6.19983	-6.15771	-1.09262	-5.6268	-6.20047	-6.30311	-6.87262	-6.52687	-6.43891	-6.43521
O14647	Chromodomain-helicase-DNA-binding protein 2	CHD2		-1.06827	-2.38548	-6.44167	-6.15352	-2.37238	-6.3903	-6.25565	-6.62213	-6.42197	-2.17488	-6.26519	-6.63499	-2.02599	-6.00773	-6.40612	-6.68778	-4.27372	-2.13342	-6.23968	-6.68364	0.401993	-3.18821	-6.61927	-6.13005	-0.919678	-0.255756	-6.36085	-6.1796	-1.33866	0.0138023	-6.0484	-6.4332	-6.70578	-1.17005	-6.22	-6.39695
O14653	Golgi SNAP receptor complex member 2	GOSR2		-6.23223	-1.81474	-6.26866	-6.26767	-3.12749	-0.97342	-1.74821	-3.75884	-6.44363	-6.13452	-6.55577	-1.28994	-6.07948	-2.13441	-0.792636	-1.36199	-6.31904	-6.56338	-2.53351	-2.45765	-6.20582	-6.36695	-2.92835	-6.23867	-6.20943	-6.16717	-6.07161	-3.39757	-6.15818	-5.85486	-2.72127	-6.38802	-6.58992	-6.53067	-6.2223	-6.36709
O14662	Syntaxin-16	STX16		-6.08339	-6.03396	-6.34837	-6.12628	-6.31944	-6.12424	-6.32144	-6.49266	-6.22432	-6.32341	-6.51666	-6.7006	-6.23492	-6.07471	-3.67692	-6.61054	-6.06734	-6.39202	-6.06965	-6.64413	-6.29732	-6.23251	-6.60637	-6.33571	-6.14965	-6.15576	-6.09948	-6.32487	-6.17617	-5.63374	-6.22886	-6.37343	-6.66407	-6.33438	-6.34673	-6.35255
O14672	Disintegrin and metalloproteinase domain-containing protein 10	ADAM10		-5.95964	-3.28507	-6.45593	-3.03323	-6.32396	-6.29076	-1.94591	-3.15214	-1.76182	-6.34745	-0.908516	-1.0882	-6.07943	-6.07272	-3.50245	-3.37073	-6.14533	-1.93672	-6.19073	-1.67676	-2.01801	-6.31273	-3.2652	-6.22208	-6.2122	-1.90728	-6.25433	-6.0964	-6.12619	-5.68162	-3.38171	-6.40224	-6.82349	-6.37318	-0.842577	-0.778215
O14734	Acyl-coenzyme A thioesterase 8	ACOT8		-2.8836	-5.95009	-0.781638	-2.05316	-6.38366	-1.59281	-2.69786	-1.37132	0.236879	-6.15988	-3.55647	-0.472137	-1.26325	-2.48922	-2.12366	0.447941	-1.01281	-2.31399	-2.47235	-1.94205	-2.10107	-6.29073	-2.30768	-0.94514	-2.45664	-2.19222	-1.93816	-6.05728	-1.83772	-0.261118	-5.95215	-6.22078	-2.13068	-6.60291	-1.85498	-3.00797
O14735	CDP-diacylglycerol--inositol 3-phosphatidyltransferase	CDIPT		-5.97197	-6.15478	-6.37495	-6.28149	-6.3368	-6.10754	-6.32393	-6.34432	-6.22184	-6.38693	-6.27187	-6.55582	-1.40053	-6.14435	-6.42283	-1.94893	-6.18731	-6.41618	-6.13868	-6.78268	-6.12795	-6.42336	-6.39415	-6.05232	-6.2137	-6.33002	-6.22526	-3.03816	-6.23018	-5.67771	-6.1959	-6.21055	-6.66981	-6.48811	-6.48788	-6.30309
O14737	Programmed cell death protein 5	PDCD5		-6.06708	-5.98597	-2.72431	-1.64408	-6.22477	-6.36315	-6.29277	-1.67699	-6.32437	-6.26898	-0.212633	-0.782841	-6.27279	-6.25531	-0.272422	-0.0556985	-6.1531	-6.53444	-6.10304	-2.72492	-6.14415	-6.24358	-1.16844	-0.765098	-6.12895	-6.1223	-1.02581	-0.251705	-6.11055	-5.84538	-0.782953	-0.0424867	-6.79936	-6.37191	-6.43924	-1.06732
O14744	Protein arginine N-methyltransferase 5;Protein arginine N-methyltransferase 5, N-terminally processed	PRMT5		-1.17813	-4.57518	-1.01692	-1.52043	-6.41385	-0.895045	-3.05636	-1.38001	-3.15219	-2.52067	-2.08754	-3.10082	-2.92396	-6.12487	-6.44144	-0.546467	-6.31569	-3.29725	-3.02474	-6.60955	-2.70298	-2.65216	-3.58894	-2.6857	-6.10254	-6.28692	-6.25188	-6.08355	-6.17644	-5.66845	-3.15081	-1.7047	-6.72109	-3.35712	-6.29108	-6.34457
O14745	Na(+)/H(+) exchange regulatory cofactor NHE-RF1	SLC9A3R1		-0.720212	-2.70014	3.32955	3.54782	-0.30076	0.369049	2.2065	2.81177	-2.23307	-6.40582	3.30714	3.49531	-0.326392	-6.25007	1.06013	3.75444	-0.480329	-6.41985	2.82831	3.28781	-6.30369	-6.38004	3.3279	1.74199	-2.85733	-6.19593	2.18909	1.84764	-0.0805624	-5.79722	1.79327	2.47575	-6.82938	-6.38377	0.886341	0.666017
O14773	Tripeptidyl-peptidase 1	TPP1		-6.19354	-2.45101	1.724	0.392226	0.0792303	0.578524	2.15813	1.84522	-1.0615	-2.46902	3.26324	2.25594	0.30578	0.498393	2.46137	-0.919264	-4.87536	-6.42542	-6.22473	-0.235061	-0.963629	-2.56978	-0.203685	-6.07197	-6.19223	-6.14417	1.59501	-6.31556	-0.425193	-2.29719	-6.09997	-2.55587	-6.69284	-6.43664	0.857225	0.929573
O14776;Q5VWI1	Transcription elongation regulator 1	TCERG1		0.613412	1.38235	-6.45523	-6.19978	1.57572	1.25891	-6.33897	-6.42309	0.255609	-0.667312	-6.47325	-4.35534	0.642759	-6.01457	-6.28345	-4.26203	-0.0869697	1.76622	-6.2358	-6.73222	2.66031	2.12601	-6.67887	-6.34707	2.48291	2.74988	-6.18512	-6.15876	2.83314	0.135737	-6.10831	-6.17551	-1.05418	0.107934	-1.35051	-6.35802
O14791	Apolipoprotein L1	APOL1		-6.14669	-6.16504	-6.21632	-6.39556	-6.45278	-6.13826	-6.41222	-6.59207	-6.35165	-6.34556	-6.49846	-6.52275	-6.25079	-6.12637	-6.49686	-6.50905	-6.30356	-6.52591	-6.21423	-2.53645	-6.36062	-6.2	-2.09122	-3.44052	-6.3638	-6.1525	-6.23936	-6.09005	-6.08986	-5.62065	-6.20765	-6.39965	-6.77244	-6.35437	-6.32534	-6.3114
O14818;Q8TAA3	Proteasome subunit alpha type-7	PSMA7		-0.462375	-5.95355	3.22325	2.42613	0.989272	-0.725335	2.91371	3.22587	0.571751	0.862235	3.48128	2.9232	-0.121747	-1.45362	3.46429	3.17887	-1.85888	-6.46569	3.40811	2.52378	-1.17288	-0.715925	2.99629	2.3963	-1.57737	-6.17229	1.56024	1.13176	-3.49521	-5.89291	0.299056	0.839278	-6.80589	-6.48518	1.71629	3.7579
O14828	Secretory carrier-associated membrane protein 3	SCAMP3		-3.33849	-2.60396	-1.43503	0.141889	-3.05701	-3.07288	-0.997634	0.207591	-2.76809	-6.1258	-0.614368	-0.067367	-6.25321	-6.21104	-6.38981	-1.26306	-2.36909	-2.02488	-0.490749	0.975735	-6.1127	-6.41903	-0.291702	-1.1388	-2.81915	-2.78492	-2.74981	-0.383364	-6.27186	-5.66198	-2.72184	-1.7897	-6.81581	-6.44087	0.401715	-1.50857
O14841	5-oxoprolinase	OPLAH		-2.47202	-3.74465	-2.92704	-1.74384	-1.72168	-1.68854	-3.63202	-1.95922	-6.39032	-2.082	-3.65023	-3.09726	-6.31762	-6.05633	-6.43365	-6.60212	-6.17815	-1.7302	-6.09041	-3.58744	-6.27626	-6.2562	-0.864421	-6.33484	-6.33749	-6.29602	-1.82672	-6.12969	-6.24299	-5.86003	-6.18332	-6.30066	-6.72991	-6.52273	-6.31575	-6.30376
O14874	[3-methyl-2-oxobutanoate dehydrogenase [lipoamide]] kinase, mitochondrial	BCKDK		-6.1761	-6.07378	-6.37058	-6.29704	-1.10207	-0.110127	-0.696662	-5.04826	-6.46339	-1.16104	-1.61274	-2.69173	-2.4798	-6.2709	-6.27314	-6.52381	-6.25375	-6.57102	-6.12602	-6.55043	-6.13064	-6.3896	-2.23689	-6.07542	-6.09942	-6.23074	-6.23372	-2.65359	-2.21902	-5.64782	-5.9698	-6.22709	-6.8489	-6.34339	-6.38199	-6.26789
O14880	Microsomal glutathione S-transferase 3	MGST3		-2.1115	-1.12253	-6.42086	-2.41033	-1.13229	-6.38149	-6.17251	-2.05576	-2.64864	-6.39696	-1.7628	-1.75844	-2.08724	-6.02805	-6.50481	-2.68711	-2.67715	-2.69333	-6.06064	-3.47903	-0.523846	-6.3779	-6.66335	-6.10255	-6.13238	-6.17505	-4.11648	-6.0493	-6.23623	-5.5958	-6.12084	-6.20058	-6.70258	-6.39968	-2.80675	-4.20505
O14901	Krueppel-like factor 11	KLF11		-6.20412	-6.09485	-6.32821	-6.25577	-6.39603	-6.1548	-6.20919	-6.46064	-6.44932	-6.35355	-6.42471	-6.78861	-6.16021	-6.03733	-6.53105	-6.51382	-6.18589	-6.41751	-6.33298	-6.73217	-6.29824	-6.20081	-6.6172	-6.19114	-1.2381	-6.23601	-6.31165	-6.1536	-6.29396	-5.81415	-6.21372	-6.28015	-6.78357	-6.38403	-6.29321	-6.36722
O14910	Protein lin-7 homolog A	LIN7A		-6.11391	-5.90824	-1.99053	-0.991339	-6.46837	-6.24653	-6.27868	-6.45519	-6.41431	-2.88422	-6.48838	-6.53263	-6.33723	-6.01183	-6.31098	-6.66753	-6.04036	-6.56728	-6.13568	-6.71485	-3.01904	-1.72621	-6.4243	-6.20436	-1.70689	-1.95648	-6.32934	-6.19054	-6.20304	-5.80573	-6.08601	-6.37839	-6.77521	-6.60739	-6.36344	-1.31892
Q5SRD1;O14925	Putative mitochondrial import inner membrane translocase subunit Tim23B;Mitochondrial import inner membrane translocase subunit Tim23	TIMM23B;TIMM23		-0.401569	-0.840393	-6.44523	-2.38203	-6.43782	-2.54225	-1.61874	-6.44934	-2.04022	-2.32124	-2.33379	-0.775161	-6.26474	-6.05809	-3.08821	-2.6365	-0.866538	-6.48016	-1.67617	-6.74573	-0.416841	-6.28261	-1.16552	-6.23118	-6.36199	-0.310513	-6.14458	-6.13722	0.628176	-5.60903	-6.0546	-6.31184	-6.6946	-6.54712	-0.981466	0.623459
O14929	Histone acetyltransferase type B catalytic subunit	HAT1		-5.99877	-6.05624	-0.480487	-0.326232	-1.4401	-1.4679	-1.29903	-1.29153	-6.27334	-0.433774	-6.27514	-6.73545	-5.55671	-6.27108	-0.474512	-0.678476	-6.27889	-6.53323	-0.374972	0.232895	-1.83141	-6.22616	-2.57779	-3.00992	-6.1783	-6.25444	-6.15357	0.953943	-0.960664	-5.71476	-0.0654296	0.221633	-6.87269	-6.51457	-2.25807	-6.31233
O14936	Peripheral plasma membrane protein CASK	CASK		-6.14564	-5.938	-6.28801	-6.16062	-6.37395	-6.13358	-6.14464	-6.38175	-6.23152	-6.37756	-2.54578	-1.52172	-2.82659	-6.22719	-1.88804	-6.60278	-6.18865	-6.53541	-6.11757	-6.82001	-2.38442	-6.33923	-6.50865	-6.04962	-6.16213	-3.35535	-6.27684	-3.21452	-6.19544	-5.60076	-3.05621	-6.30132	-6.70346	-6.49563	-4.17988	-4.17075
O14949	Cytochrome b-c1 complex subunit 8	UQCRQ		0.259987	-0.396185	-6.35942	-1.57827	-1.46306	-1.30731	-6.16031	-2.18424	-6.41894	-6.34531	-0.576229	-6.51394	-0.522365	-1.4554	-6.51771	-2.44498	-0.087363	-6.3988	-1.56126	-1.94655	-6.2297	0.140849	-2.28356	-1.78901	-0.452775	-0.775058	-6.26389	-2.73538	-0.822625	-0.244141	-6.23226	-3.35662	-6.85223	-6.41143	-6.22491	-6.37238
P19105;O14950	Myosin regulatory light chain 12A;Myosin regulatory light chain 12B	MYL12A;MYL12B		1.1332	0.871462	-6.31472	-6.11033	2.03308	1.6097	-2.66367	-6.49712	-6.23984	-6.25677	-2.77462	-6.51463	0.392657	0.280626	-6.54757	-6.56817	-6.14058	0.580603	-6.12606	-6.61871	1.07809	0.204287	-6.39847	-6.28195	0.626702	-1.18193	-6.12899	-6.31159	0.8498	-5.86213	-6.02885	-6.31353	1.9233	1.12562	-6.3074	-2.34547
O14964	Hepatocyte growth factor-regulated tyrosine kinase substrate	HGS		-6.24049	-6.09522	-6.28896	-6.27443	-6.34771	-6.11067	-1.57595	-6.53465	-6.42055	-6.31046	-3.83426	-1.41825	-6.27162	-6.18841	-2.16436	-6.59389	-6.06036	-6.53256	-6.18025	-1.74674	-6.28393	-6.29581	-6.39337	-6.10929	-6.37208	-6.11968	-6.12298	-6.31206	-6.20493	-1.37993	-6.12893	-1.21943	-6.74275	-6.58457	-2.49895	-6.31132
O14965;Q9UQB9	Aurora kinase A	AURKA		-6.01032	-6.04005	-6.33352	-6.18331	-6.36622	-6.18896	-6.33251	-6.60222	-6.47332	-6.12308	-6.33245	-6.5137	-6.23434	-6.2854	-6.33093	-6.41869	-6.067	-6.55494	-6.18976	-6.5419	-6.32696	-6.4548	-6.57859	-6.13018	-6.1547	-2.21442	-6.1206	-6.16748	-3.95004	-5.79428	-5.97332	-6.2964	-6.80773	-6.51667	-6.47148	-6.39943
O14967	Calmegin	CLGN		-6.20851	-6.04108	-1.54649	-1.58291	-6.26573	-6.28819	-0.993709	-3.42037	-6.33533	-3.69526	-6.44321	-2.72044	-6.3308	-6.26841	-6.47768	-6.70273	-6.19854	-6.49034	-6.1352	-2.33508	-6.17572	-6.37818	-0.893375	-6.08155	-6.31243	-6.29313	-6.30344	-3.69804	-6.13849	-5.82384	-3.6849	-6.40637	-6.68261	-6.36863	-6.31367	-6.46651
O14974	Protein phosphatase 1 regulatory subunit 12A	PPP1R12A		-6.14332	-1.4172	-6.43708	-2.8994	-1.79794	-1.35624	-6.33325	-6.55556	-1.72648	-6.20796	-6.35229	-2.32609	-6.15039	-6.19202	-3.75227	-6.50599	-6.18639	-0.822974	-6.10662	-6.63667	-6.2134	-6.16299	-3.51614	-6.18776	-1.30138	-1.0328	-6.1816	-6.13382	-0.747286	-5.86998	-2.87813	-6.34943	-2.28699	-3.17453	-6.28123	-6.48905
O14975	Very long-chain acyl-CoA synthetase	SLC27A2		-6.11632	-2.10763	-6.36485	-6.18644	-6.25341	-2.96722	-3.38231	-6.37563	-6.29087	-6.39207	-4.14738	-6.61935	-6.22147	-6.02276	-1.82773	-1.84468	-6.06789	-6.54562	-6.23926	-4.32138	-4.40414	-6.25248	-2.03463	-0.925128	-6.1941	-6.16225	-6.14399	-6.14564	-2.16292	-5.62291	-3.07566	-6.22488	-6.67957	-6.5932	-3.94883	-2.33526
O14976	Cyclin-G-associated kinase	GAK		-6.2423	-6.04502	-6.27661	-6.23155	-0.239965	-6.11333	-6.41299	-6.58473	-6.40314	-6.32093	-6.32056	-2.75061	-6.10582	-6.27982	-6.33808	-6.45207	-6.1522	-6.32973	-6.22105	-6.63932	-6.16116	-6.27968	-6.38966	-6.18074	-6.29988	-6.29157	-6.30677	-6.30582	-3.28753	-5.71402	-6.1354	-6.36487	-6.77109	-6.43113	-2.8744	-6.4794
O14979	Heterogeneous nuclear ribonucleoprotein D-like	HNRNPDL		0.545852	2.15976	0.757118	0.355707	2.50279	1.89916	0.655726	-1.22231	2.23779	1.50326	-0.895515	0.74949	1.26133	-0.242809	0.988175	2.69796	0.502296	3.36464	-0.853222	-0.942312	0.768768	-1.05109	1.80245	-0.0865083	1.35605	1.35416	-0.222321	0.527999	2.58313	2.71301	2.11409	0.00190237	0.984624	0.874905	3.2273	1.08272
O14980	Exportin-1	XPO1		-2.59876	-0.324516	-0.752487	-1.19269	-3.79886	-0.434027	0.307469	0.696967	-1.4087	0.0865543	0.645723	1.1952	-1.01235	-0.431061	-0.13035	0.35285	-0.919434	0.572628	0.952105	1.05311	-1.93024	-0.722958	0.902548	1.2058	-2.50569	-0.875587	0.853589	-0.136248	-6.07381	-1.57173	1.7215	0.94778	0.409695	-1.29429	-1.40047	-0.463536
O14981	TATA-binding protein-associated factor 172	BTAF1		-1.30371	-1.45802	-6.21248	-6.3424	-6.48101	-6.15207	-6.35806	-6.46198	-6.36562	-6.29256	-6.33248	-6.70925	-6.25142	-6.0594	-6.36627	-6.52592	-1.4961	-6.56631	-6.29711	-6.78658	-1.00164	-6.34412	-6.47315	-6.27481	-2.06714	-2.53007	-6.30556	-6.05715	-0.198269	-5.75058	-5.97365	-6.19903	-6.65393	-4.21807	-6.45776	-6.54409
O15020	Spectrin beta chain, non-erythrocytic 2	SPTBN2		-6.08869	-5.96008	-6.43948	-6.28858	-1.72793	-6.14046	-6.28867	-6.44055	-6.49395	-6.34507	-6.41395	-6.7538	-6.27229	-1.21419	-6.52677	-6.43421	-6.28698	-6.56531	-6.31567	-6.78186	-0.732104	-6.35263	-6.53357	-6.13949	-6.09619	-6.23697	-6.31902	-6.15976	-6.28759	-5.75632	-6.0549	-6.20182	-6.61533	-6.55661	-6.48543	-6.50593
O15027	Protein transport protein Sec16A	SEC16A		-6.19473	-1.33791	-6.26171	-6.22156	-6.43474	-3.37647	-1.28735	-3.158	-6.36994	-0.687211	-2.13602	-0.964295	-6.19614	-6.01153	-6.51393	-6.59737	-6.26904	-6.47192	-6.27798	-2.14279	-1.84956	-6.16891	-6.61467	-6.34711	-6.25181	-6.33274	-6.33389	-2.79693	-6.20331	-5.75994	-6.01626	-3.6658	-6.85538	-6.33839	-2.29262	-6.45169
O15031	Plexin-B2	PLXNB2		-6.2263	-6.11113	-6.25986	-6.23991	-6.29199	-4.16548	-6.28692	-6.52218	-6.45992	-4.44179	-2.3222	-1.87748	-3.99419	-6.16821	-1.49777	-6.66891	-6.11175	-6.42767	-6.33213	-4.43111	-6.32115	-4.54688	-6.57233	-6.10207	-6.19547	-6.1327	-3.24197	-6.07211	-4.37703	-5.6199	-6.12483	-6.18295	-6.85331	-6.49383	-2.36332	-1.70715
O15042	U2 snRNP-associated SURP motif-containing protein	U2SURP		1.46885	1.24537	-3.23258	-6.3585	0.373068	-0.0768604	-6.2347	-1.57621	-3.45957	-0.24248	-6.44315	-4.12267	-1.03325	0.428567	-2.30514	-1.2943	1.34777	2.06496	-6.22146	-3.34737	1.6087	0.0403838	-6.56577	-6.19906	1.62024	2.43272	-6.13686	-0.839803	0.828744	-2.16054	-1.10274	-2.32608	0.388478	0.705844	-0.466228	-6.54462
O15047	Histone-lysine N-methyltransferase SETD1A	SETD1A		-6.05995	-6.14302	-6.45206	-6.1591	-6.4011	-3.82531	-6.15487	-6.49058	-6.26708	-6.37528	-6.49579	-6.66656	-3.7201	-6.0048	-6.49969	-6.60471	-6.28195	-6.54591	-6.32374	-6.65156	-6.12173	-3.31545	-6.39483	-6.34374	-3.52145	-3.07108	-6.19824	-6.24614	-3.29256	-5.84009	-6.12142	-6.29435	-6.69114	-6.50354	-6.2911	-6.40456
O15066	Kinesin-like protein KIF3B;Kinesin-like protein KIF3B, N-terminally processed	KIF3B		-6.08013	-6.02035	-3.73043	-4.2128	-6.45646	-6.15701	-6.41846	-3.60525	-6.48282	-6.16919	-4.13583	-1.94949	-6.36193	-6.03948	-6.04851	-6.51991	-6.18471	-6.5674	-6.27448	-6.81123	-6.21441	-6.27171	-6.61029	-6.15343	-6.2445	-6.30954	-6.15591	-6.2083	-6.27947	-5.62237	-6.18155	-6.17917	-6.78245	-6.60642	-6.49325	-6.4532
O15067	Phosphoribosylformylglycinamidine synthase	PFAS		-6.08605	-6.06004	0.58949	0.292614	-6.47237	-6.19486	-1.97802	-0.496727	-6.27448	-6.35505	-0.826446	0.00148175	-6.0937	-6.19567	0.47681	0.138136	-6.12836	-6.51716	-1.11528	0.116707	-6.24258	-6.41569	-0.396858	-0.424496	-6.30863	-6.1489	-0.191558	-0.00207623	-6.25307	-5.77214	0.683279	1.34233	-6.77459	-6.47993	-6.38229	-1.04784
O15084	Serine/threonine-protein phosphatase 6 regulatory ankyrin repeat subunit A	ANKRD28		-6.08336	-5.98609	-6.40288	-6.40331	-6.33729	-2.22605	-6.40679	-6.61927	-6.25361	-3.48695	-6.35375	-6.57324	-6.3349	-6.13606	-6.4616	-6.52106	-6.26963	-6.54829	-6.29903	-3.17525	-6.14965	-6.25318	-6.63045	-3.29019	-6.09017	-2.55306	-6.1821	-6.31578	-2.73408	-5.89399	-2.30511	-1.92079	-6.86989	-6.31931	-6.27245	-6.31387
O15116	U6 snRNA-associated Sm-like protein LSm1	LSM1		-6.1407	-5.95713	-6.2785	-6.27993	-6.40963	-3.62921	-3.21683	-4.02719	-6.49137	-6.2535	-6.26636	-6.73015	-6.3353	-6.04858	-6.41342	-6.51804	-6.05793	-6.39412	-2.53987	-6.61987	-6.28127	-6.17882	-6.43723	-6.15902	-6.33076	-6.09082	-6.25609	-6.33526	-6.07236	-5.8575	-6.15949	-6.36013	-6.79165	-6.52807	-6.48215	-6.49826
O15118	Niemann-Pick C1 protein	NPC1		-6.08095	-2.68605	-1.83434	-6.11408	-6.25307	-2.30261	-1.33185	-0.332258	-6.30052	-2.11595	-0.846511	-0.315209	-1.2298	-6.28508	-2.44297	-1.76739	-6.14821	-6.56915	-1.76662	-2.24945	-6.17102	-3.14412	-4.27445	-2.35617	-2.8606	-6.0483	-6.22767	-3.04657	-6.2834	-5.69011	-6.02831	-1.63482	-6.72811	-6.57992	1.78485	-6.34608
O15121	Sphingolipid delta(4)-desaturase DES1	DEGS1		-6.07456	-1.25489	-3.04433	-2.83187	-2.32432	-2.64413	-2.99869	-3.05699	-3.39877	-2.47332	-2.27017	-3.18122	-6.1399	-6.13349	-6.29446	-6.4626	-2.83339	-6.43484	-2.83174	-2.57336	-6.22337	-6.25838	-6.57893	-6.1015	-6.2443	-1.42201	-6.32653	-6.31843	-1.68458	-5.78679	-6.02354	-6.39777	-6.74711	-6.31644	-6.3339	-6.44485
O15126	Secretory carrier-associated membrane protein 1	SCAMP1		-6.193	-6.10575	-3.05329	-3.39895	-6.24623	-6.12339	-3.17113	-2.16855	-6.2634	-2.71717	-0.374154	-0.994915	-6.15329	-6.26936	-6.39795	-4.1686	-6.29749	-6.36376	-6.31686	-1.70749	-6.35329	-6.24668	-1.34819	-6.30558	-6.31712	-6.31957	-2.43272	-1.62569	-6.10524	-5.74325	-2.45118	-6.27135	-6.86038	-6.35978	-6.36159	-6.3864
O15127	Secretory carrier-associated membrane protein 2	SCAMP2		-6.19131	-6.04677	-0.587761	-3.86641	-6.25903	-2.00585	-6.32304	-0.755573	-6.50507	-1.33719	0.283625	0.0350858	-1.7632	-2.66526	-0.351763	-1.60264	-2.11381	-1.79743	-0.87153	-0.981101	-1.3061	-0.271073	-0.487877	-0.54408	-1.50467	-0.647963	-0.162638	-0.657129	-2.88171	-5.79816	-6.07368	-1.38192	-3.09627	-6.61397	-0.967266	0.325634
O15143	Actin-related protein 2/3 complex subunit 1B	ARPC1B		-3.35263	-1.40372	-0.642181	-0.286854	-0.587915	-0.874626	0.430318	1.20839	-0.977165	-2.70798	0.921803	0.340429	-1.96376	-6.12952	-0.888751	-0.217857	-2.38557	-6.42654	0.729513	0.670388	0.229455	-0.834525	-1.26225	-0.483464	-0.11152	-1.28277	-0.609596	-0.610427	-0.519753	-5.84892	-0.982475	0.418607	-0.387714	0.0125785	0.41032	0.295757
O15144	Actin-related protein 2/3 complex subunit 2	ARPC2		-6.07549	-5.99437	-1.40922	-0.551609	-6.40626	-6.12131	-0.593754	-1.26465	-6.47286	-6.14135	-1.55257	-0.993869	-4.03825	-3.95376	-0.199902	-2.96074	-6.31894	-6.35629	-1.87934	-2.54929	-6.31781	-2.47501	-3.68362	-0.107701	-6.18967	-6.13081	-6.16471	0.167998	-6.2659	-5.807	-6.15227	-6.2511	-0.666912	-1.53735	-0.983505	-6.43253
O15145	Actin-related protein 2/3 complex subunit 3	ARPC3		-6.17072	-5.89885	-6.34309	-6.37653	-6.45084	-6.10104	-6.23615	-3.21562	-6.48149	-6.18326	-6.55517	-6.78892	-6.36455	-6.0755	-6.50318	-6.51314	-6.15007	-6.53399	-6.28979	-6.83367	-6.21394	-6.24297	-1.41246	-6.34718	-4.43768	-6.28075	-6.16085	-6.23062	-6.0954	-5.77926	-6.04458	-6.40201	-6.72166	-6.49546	-6.21291	-6.43801
O15155	BET1 homolog	BET1		-2.24104	-6.13217	-6.37544	-6.23343	-6.27329	-6.10682	-6.34278	-6.58845	-6.20615	-6.24557	-6.43519	-6.67658	-6.36214	-6.25664	-6.2807	-2.85595	-6.03165	-6.43545	-6.09151	-6.74895	-6.09031	-6.31691	-6.63294	-6.11874	-6.16782	-6.14759	-6.32329	-6.10337	-6.31724	-2.57322	-6.13145	-6.45129	-6.73013	-2.12397	-6.35161	-6.37989
O15160	DNA-directed RNA polymerases I and III subunit RPAC1	POLR1C		-6.01095	-1.60537	-1.95998	-6.18088	-6.3489	-6.13797	-2.27834	-2.16185	-2.06394	-1.73111	-6.55813	-2.96585	-2.0303	-2.21617	-6.4339	-0.406949	-2.76814	-2.0135	-6.2324	-1.82791	-1.96975	-1.43976	-1.37485	-2.4849	-2.6253	-1.23802	-6.22657	-1.59263	-6.15805	-5.63961	-1.07136	-1.67495	-3.77534	-3.84519	-6.2426	-6.53153
O15173	Membrane-associated progesterone receptor component 2	PGRMC2		0.268541	0.738156	1.06629	0.206722	-0.421314	0.516756	1.71441	0.212993	-1.07633	1.11296	0.93217	0.720694	0.528575	-1.52687	0.882893	-0.156241	-0.680029	-0.304676	-6.2495	0.617784	-0.754747	1.70656	1.45814	0.238143	1.41445	0.713147	0.259624	-0.00323779	-2.17031	0.448967	0.0555638	0.309201	-6.74722	-1.90457	-6.41183	0.412857
O15198;P84022;Q15796;Q99717;Q15797	Mothers against decapentaplegic homolog 9;Mothers against decapentaplegic homolog 3;Mothers against decapentaplegic homolog 2	SMAD9;SMAD3;SMAD2		-6.13468	-6.08046	-6.21006	-6.22415	-6.23736	-1.45609	-6.16772	-6.33516	-6.43918	-6.35473	-6.37025	-6.57773	-2.02047	-6.20732	-6.45847	-6.51974	-6.2545	-6.57722	-6.25756	-6.79893	-1.39015	-6.28039	-6.62644	-6.2134	-2.40008	-2.30351	-6.31278	-6.22471	-3.31418	-2.24336	-6.11264	-6.24257	-6.70996	-6.57535	-6.30292	-6.4801
O15213	WD repeat-containing protein 46	WDR46		-0.951765	-0.575574	-1.26836	-6.35689	-1.1841	-1.33837	-6.19433	-6.62013	-3.74957	-6.27318	-6.37787	-6.76591	-1.45953	0.287155	-6.35774	-6.60731	-1.42616	1.80063	-6.14569	-6.6028	1.54405	-0.314296	-6.58293	-6.12722	0.646454	0.293187	-6.27196	-6.10178	1.46464	-0.780638	-6.20177	-6.45512	1.03948	1.46696	-6.35688	-6.45846
O15226	NF-kappa-B-repressing factor	NKRF		-2.08091	-1.85881	-6.33753	-6.21881	-6.4707	-2.50302	-6.33417	-6.44621	-3.27136	-2.65821	-6.46107	-3.32242	-6.33204	-3.20739	-6.42495	-6.51442	-1.68571	-6.48061	-6.31738	-6.81022	-0.89443	-3.68635	-6.57932	-6.22986	-2.21408	-1.20357	-6.13097	-6.27883	-3.39173	-5.64517	-6.11031	-6.19414	-2.51817	-6.53853	-6.44076	-6.52587
O15228	Dihydroxyacetone phosphate acyltransferase	GNPAT		-5.98757	-6.11729	-6.30955	-6.29235	-6.20901	-6.27551	-6.22905	-6.35076	-6.4802	-6.25598	-6.44435	-6.61726	-6.08185	-6.05633	-6.28408	-6.68538	-6.28204	-6.5545	-6.11645	-6.66492	-6.32359	-6.35733	-6.47481	-6.23266	-6.24562	-6.07726	-6.20101	-6.07524	-6.21126	-5.625	-6.22738	-6.3643	-2.73979	-4.00026	-2.9471	-6.55927
O15230	Laminin subunit alpha-5	LAMA5		-6.05929	-6.18303	-6.32413	-6.29458	-6.24006	-6.24929	-6.20132	-3.37866	-6.27638	-6.29522	-6.5298	-1.95059	-6.19682	-1.37386	-6.35982	-6.6404	-6.15101	-3.0723	-6.27797	-6.56512	-6.26695	-6.32557	-6.65968	-6.24741	-6.10395	-3.16955	-6.11856	-6.09981	-6.18683	-5.76081	-6.02312	-6.36388	1.30713	0.747155	-3.26065	-2.62232
O15232	Matrilin-3	MATN3		0.220204	0.900603	-6.255	-6.39291	1.70506	1.87772	-6.3339	-6.34168	1.45086	1.84992	-6.37717	-6.7838	3.39701	3.09611	-2.56202	-2.84918	1.39314	1.75009	-6.26454	-6.56771	1.36265	-0.958393	-6.67029	-6.14339	1.05885	-1.26481	-6.09884	-3.78646	-6.20095	-5.82553	-6.09066	-6.18406	-6.72619	-1.44667	-3.10301	-6.43273
O15235	28S ribosomal protein S12, mitochondrial	MRPS12		-6.13778	-5.93192	-6.26886	-6.34453	-6.29201	-6.17056	-6.15018	-2.05672	-6.44186	-1.9331	-6.43613	-2.17429	-6.33743	-6.201	-6.35329	-6.69168	-6.29574	-6.51391	-6.08786	-1.09451	-6.10366	-6.36587	-6.66245	-6.29989	-6.35117	-6.1725	-6.30874	-6.04463	-1.57461	-5.72808	-6.19264	-6.35009	-6.64609	-6.4047	-4.07403	-6.44012
O15240	Neurosecretory protein VGF;Neuroendocrine regulatory peptide-1;Neuroendocrine regulatory peptide-2;Antimicrobial peptide VGF[554-577]	VGF		-6.15583	-6.16903	-6.31004	-6.29654	-6.43105	-6.35874	-6.39323	-2.61683	-6.43125	-6.22704	-6.53459	-6.63259	-6.35414	-6.24367	-6.33461	-6.47292	-6.14202	-6.53244	-6.21578	-6.58209	-6.30273	-6.41	-6.48644	-6.16964	-6.1055	-6.12157	-6.08029	-6.15008	-6.15112	-5.7685	-5.9466	-6.42604	-6.60222	-6.37433	-6.30562	-6.48595
O15258	Protein RER1	RER1		0.170493	0.294147	-1.13542	0.787306	-2.82054	-0.0524947	0.531316	-0.47088	0.738434	-0.486104	-0.997914	-0.439804	0.579807	-3.26242	1.67437	-2.4387	-1.73131	-0.132692	0.277276	0.0995196	-1.77989	-6.41468	-1.64241	0.745252	0.730143	-0.244738	-1.68745	0.557538	-1.74429	-5.65144	-0.179485	-0.545535	-2.11949	-0.725851	-2.12987	-6.47494
O15260	Surfeit locus protein 4	SURF4		-3.33143	-5.95797	-0.807621	0.51523	0.0824602	0.46999	-0.585793	0.690012	-6.32089	-6.35426	-6.38808	0.841708	-2.96275	0.404747	2.01677	-0.2513	2.49365	-0.302949	1.38703	1.35102	0.384984	-2.94944	2.04033	1.86917	0.487033	-1.46822	-6.98933	-0.51125	1.10327	-4.33386	0.176323	1.53571	-2.69752	-6.33365	1.14503	-6.53948
O15265	Ataxin-7	ATXN7		-6.1892	-6.03365	-6.25171	-6.3133	-6.24506	-6.33208	-6.42562	-6.61357	-6.38276	-6.2521	-6.35771	-6.50588	-6.27257	-6.24317	-6.52565	-6.6002	-6.08727	-6.40343	-6.24628	-6.77164	-6.28483	-6.39408	-6.67878	-6.16994	-6.2769	-6.09593	-6.18131	-6.21979	-6.17234	-5.74552	-6.23194	-6.38856	-2.85041	-6.49591	-6.22686	-6.52653
O15269	Serine palmitoyltransferase 1	SPTLC1		-6.18341	-6.17755	-6.31365	-6.15937	-6.40714	-6.13133	-6.29569	-2.06253	-6.3201	-6.30872	-2.03752	-3.56854	-6.19015	-6.0459	-6.54028	-1.43966	-6.10393	-6.45202	-1.35032	-1.39521	-6.16958	-6.39098	-6.58114	-6.09621	-6.09517	-6.21107	-1.4763	-6.237	-6.28701	-5.77709	-5.95393	-6.2595	-6.61142	-6.3438	-6.27777	-6.50542
O15270	Serine palmitoyltransferase 2	SPTLC2		-6.21791	-6.077	-6.42303	-6.21375	-6.22695	-6.17634	-6.24282	-4.47338	-6.21496	-6.12808	-6.27531	-2.90418	-6.14743	-6.04174	-6.42442	-6.64336	-6.32212	-6.51564	-6.23139	-6.82351	-6.09653	-6.42788	-3.34314	-6.24196	-6.12307	-6.1457	-6.24652	-6.30597	-6.2848	-5.77373	-4.03605	-6.27727	-6.69828	-6.47442	-6.33603	-6.53045
O15294	UDP-N-acetylglucosamine--peptide N-acetylglucosaminyltransferase 110 kDa subunit	OGT		-6.20893	-6.00199	-6.21376	-6.17479	-6.26367	-3.79843	-6.427	-6.57322	-6.3916	-3.52449	-4.14062	-4.01713	-6.34743	-6.1474	-6.52238	-3.44632	-6.14738	-6.47254	-6.20645	-6.80033	-3.44013	-6.30051	-6.38389	-6.16241	-6.29014	-6.31696	-6.34122	-6.08045	-6.08665	-5.85724	-5.99673	-6.3076	-6.87507	-6.38795	-6.37451	-6.49953
O15305	Phosphomannomutase 2	PMM2		-6.16043	-6.05491	-6.41244	-2.4225	-6.46754	-2.56539	-2.2414	-6.4865	-6.47437	-6.31264	-6.35669	-1.55359	-6.18451	-6.22628	-2.47489	-2.81121	-6.31285	-6.44039	-2.66889	-6.69785	-6.14333	-6.29623	-4.06399	-0.801119	-6.26726	-6.07896	-6.08422	-6.1606	-6.05569	-5.6648	-6.07328	-6.18361	-6.62091	-6.3478	-1.01909	-1.51571
O15347	High mobility group protein B3	HMGB3		-5.97612	-6.18179	-6.32036	-6.23465	-6.35649	-6.31856	-6.16039	-6.33464	-6.4181	-6.40177	-6.28974	-2.87338	-0.976568	-0.779354	-6.4604	-6.41697	-6.15704	-1.60735	-6.05615	-6.57936	-1.16392	-0.760467	-6.67981	-6.30173	-6.14912	0.550028	-1.13193	-6.26555	-0.133805	-5.69816	-6.17474	-6.42824	-0.779626	-0.781223	-6.29857	-6.2783
O15355	Protein phosphatase 1G	PPM1G		-2.89334	-2.42637	2.14272	2.07875	-1.65155	-1.96699	1.68389	2.30481	-0.7162	-1.52388	1.99513	2.26835	-2.79386	-3.426	1.30297	-0.599733	-6.03858	-1.77247	0.570654	1.39534	-0.906663	-6.29121	0.834437	-0.518867	-0.811108	-1.71139	1.41921	0.0329964	-1.16142	-0.329455	1.1781	-0.483251	-6.71338	-2.09439	0.857696	1.20113
O15371	Eukaryotic translation initiation factor 3 subunit D	EIF3D		-0.581398	0.297208	2.59367	2.62868	0.684137	-0.340903	1.4627	1.76584	0.752309	-0.233386	2.14801	1.81956	0.00476665	-6.13565	3.02008	1.80922	-1.20984	-0.19635	1.9632	2.57311	-6.09884	-0.536639	2.27732	3.1397	0.105187	-0.21155	0.832546	3.00434	0.826601	-5.88552	2.72232	2.10811	-6.6661	-3.54426	0.315719	1.17909
O15372	Eukaryotic translation initiation factor 3 subunit H	EIF3H		-6.25097	-3.75668	-0.499622	0.713252	-0.963673	-6.3033	-1.41642	-0.507066	-1.6433	0.381058	1.09024	0.455347	0.0822969	-6.03247	1.16266	1.47267	-2.44657	-6.54022	1.28746	1.93521	-3.48266	-6.31469	1.80305	1.30227	-0.036449	-6.2342	-1.84381	1.41185	-6.1146	-1.03248	-6.04445	0.9258	-6.64211	-6.39133	-0.301003	-0.283645
O15400	Syntaxin-7	STX7		-6.19621	-6.11402	-6.34214	-2.48585	-6.37714	-6.36255	-6.22632	-6.54937	-6.28129	-6.28387	0.598956	0.0595487	-6.16285	-6.13955	-6.38137	-2.776	-6.27746	-6.43342	-6.24097	-1.3253	-6.19061	-6.38978	-1.34486	-6.17415	-6.38331	-6.18265	-6.35031	-2.24642	-6.05381	-5.7465	-6.16609	-6.33314	-6.72317	-6.52338	-6.44877	-2.93432
O15427	Monocarboxylate transporter 4	SLC16A3		-6.20919	-0.468064	2.64284	1.80976	0.0946932	0.0734668	1.76489	2.09973	-0.285983	-1.95197	3.18461	3.48909	1.24983	-1.28734	0.45163	1.24812	-1.03925	-0.655829	1.24141	1.52375	0.807751	0.343182	1.55224	1.93586	0.383556	-6.05623	1.05253	1.41103	-0.379315	-5.83686	-0.546397	-0.11021	-6.66121	0.974096	0.863234	-0.138095
O15431	High affinity copper uptake protein 1	SLC31A1		-6.15754	-2.21652	-0.64355	-6.32726	-6.34887	-1.96148	0.171813	-0.258013	-2.42152	-6.30975	-6.52191	-1.2601	-0.9197	-6.27801	-6.55922	-0.331894	-1.99587	-6.52022	0.259624	-0.122762	-1.8591	-6.23687	1.04824	-0.201927	-6.12634	-6.26099	-1.50962	1.27699	-1.93596	-0.406564	-6.23094	-6.43322	-6.76746	-6.40703	-1.8835	-6.45079
O15438	Canalicular multispecific organic anion transporter 2	ABCC3		-5.96834	-5.96754	-6.37311	-6.1092	-6.26965	-6.21854	-6.40493	-6.60915	-6.42121	-6.19082	-6.40356	-6.79815	-6.17396	-6.00907	-6.34868	-6.62718	-6.23123	-6.58579	-6.28346	-6.69201	-6.09079	-6.44254	-6.5034	-6.18594	-6.27203	-6.18887	-6.27459	-6.27794	-6.3377	-5.83281	-6.00948	-6.39074	-6.82356	-1.37089	-2.85611	-3.33099
O15446	DNA-directed RNA polymerase I subunit RPA34	CD3EAP		-2.75342	-5.97381	-6.23818	-6.38931	-6.37279	-6.32902	-6.20347	-6.3817	-6.36969	-6.21942	-6.39547	-6.63595	-6.12303	-6.00412	-6.3547	-6.54811	-6.3029	-6.40091	-6.30746	-6.71692	-6.32582	-2.21771	-6.40568	-6.29668	-6.09609	-6.23548	-6.31141	-6.21842	-1.59698	-5.8733	-5.98012	-6.21563	-3.46146	-6.33183	-6.40657	-6.43201
O15460	Prolyl 4-hydroxylase subunit alpha-2	P4HA2		-1.00779	-0.0251279	-2.86048	-1.68441	-0.582732	-0.0504527	-2.03332	0.0168247	-1.11601	1.23834	-0.891071	0.728971	-0.919196	-6.07986	-0.891664	-2.57835	-1.3521	-0.753083	-0.806903	-0.819743	-0.687325	-0.0322498	0.603987	-1.28009	-0.824547	-2.52912	-6.10833	-0.6546	-3.40309	-5.79736	-1.81277	-1.09858	-6.62797	-2.84383	-0.0954405	-0.882487
O15498	Synaptobrevin homolog YKT6	YKT6		-6.06445	-6.01423	-6.38371	-6.17171	-6.29175	-6.19714	-2.34562	-6.42365	-6.37551	-6.14894	-1.78683	-0.583481	-6.2983	-6.08872	-6.51598	-6.56273	-6.3129	-6.40881	-6.30213	-6.63982	-6.09733	-6.17335	-6.61584	-6.14038	-6.17018	-6.10901	-6.26837	-6.32318	-6.12264	-5.82585	-6.06821	-6.46345	-6.63127	-6.61526	-6.49402	-6.44476
O15504	Nucleoporin-like protein 2	NUPL2		-6.1519	-6.12592	-6.34813	-6.39917	-6.48396	-6.14454	-6.42736	-6.39955	-6.38838	-6.32422	-6.51913	-6.70655	-6.11156	-6.21845	-6.36768	-6.43225	-3.0317	-1.85058	-6.26415	-6.82615	-6.21005	-6.22907	-6.40986	-6.09814	-6.15204	-6.31317	-6.1351	-6.33533	-6.11339	-5.73443	-6.12258	-6.43505	-6.81991	-6.38267	-6.24649	-6.52102
O15511	Actin-related protein 2/3 complex subunit 5	ARPC5		-6.07242	-6.12208	-3.38022	-3.32325	-6.27193	-6.2246	-6.27428	-6.4207	-6.483	-6.15314	-0.441697	-6.54117	-6.24109	-6.24695	-6.43787	-2.31434	-6.18754	-6.56295	-6.29561	-6.54241	-6.08364	-6.26584	-6.65248	-6.25747	-6.2321	-6.09238	-6.31619	-6.15339	-6.19676	-5.71849	-6.16747	-6.43961	-6.75792	-6.46458	-3.10312	-6.34863
O15523	ATP-dependent RNA helicase DDX3Y	DDX3Y		1.34485	-2.14553	-6.21101	-6.19467	-1.28499	-0.675315	-6.2754	-6.39893	-6.37713	-0.210925	-6.44617	-6.77396	-6.17007	-1.24703	-6.33949	-6.50464	-1.08358	1.82531	-6.14827	-6.75278	1.46847	-6.16973	-6.49913	-2.14842	-1.25835	0.955265	-2.87865	-6.3248	1.05338	-5.78614	-6.04366	-6.46388	-6.80225	-6.58413	-3.89308	-6.41517
O15533	Tapasin	TAPBP		-5.97112	-6.07255	-6.22587	-6.19991	-6.22815	-4.1152	-6.26916	-6.56671	-6.26004	-6.13342	-6.2652	-6.66139	-3.21938	-6.1636	-6.48914	-6.4719	-6.14375	-6.51224	-6.34074	-3.38367	-6.26668	-3.56391	-6.58543	-6.26354	-6.21376	-6.16495	-6.25477	-6.21246	-6.34519	-5.6347	-6.04251	-6.42791	-6.84454	-6.55074	-6.36753	-6.49018
O43143	Pre-mRNA-splicing factor ATP-dependent RNA helicase DHX15	DHX15		2.15684	2.74014	-2.81851	-2.58145	3.40654	2.98661	-2.92108	-1.99618	2.88673	3.15157	-0.0641883	1.98612	2.31347	1.47486	-1.97837	-0.474804	1.99199	3.47571	-3.36212	-1.16518	2.66125	1.90577	-1.38154	-3.36046	3.30707	3.65755	-1.05623	-6.06268	2.81224	2.25899	0.878454	-0.927901	2.96657	1.50729	-0.522114	-2.33273
O43148	mRNA cap guanine-N7 methyltransferase	RNMT		-6.06683	-6.06002	-0.88682	-1.24999	-3.81795	-6.31099	-1.36361	-0.660909	-6.42232	-6.26881	-1.31445	-1.17422	-6.30929	-6.22346	-6.45531	-1.63603	-6.32129	-6.29462	-1.57449	-1.46608	-3.93612	-6.37868	-1.48405	-6.06525	-6.22077	-6.27845	-6.32957	-6.27654	-6.12855	-5.85714	-6.00431	-6.37878	-6.73175	-6.34033	-2.32946	-2.17286
O43156	TELO2-interacting protein 1 homolog	TTI1		-6.21005	-6.14084	-6.21799	-6.14274	-6.29383	-6.18274	-6.30527	-6.34186	-6.42441	-6.23392	-6.31883	-6.69917	-6.21216	-6.20928	-6.33	-6.47913	-6.068	-6.47265	-6.26655	-6.70021	-6.15595	-6.182	-6.67059	-3.57135	-6.34809	-6.09528	-6.34436	-6.23029	-6.15939	-5.68916	-6.23384	-6.22077	-6.60163	-6.35617	-6.3304	-6.47383
O43159	Ribosomal RNA-processing protein 8	RRP8		0.830484	-1.47766	-6.23654	-6.36678	1.36194	-0.28381	-6.32096	-6.44301	-6.38137	-1.67767	-6.28542	-6.74357	-1.945	-2.3297	-6.56096	-6.51624	-3.4237	-6.37203	-6.24273	-2.94848	0.266576	-1.52179	-6.5787	-3.5008	0.0933379	-6.07136	-6.28425	-6.25407	-0.369548	-2.69049	-5.95726	-6.43044	-2.8608	0.773299	-6.3855	-6.44869
O43169	Cytochrome b5 type B	CYB5B		4.40924	3.42768	3.45589	2.57867	2.81037	4.40746	3.16616	3.9162	3.94674	2.05286	5.1653	4.57328	4.22166	1.33008	2.90096	4.0729	2.66492	1.19925	2.86117	4.0907	2.98919	3.06929	3.81991	-2.24975	2.20977	2.37172	2.42885	1.46208	3.73284	4.09735	1.12476	2.18172	-6.85225	1.6644	3.93769	2.01349
O43172	U4/U6 small nuclear ribonucleoprotein Prp4	PRPF4		9.65144e-05	1.62569	-4.28497	-2.62672	0.856156	0.641625	-6.2772	-1.9087	0.983857	-0.0510318	-3.37131	-6.51611	-0.7829	0.105334	-6.2699	-6.62738	0.342302	-1.13285	-6.1897	-6.56654	1.66577	1.26157	-3.18592	-6.2142	-0.0028298	1.41839	-6.18029	-6.24421	0.494313	-1.32255	-6.23583	-6.37371	-2.4054	-6.60762	-6.2696	-6.45401
O43175	D-3-phosphoglycerate dehydrogenase	PHGDH		2.6422	3.20661	2.88416	2.56821	2.8623	3.93299	2.63253	3.28578	4.07968	3.35907	1.69932	2.52415	3.01828	1.04264	3.85623	3.66065	3.50863	3.71859	3.05952	3.39863	2.51491	3.46819	2.73552	2.93553	3.58004	3.48835	2.0064	2.97555	2.97342	2.01263	2.60838	4.25507	2.12816	1.9977	1.95843	1.98693
O43181	NADH dehydrogenase [ubiquinone] iron-sulfur protein 4, mitochondrial	NDUFS4		-6.22168	-6.1678	-6.30265	-6.39669	-6.37601	-6.34794	-6.1615	-6.38488	-6.40868	-6.14393	-6.43148	-6.75156	-6.10367	-6.15654	-6.29701	-6.57752	-6.09508	-6.43577	-6.21927	-6.55177	-2.10139	-6.39665	-6.4742	-4.296	-6.31255	-6.04984	-6.25936	-3.65961	-6.33394	-5.65182	-6.11996	-6.34511	-6.74793	-6.56354	-2.22234	-6.33772
O43237	Cytoplasmic dynein 1 light intermediate chain 2	DYNC1LI2		-6.22512	-2.40041	-1.6863	-3.12132	-2.13094	0.244358	-2.29783	-1.6219	0.875687	0.108087	-6.29642	-1.58657	-6.2586	-6.11472	-2.23066	-6.52697	-6.06894	-3.22405	-6.16694	-2.12088	-1.63854	-6.32671	-1.26478	-1.99841	-3.62282	-0.101036	-6.21777	-0.728778	-6.07695	-1.60933	-5.95068	-4.49358	-6.60328	-2.91272	-1.34183	-1.22369
O43242	26S proteasome non-ATPase regulatory subunit 3	PSMD3		1.04094	2.37044	-1.76197	0.0706126	2.32085	1.97371	1.69808	0.896757	1.20779	2.24599	1.82209	0.951373	1.87515	-0.0762578	-0.364097	2.15238	1.06846	-0.373756	1.21946	0.89415	0.491103	0.672299	1.40905	-0.338	1.15399	1.37758	0.977326	0.884118	-6.24982	1.74302	1.71086	1.95008	-6.60981	0.391211	1.06037	1.75219
O43252	Bifunctional 3-phosphoadenosine 5-phosphosulfate synthase 1;Sulfate adenylyltransferase;Adenylyl-sulfate kinase	PAPSS1		-3.19918	-5.91064	-1.29705	-1.96323	-6.47756	-2.77757	-0.332686	-0.603014	-6.36226	-6.12639	-1.82445	0.952165	-6.24925	-6.23883	-0.0954803	-0.99049	-6.09875	-6.40304	-2.80151	-1.96963	-6.09971	-6.16604	-1.81512	-2.25373	-6.10827	-6.04727	-1.70494	-1.40345	-6.32864	-5.84637	-2.45975	-2.2603	1.82539	1.50062	-6.30131	-1.47989
O43264	Centromere/kinetochore protein zw10 homolog	ZW10		-6.11626	-6.05894	-3.43984	-6.37968	-6.359	-6.38351	-6.31699	-6.50321	-6.30635	-6.3124	-2.83156	-6.73784	-6.19155	-6.11157	-6.35436	-6.65302	-6.05746	-6.38837	-6.14839	-2.84312	-6.15332	-6.45103	-2.72102	-6.10936	-6.26095	-6.14495	-6.3024	-6.19126	-6.11036	-5.75529	-6.1	-6.24423	-6.64148	-6.60721	-3.17448	-6.51506
O43272	Proline dehydrogenase 1, mitochondrial	PRODH		-6.12808	-6.16604	-6.33802	-1.15174	-6.23345	-6.26815	-6.27882	-6.4773	-6.39861	-6.23518	-6.27763	-6.55265	-6.08489	-6.21718	-6.30758	-6.49822	-6.14838	-6.4356	-6.1132	-6.56334	-6.2713	-6.18299	-6.44732	-6.11865	-6.30377	-6.1722	-6.24789	-6.27023	-6.32816	-5.59818	-6.2366	-6.3674	-6.77158	-6.47857	-6.22932	-6.39639
O43290	U4/U6.U5 tri-snRNP-associated protein 1	SART1		-0.27809	0.616075	-6.35803	-6.11706	-0.343341	-1.39778	-6.21492	-6.58442	-1.22696	-0.681377	-6.53077	-2.11815	-0.69324	-1.28845	-6.44778	-4.04983	0.220642	2.36006	-6.32755	-6.63277	1.29331	-0.220425	-6.58303	-6.31289	0.339644	1.41489	-6.36718	-6.29228	0.837597	-1.32935	-6.13364	-6.20569	1.60907	1.48796	-2.14414	-3.57127
O43292	Glycosylphosphatidylinositol anchor attachment 1 protein	GPAA1		-6.15075	-6.08537	-6.42064	-3.04567	-6.38581	-6.31629	-3.25884	-2.80026	-6.43111	-6.31323	-3.57834	-2.25442	-6.18054	-6.15223	-6.42833	-3.01315	-6.17422	-6.45713	-2.48442	-3.38358	-6.32495	-6.30785	-2.91447	-2.8298	-6.34714	-6.31952	-6.24386	-3.10492	-6.34447	-5.63863	-6.12706	-6.34185	-6.58142	-6.40231	-6.38009	-6.43226
O43293;Q9UIK4	Death-associated protein kinase 3	DAPK3		-0.880219	-1.05391	-6.23977	-6.29443	-2.12807	-6.12799	-6.25479	-6.59445	-6.45309	-6.19135	-2.11226	-6.61675	-1.56788	-6.06035	-6.41817	-6.58705	-6.21959	-2.20804	-6.05487	-6.70673	-2.95963	-6.33301	-6.62319	-6.08007	-2.26127	-1.90899	-6.25123	-6.03966	-1.37661	-5.7877	-6.15834	2.17199	-6.7839	-6.6139	-6.34138	1.24014
O43301	Heat shock 70 kDa protein 12A	HSPA12A		-6.04297	-1.22399	-6.37665	-6.16106	-6.33279	-2.88658	-6.25131	-6.48933	-6.48619	-0.895611	-3.29639	-3.19269	-6.20057	-6.11293	-6.50802	-6.5775	-6.30009	-2.39412	-6.24408	-6.56884	-1.96126	-6.42952	-6.4071	-6.23748	-2.70192	-6.34237	-6.20712	-6.19826	-6.16309	-5.65092	-6.10573	-6.35755	-6.72999	-6.57538	-6.40214	-6.43608
O43303	Centriolar coiled-coil protein of 110 kDa	CCP110		-5.97825	-6.00654	-6.40431	-6.34989	-6.20078	-6.13115	-6.23007	-6.49401	-6.3076	-1.23977	-6.40533	-6.60435	-6.34237	-6.23542	-6.36943	-6.58553	-6.06666	-6.31552	-6.10741	-6.57957	-6.26623	-6.32093	-6.52791	-6.246	-6.38857	-6.12867	-6.07378	-6.2867	-6.30418	-1.73863	-6.13606	-6.34212	-6.68593	-6.53983	-6.38431	-6.50092
O43324	Eukaryotic translation elongation factor 1 epsilon-1	EEF1E1		-6.08845	-1.10009	-6.33308	-6.11603	-1.03769	-0.938835	-3.73948	-6.57872	-3.46436	-1.56436	-6.48696	-0.854718	-2.36984	-2.75052	-6.4231	-6.5542	-6.08279	-2.29297	-2.31513	-6.6997	-6.18031	-1.90386	-2.20387	-2.56401	-2.31915	-6.3324	-6.14768	-3.82469	-3.78196	-5.6498	-1.31107	-3.79818	-6.60019	-6.41092	-6.3551	-2.19739
O43390	Heterogeneous nuclear ribonucleoprotein R	HNRNPR		4.3168	4.74782	1.52915	0.534698	4.92097	4.63871	1.08483	0.541873	4.58548	5.14053	1.28146	1.8516	3.667	1.27208	2.51199	2.17817	5.56219	6.23195	1.3439	2.65832	4.25764	3.94737	1.22119	3.40832	3.89635	4.31767	2.5235	2.65549	4.58615	3.51534	3.01403	2.42967	4.20345	4.01294	3.22337	3.24115
O43395	U4/U6 small nuclear ribonucleoprotein Prp3	PRPF3		-1.05896	-0.665861	-6.35341	-3.22985	-1.27585	-2.28975	-6.2416	-6.37252	-0.575782	-1.88667	-6.43994	-6.50782	-1.85051	-6.05283	-6.54753	-6.54515	-0.0387034	0.719458	-6.30575	-6.7901	0.300697	-6.25989	-6.55664	-6.31363	-6.27793	-0.766981	-6.13905	-6.1488	0.340809	-1.10206	-2.60671	-6.25128	0.661597	0.744207	-2.53383	-6.35222
O43396	Thioredoxin-like protein 1	TXNL1		-6.24114	-1.27907	-0.111447	-1.11641	-0.808959	-0.561019	0.714707	-0.550336	-0.472256	0.0136455	0.861527	1.29236	-1.17242	-3.22204	0.237531	-3.225	-2.17771	-1.26603	-6.20154	-0.177729	-0.354453	-6.36712	-1.6423	-2.34022	-3.18199	-6.12048	-2.92653	-6.26283	-6.20263	-5.76525	-0.214951	-1.21526	-6.81881	-2.7377	-2.3796	-0.102437
O43399	Tumor protein D54	TPD52L2		-6.21148	-6.04794	0.0471005	-6.17541	-6.33116	-6.29207	0.108184	-0.843487	-6.26041	-6.15513	1.28076	-1.45102	-6.1027	-6.22173	-0.907759	-0.64994	-6.27691	-6.49987	0.27416	0.170894	-6.0714	-6.25439	0.783647	0.111404	-6.20887	-6.2258	-0.817955	0.647481	-6.22482	-5.78296	-1.61031	0.408575	-6.82799	-6.32485	-1.48062	1.98329
O43402	ER membrane protein complex subunit 8	EMC8		-6.21093	-3.30041	-6.29144	-6.36383	-6.2893	-1.22356	-6.35385	-6.35086	-6.48285	-6.38359	-3.63719	-6.71693	-6.17646	-6.20939	-2.14246	-2.04934	-6.30946	-6.47074	-6.13012	-6.61372	-6.33971	-6.33074	-6.47274	-6.30862	-6.08956	-6.19214	-6.08296	-6.0458	-6.16499	-5.75642	-6.09337	-6.42384	-6.74205	-6.57563	-6.21874	-6.2713
O43427	Acidic fibroblast growth factor intracellular-binding protein	FIBP		-6.08377	-6.05117	-6.29793	-6.3303	-6.36081	-6.20139	-6.29858	-6.35185	-6.25723	-6.38082	-2.72701	-6.68244	-6.35728	-6.10994	-6.44597	-6.42904	-6.13334	-6.3327	-6.15124	-6.65362	-6.20766	-6.36034	-6.50049	-6.32901	-6.17855	-6.15047	-6.35777	-6.22921	-6.24422	-5.78946	-6.04596	-6.20096	-6.80978	-6.3616	-6.4864	-6.47388
O43432	Eukaryotic translation initiation factor 4 gamma 3	EIF4G3		-6.17273	-5.9158	-0.361986	-3.29719	-4.38924	-6.27502	-0.713911	-6.60941	-6.37121	-6.18547	-6.28907	-2.76616	-6.08721	-6.07761	-6.49768	-6.4423	-6.18976	-6.35004	-6.11567	-3.49257	-6.33804	-6.29691	-6.67024	-6.34034	-6.38048	-6.13493	-6.2699	-6.05457	-6.32369	-5.64069	-6.03384	-6.36272	-6.64058	-6.47322	-3.3206	-6.27518
O43447	Peptidyl-prolyl cis-trans isomerase H	PPIH		0.390528	-1.92157	-6.26776	-6.19125	-2.78791	-1.68529	-6.33414	-6.4768	-6.22715	-2.26534	-6.5114	-6.66217	-1.51012	-6.05042	-6.32106	-6.70238	-6.32129	-6.437	-6.08414	-6.64766	-6.10592	-6.30272	-6.39352	-6.1594	-2.7292	-1.44512	-6.27646	-6.0869	-3.90367	-1.61339	-0.887429	-6.23962	-6.79433	-6.38852	-6.46201	-6.29681
O43464;P83110	Serine protease HTRA2, mitochondrial	HTRA2		-6.05597	-6.1336	-2.76993	0.11884	-6.34406	-6.20329	0.502734	1.04493	-6.40627	-6.16217	-0.378258	-1.31404	-6.12195	-5.99741	1.19802	-2.6912	-6.15381	-6.50227	-2.51979	-0.230389	-6.18604	-6.28279	0.104563	-0.809401	-6.22737	-6.32294	-1.0243	-1.07771	-6.05061	-5.81101	-5.95794	-1.17085	-6.65156	-6.44822	-6.3591	-2.58299
O43488	Aflatoxin B1 aldehyde reductase member 2	AKR7A2		-6.21666	-2.17968	2.40337	1.50478	-1.96578	-6.26273	2.83099	3.32936	0.263057	-0.620462	2.73686	2.45255	-0.100516	-3.86727	0.97842	2.67437	-6.12259	-1.26144	2.54818	2.38772	-6.10017	-6.35046	2.05127	2.84471	-0.244703	-6.16015	2.59843	2.42888	-6.22739	-5.83429	0.725461	3.26585	-6.71881	-6.41481	1.51585	0.929645
O43491;Q9Y2J2	Band 4.1-like protein 2	EPB41L2		-6.1023	-1.23124	0.191263	1.06725	0.612732	0.940275	0.817821	1.20534	0.0280693	1.49159	0.591001	1.64783	0.410113	-2.83634	0.526872	-0.339756	-0.940996	-0.112636	0.152019	1.59225	0.684508	-1.7516	1.79315	0.463148	0.988653	-0.841082	0.151781	1.71429	0.0464445	-0.350981	1.18498	-0.0973915	-6.73148	-1.7255	1.92796	1.98208
O43493	Trans-Golgi network integral membrane protein 2	TGOLN2		-6.04711	-6.16512	-3.02474	-6.23077	-6.30272	-6.10152	-2.2905	-1.29267	-6.31833	-6.12159	-2.3304	-0.701008	-6.35284	-6.16209	-1.63846	-0.967378	-6.04566	-6.47632	-5.43539	-2.55022	-6.34111	-6.3052	-6.6141	-3.64166	-6.24092	-6.29423	-5.41135	-2.82962	-6.05402	-5.7327	-5.57708	-6.33799	-6.69323	-6.33747	-6.37045	-2.45684
O43504	Ragulator complex protein LAMTOR5	LAMTOR5		-6.04632	-6.02435	-6.49003	-2.83305	-6.19816	-6.29714	-1.61785	-6.39705	-6.37667	-6.15372	-1.81789	-2.0164	-6.12182	-6.10332	-6.36508	-4.29371	-6.15231	-6.56522	-6.15835	-6.82139	-6.12841	-6.4039	-6.59873	-6.29515	-6.10422	-6.21871	-6.08116	-6.25063	-6.21225	-5.67994	-6.20042	-6.25859	-6.72545	-6.42531	-1.60455	-6.33897
O43505	Beta-1,4-glucuronyltransferase 1	B4GAT1		-6.07586	-6.17564	-6.28951	-6.31151	-6.22985	-6.39118	-6.37203	-6.33609	-6.37161	-6.2388	-6.47533	-6.55077	-6.25933	-6.22173	-3.58043	-6.47566	-6.11543	-6.29556	-6.1681	-6.61194	-6.31563	-6.29514	-6.50558	-6.27211	-6.29979	-6.33172	-6.20184	-6.19688	-6.12417	-5.85501	-6.0899	-6.34487	-6.82203	-6.56236	-6.27665	-6.53819
O43583	Density-regulated protein	DENR		-1.93428	-6.05789	-2.61513	-2.62104	-6.36223	-6.37869	-2.25446	-2.81819	-3.26345	-6.31774	-1.00262	-1.16872	-2.2382	-6.13723	-4.42151	-2.52733	-2.57498	-2.60798	-1.88602	-6.64648	-1.84605	-6.18679	-6.47298	-6.23252	-6.37542	-6.1923	-6.17421	-1.19716	-2.36327	-5.82821	-6.21296	-1.70109	-6.77388	-6.53926	-6.38418	-2.76904
O43592	Exportin-T	XPOT		-6.01715	-6.15504	-6.2617	-6.27262	-6.46438	-6.12755	-6.31813	-6.48265	-6.25181	-6.192	-6.52087	-6.54285	-6.31869	-6.12753	-6.40773	-2.2959	-6.20682	-6.32814	-6.33454	-6.74326	-6.14574	-6.23765	-6.6024	-2.04967	-6.18962	-6.28435	-2.05767	-2.14931	-6.24718	-5.60481	-2.32547	-3.1122	-3.07118	-6.43259	-6.32075	-6.50329
O43598	2-deoxynucleoside 5-phosphate N-hydrolase 1	DNPH1		-5.98053	-5.97896	-6.48808	-6.36373	-6.22474	-6.14387	-6.28483	-6.36463	-6.49664	-6.194	-1.38248	-2.07054	-6.37073	-6.14926	-6.29598	-2.58348	-6.22753	-6.53	-6.07675	-4.09052	-6.21877	-6.2474	-6.58706	-6.16073	-6.26379	-6.17653	-1.37356	-6.15012	-6.20646	-5.7082	-6.13653	-6.42812	-6.63061	-6.54351	-6.20677	-6.34086
O43615	Mitochondrial import inner membrane translocase subunit TIM44	TIMM44		-2.14102	0.894889	0.607172	-2.23104	0.395029	-0.66517	0.786142	0.584652	1.59072	1.46309	-0.277718	0.293877	-1.9884	-6.09276	0.00979539	1.16369	-0.450362	-0.0542345	0.0213141	0.463211	0.47123	-1.57082	-1.31989	-0.878516	-0.575903	0.834142	-0.595673	-0.641045	-0.399422	0.174927	-5.9662	1.02582	-6.62893	-2.86811	2.16	1.43539
O43617	Trafficking protein particle complex subunit 3	TRAPPC3		-5.9708	-6.02801	-6.36715	-3.21185	-6.33623	-6.27348	-6.25927	-3.64898	-6.37794	-6.3161	-1.91468	-3.9429	-6.21918	-6.0059	-6.36901	-3.50972	-6.10051	-6.53334	-6.20297	-4.3249	-6.09898	-6.18541	-3.45266	-6.22798	-6.2282	-6.28457	-6.21473	-6.24678	-6.2223	-5.78121	-6.11517	-6.20497	-6.73641	-6.40141	-6.24848	-2.89253
O43657	Tetraspanin-6	TSPAN6		-6.22411	-5.90524	-6.46447	-6.25645	-6.29529	-6.32182	-6.35388	-2.69927	-6.22549	-6.40196	-6.45799	-6.51073	-6.12724	-6.05274	-6.49918	-6.69369	-6.16289	-6.29173	-6.1396	-6.74503	-6.36268	-6.36282	-6.571	-6.20542	-6.10725	-6.32618	-6.30084	-6.30271	-6.16831	-5.63217	-6.04157	-6.30703	-6.67483	-6.34616	-6.27407	-6.55863
O43660	Pleiotropic regulator 1	PLRG1		0.705225	1.08931	-6.45826	-6.26027	0.418915	-2.46214	-6.41943	-3.4499	-1.41491	-1.0092	-1.1381	-1.8665	0.62506	-0.897326	-2.53464	-6.6612	1.67471	2.33847	-2.91703	-2.08427	1.76687	1.45741	-3.04688	-6.30024	0.864483	1.10515	-6.30627	-2.25097	2.1002	0.320513	-6.00618	-6.23447	0.587505	0.140262	-1.79721	-2.88239
O43670	BUB3-interacting and GLEBS motif-containing protein ZNF207	ZNF207		-6.24269	-0.380057	-6.28385	-6.13418	-1.65034	-3.11765	-6.40578	-6.44606	-6.48389	-2.87015	-6.27182	-1.58545	0.105705	-2.58718	-6.4758	-2.83731	-6.26225	1.15317	-6.26878	-2.78174	0.88432	-6.26542	-1.43754	-2.2621	0.142166	1.44903	-3.3106	-3.20183	1.33568	-1.53541	-1.96422	-3.24503	-2.18815	-1.42233	-1.20072	-6.26549
O43674	NADH dehydrogenase [ubiquinone] 1 beta subcomplex subunit 5, mitochondrial	NDUFB5		-0.939801	-5.97662	-6.41188	-6.23665	-0.881059	-6.20658	-1.6901	-6.45165	-1.01361	-0.646251	-0.85436	-0.589841	-0.268927	-0.51135	-6.29242	-3.14022	-6.15658	-0.989932	-6.30258	-6.81044	-1.11062	-0.867617	-1.1783	-6.20889	-1.19481	-0.575077	-6.20882	-6.28981	-6.16192	0.277825	-6.17383	-6.32679	-6.80884	-6.36055	-6.45924	-6.31252
O43676	NADH dehydrogenase [ubiquinone] 1 beta subcomplex subunit 3	NDUFB3		-6.07705	-6.08386	-6.36912	-6.235	-2.01236	-6.28895	-6.17219	-6.6217	-6.40473	-3.3544	-1.67934	-1.93201	-6.29937	-6.18438	-6.35012	-6.65618	-6.06908	-6.28962	-6.17985	-6.60517	-6.11851	-1.71923	-6.62832	-6.18955	-1.53884	-2.46609	-6.23382	-6.27749	-6.17149	-5.59556	-6.03795	-6.45082	-6.78953	-6.3933	-6.33551	-6.40134
O43678;A6NJG2	NADH dehydrogenase [ubiquinone] 1 alpha subcomplex subunit 2	NDUFA2		-1.94282	-2.46955	-1.1402	-1.47498	-6.31509	-6.11707	-1.32471	-1.83802	-6.2699	-2.02204	-1.01222	-2.0643	-6.33688	-6.11821	-6.56266	-3.19765	-2.18642	-3.02899	-0.248832	-1.87423	-6.2759	-6.44093	-6.45115	-1.13029	-2.13746	-6.19032	-2.24714	0.31364	-1.50915	-5.619	-2.40726	-6.21187	-6.78802	-6.43967	-6.41096	-1.48324
O43681	ATPase ASNA1	ASNA1		-1.00526	-1.58501	-6.26628	-0.811103	-6.37837	-2.56148	-0.943873	-0.933334	-1.96842	-1.03158	-6.38109	-0.831339	-2.11459	-6.11331	-6.39851	-1.54046	-6.26225	-6.52104	-2.11943	-0.530861	-6.16265	-6.35516	-2.86289	-0.150022	-2.80071	-3.92482	-3.14022	-0.917859	-6.16225	-5.62254	-0.732989	-2.11169	-6.8518	-6.43602	-6.32244	-1.94777
O43684	Mitotic checkpoint protein BUB3	BUB3		-3.58591	0.39026	0.312857	-1.76651	-0.588321	-1.04887	-2.66812	-6.41205	-0.59801	-0.615543	-1.7791	0.228692	0.854929	-1.19604	-0.256304	-1.1343	0.507953	1.6897	-6.22824	-0.577677	-0.247232	0.68878	-1.9191	-0.390619	0.0637137	0.594708	-3.97962	-1.32841	1.20173	-0.825073	-2.97615	0.205358	-0.280619	0.483998	-6.26334	-6.50161
O43707	Alpha-actinin-4	ACTN4		0.552068	0.381249	4.07782	4.79256	0.881728	1.00049	5.2461	5.3838	-3.37213	-0.97696	5.57673	5.85087	0.533661	-1.54205	4.72971	5.24273	0.861285	2.48486	4.51051	4.86681	1.77548	0.904775	4.21404	4.53905	2.62766	1.52663	4.96974	4.29372	-6.11171	0.161818	3.48213	4.77292	0.500978	0.457474	4.93325	4.99549
O43708	Maleylacetoacetate isomerase	GSTZ1		-6.24004	-6.15522	-6.26882	-6.16226	-6.278	-6.14817	-6.40919	-6.34152	-6.38767	-6.38354	-6.27174	-6.59054	-6.31417	-6.28559	-6.54732	-6.50683	-6.2267	-6.43395	-6.15559	-6.61685	-6.28974	-6.37672	-6.52991	-6.20458	-6.34665	-6.08967	-2.91548	-6.04164	-6.32137	-5.62879	-6.14891	-6.36034	-6.65097	-6.33689	-6.33556	-6.34404
O43747	AP-1 complex subunit gamma-1	AP1G1		-6.10215	-6.03856	-1.58855	-0.831161	-6.27753	-2.14754	-0.086533	0.0107655	-6.38199	-3.45378	-2.3259	-0.121339	-6.23522	-6.12509	0.554782	0.42878	-6.11351	-6.57852	-0.370548	1.06124	-6.22828	-6.36888	0.657434	-0.0683112	-6.17319	-6.11412	0.0574849	0.447816	-2.82977	-5.8842	0.485733	-2.84399	-6.64131	-6.55965	-3.44082	-0.54442
O43760	Synaptogyrin-2	SYNGR2		-6.03183	-6.16708	-6.31318	-6.14212	-6.46452	-6.30317	-6.18673	-6.38658	-6.49709	-6.15377	-6.38939	-2.12974	-6.24732	-6.23149	-6.2822	-6.65	-6.16201	-6.3371	-6.16802	-6.71368	-6.2769	-6.42238	-6.46179	-6.21483	-6.2507	-6.11574	-2.222	-6.06503	-6.19637	-5.84535	-6.24097	-2.50708	-6.76146	-6.33976	-6.24289	-6.48758
O43765	Small glutamine-rich tetratricopeptide repeat-containing protein alpha	SGTA		-1.88157	-2.00202	-0.845489	-0.594446	-6.3985	-6.20214	-1.77127	-1.15745	-6.35875	-2.42237	0.425216	-0.56515	-2.42392	-6.02171	-6.47499	-1.75541	-6.12869	-3.59284	-1.12994	-0.696471	-6.177	-2.78168	-2.46399	-6.26568	-6.25376	-2.53695	-2.52138	-1.78719	-6.22166	-5.74664	-2.09812	-6.43423	-6.6992	-6.36506	-6.23199	-1.91198
O43772	Mitochondrial carnitine/acylcarnitine carrier protein	SLC25A20		-2.46932	-0.575368	-2.54682	-0.532104	-2.3167	-6.37788	-1.29029	-0.448177	-0.650283	-2.22159	-0.900426	-0.591258	-0.446801	-1.89849	-2.43503	-3.19477	-1.86772	-0.278702	-0.66675	-1.33035	-1.01361	-0.844737	-2.43942	-1.82634	-1.38739	-6.28636	-6.11841	-2.61041	-2.46154	-1.01165	-2.45716	-6.43349	-6.66377	-6.50254	-1.74333	-3.40013
O43776	Asparagine--tRNA ligase, cytoplasmic	NARS		-1.3589	-0.589057	2.00853	2.5474	0.633283	0.727435	2.24801	2.46718	0.805059	0.415821	2.34885	2.34254	-2.89895	-2.56214	0.778087	2.307	-0.0681675	-0.466982	-0.569905	2.03648	-0.0300383	0.0935712	1.96278	1.13218	0.821248	-2.81515	0.662669	2.13018	-0.710524	-5.82362	2.28567	1.83913	-6.78031	-6.48309	2.49034	1.44562
O43795	Unconventional myosin-Ib	MYO1B		0.980998	2.56864	-6.42182	-6.19189	1.76029	1.29965	-1.46999	-1.78667	2.89957	1.82243	-0.389813	0.183635	2.57377	2.33047	-0.4477	-1.06421	2.83279	3.51838	-3.56227	-6.74512	2.10716	3.08299	-2.72302	-0.344422	2.44219	2.55096	-1.85313	-0.943186	3.0271	1.64442	-3.00459	-0.566378	1.95328	2.06506	0.152747	-0.0238694
O43809	Cleavage and polyadenylation specificity factor subunit 5	NUDT21		0.00268849	-0.889363	-6.34923	-6.13026	-6.48914	-1.36364	-6.17453	-6.55301	-6.32612	-1.64035	-1.52428	-1.60562	-1.93847	-0.393126	-6.28052	-0.102422	1.09155	-1.5048	-6.05693	-6.624	-2.62664	-0.129015	-0.553077	-2.10975	0.0557783	-2.78641	-6.27963	-6.32394	-6.20526	1.1137	-6.07366	-3.18921	-2.71676	-6.43784	-0.900052	-0.58072
O43813	LanC-like protein 1	LANCL1		-6.00564	-5.94234	-6.36415	-6.23965	-6.42156	-2.36908	-3.78005	-6.57359	-6.26388	-6.2354	-6.55326	-3.30717	-1.04797	-6.23206	-1.48913	-2.98478	-6.18974	-2.43046	-6.24586	-6.75005	-6.22528	-0.277437	-6.63464	-6.25107	-0.966868	-6.34355	-6.2091	-6.16364	-6.06088	-1.98081	-2.40489	-6.27862	-6.76311	-6.53066	-6.30162	-3.45156
O43815	Striatin	STRN		-6.08306	-5.99787	-6.27407	-3.27908	-6.36034	-6.24195	-6.18457	-2.83743	-6.35474	-6.20989	-3.60759	-6.61294	-6.26327	-6.0825	-6.46163	-6.67567	-6.29201	-6.38274	-6.28028	-6.64944	-6.31686	-6.4046	-6.5352	-6.31177	-6.23475	-6.33254	-6.23837	-6.0647	-6.11849	-5.80203	-5.95694	-6.36687	-6.83031	-6.46013	-6.20639	-6.34045
O43818	U3 small nucleolar RNA-interacting protein 2	RRP9		0.99855	0.512594	-3.35123	-4.03629	-1.15902	-1.58278	-6.25816	-2.0121	-0.76596	0.818181	-6.5129	-1.66928	-0.03167	-6.28325	-6.55403	-5.13648	0.446095	1.03094	-6.31769	-6.83747	-0.325603	-2.68476	-6.5293	-6.33643	-0.865349	0.461814	-6.12174	-6.06698	1.30475	-1.005	-6.09815	-6.24393	1.93477	1.10847	-6.48547	-6.27518
O43819	Protein SCO2 homolog, mitochondrial	SCO2		-6.08182	-6.06172	-1.35068	-6.26826	-6.34122	-6.15709	-6.28976	-6.49923	-6.45646	-4.56549	-4.2959	-2.24044	-3.93102	-6.11126	-6.31075	-6.54011	-6.12763	-6.34135	-6.24829	-3.48329	-6.34879	-6.31294	-6.59032	-3.28306	-4.10106	-6.13906	-6.15136	-3.03941	-3.86273	-5.82355	-6.19517	-6.1871	-6.60411	-6.4139	-1.15372	-6.28074
O43823	A-kinase anchor protein 8	AKAP8		-5.97396	-6.02248	-6.3143	-6.32729	-6.30817	-6.27484	-6.26508	-6.5747	-1.75628	-2.47221	-6.46433	-6.77565	-6.30998	-6.28333	-5.15061	-3.34221	-6.32062	-0.899116	-6.17948	-1.37642	-6.14763	-6.37503	-2.89641	-6.19886	-6.34525	-6.33486	-6.10415	-2.82823	-1.39662	-0.4316	-6.19197	-6.25872	-3.23241	-6.58557	-6.47449	-6.47467
O43824	Putative GTP-binding protein 6	GTPBP6		-1.61757	-6.17094	-6.25854	-6.2914	-6.30827	-6.24506	-4.00678	-6.51477	-6.30062	-6.201	-6.3444	-6.77297	-6.14843	-6.01545	-6.47027	-6.70261	-1.27633	-0.701057	-6.09155	-6.56059	-6.19964	-6.3546	-6.45085	-6.06197	-3.64079	-6.29952	-6.16913	-6.32549	-4.16021	-2.11823	-6.13975	-6.43038	-6.80492	-6.53794	-6.43122	-2.71649
O43837	Isocitrate dehydrogenase [NAD] subunit beta, mitochondrial	IDH3B		-6.146	0.500339	0.773152	-0.283356	1.13304	2.10514	0.804043	1.0105	0.109402	1.81939	0.0265704	1.51901	-0.0535244	-2.63075	-1.82419	-0.756451	-2.11031	-6.57987	-1.13592	0.024976	0.920894	-1.85485	0.47053	-1.84327	-0.342134	-1.09808	-1.85922	0.3848	-0.711908	-2.9607	1.2388	-0.804371	-3.27307	-6.44682	-0.990623	-0.67757
O43847	Nardilysin	NRD1		-6.00627	-6.03307	-4.77417	-6.34568	-6.28005	-6.12488	-4.77904	-6.35054	-6.45047	-6.34981	-2.81174	-2.38078	-6.31036	-6.03213	-6.45061	-6.42858	-6.26839	-6.57837	-6.28266	-6.62466	-6.29059	-6.33477	-6.53304	-6.30931	-6.17063	-6.29867	-6.10442	-6.32353	-6.33023	-5.89036	-6.1557	-2.9682	-6.59452	-6.58281	-6.48018	-6.35271
O43852	Calumenin	CALU		-2.78544	-5.91759	1.96891	2.74368	0.557546	-2.12259	2.02067	2.08202	-2.18614	0.889456	4.17251	4.08018	-6.08723	-6.11159	1.31008	2.49721	-6.09835	-1.45408	0.928724	2.71984	-6.20686	-6.16744	1.67473	1.4431	-1.95298	-1.4555	0.976487	2.07547	-0.416332	-5.82209	1.15056	2.56658	-6.60341	-6.51131	2.29335	3.13155
O43865	Putative adenosylhomocysteinase 2	AHCYL1		-6.10902	-5.94769	-0.864308	-1.31309	-6.30444	-6.12841	-1.83803	-2.74088	-1.2089	-2.45255	-0.045139	0.37434	-6.23613	-6.27884	-2.38741	-6.45336	-6.08177	-1.71966	-6.21886	-6.80965	-6.25257	-6.28276	-2.27059	-6.09229	-6.23421	-6.32314	-6.11816	-0.253404	-6.12697	-5.68594	-1.72297	-2.86167	-3.40195	-6.50138	-6.28341	-6.29589
O43903	Growth arrest-specific protein 2	GAS2		-6.22727	-6.02146	-2.34002	-3.19398	-6.44281	-6.23014	-6.15253	-6.59335	-6.41311	-6.39851	-3.72158	-6.53102	-6.28098	-6.10664	-6.3985	-6.4795	-6.21511	-6.44327	-6.18922	-2.89735	-6.27035	-6.25822	-6.57719	-6.33544	-6.16661	-6.29395	-6.1007	-2.69934	-6.07275	-5.7341	-2.35725	-2.44799	-6.86019	-6.51285	-6.35048	-6.35989
O43920	NADH dehydrogenase [ubiquinone] iron-sulfur protein 5	NDUFS5		-1.10095	-2.65764	-6.42349	-6.39245	-1.42411	-2.26024	-6.30013	-1.93862	-6.4474	-2.96462	-2.23174	-6.75008	-1.92285	-6.07335	-6.52891	-6.5911	-6.26852	-2.86393	-6.11657	-6.83657	-6.08542	-1.47154	-6.61713	-6.15662	-6.24103	-2.22143	-3.09449	-3.14507	-2.90515	-0.846204	-3.56664	-6.22308	-6.79561	-6.40215	-6.49461	-6.27911
O43929;CON__Q2YDI2	Origin recognition complex subunit 4	ORC4		-1.89574	-5.94158	-6.22163	-6.30694	-6.33804	-1.91196	-6.41005	-6.58005	-6.49341	-6.14404	-6.42558	-6.72608	-6.1546	-6.10863	-6.30051	-6.43197	-6.28571	-6.36289	-6.11595	-6.62535	-6.2088	-6.36262	-6.46759	-6.13879	-6.17222	-6.24006	-6.35967	-6.24212	-2.37783	-5.83471	-6.2217	-6.265	-6.59942	-6.57264	-6.48354	-6.3085
O60216	Double-strand-break repair protein rad21 homolog	RAD21		-6.08766	-1.00506	-6.41171	-6.12421	-3.18411	-6.09995	-6.39003	-6.36223	-2.45666	-6.13064	-6.51378	-6.58184	-1.48669	-1.69044	-6.28553	-6.64694	-1.51754	0.624642	-6.05665	-6.69699	-0.0687678	-0.692691	-6.52047	-6.22219	0.586475	1.29546	-6.32059	-6.11567	-0.450085	-1.39905	-6.11122	-6.28592	-6.61791	-2.19237	-6.42784	-6.477
O60218	Aldo-keto reductase family 1 member B10	AKR1B10		-6.17781	-5.99934	-0.00759643	-0.0149668	-6.35291	-6.36472	0.214953	-1.01885	-6.43816	-6.37253	2.01345	0.609759	-2.80711	-6.26562	1.24956	2.15203	-2.62207	-6.29741	1.00209	0.476301	-6.1842	-6.33749	1.27126	0.989624	-6.19901	-6.05081	1.87031	0.907628	-1.15161	-5.67058	3.76554	2.58711	-6.67293	-6.41784	0.0999056	1.38154
O60220	Mitochondrial import inner membrane translocase subunit Tim8 A	TIMM8A		-5.99493	-6.01575	-6.45278	-2.83914	-6.20424	-6.12797	-6.21744	-2.54068	-6.43005	-6.23408	-6.4389	-6.58453	-6.24438	-5.99848	-6.40505	-6.52196	-6.25403	-6.41784	-6.32453	-3.08228	-6.11176	-6.30957	-3.19018	-6.23703	-6.35492	-6.27615	-6.0914	-6.13395	-6.07139	-5.65671	-6.14855	-6.31165	-6.7185	-6.58824	-6.20268	-2.82228
O60229	Kalirin	KALRN		-6.21005	-5.93625	-6.48114	-6.32893	-6.34709	-6.35019	-6.24598	-6.60946	-2.61942	-6.35557	-6.52868	-6.74675	2.33282	-6.27461	-6.50599	-6.66183	1.43995	-6.38993	-6.20081	-6.7316	0.555164	-6.2212	-6.65356	-6.26619	-6.24979	-6.14212	-6.35977	-6.21662	-6.04947	-5.83059	-6.23725	-6.18029	-6.78334	-2.63465	-6.22153	-6.40522
O60231	Putative pre-mRNA-splicing factor ATP-dependent RNA helicase DHX16	DHX16		-2.88526	-2.20193	-6.47348	-6.33548	-3.13843	-6.31896	-3.13404	-6.34625	-6.35685	-6.23781	-6.33919	-2.51996	-6.2079	-6.07727	-6.34171	-3.09631	-6.1604	-3.47009	-6.27146	-3.46448	-2.1783	-6.16671	-6.56572	-2.40073	-3.31486	-2.08095	-6.19845	-6.0644	-0.794139	-5.62106	-3.38853	-6.34494	-6.86474	-6.51031	-6.33362	-6.45282
O60238	BCL2/adenovirus E1B 19 kDa protein-interacting protein 3-like	BNIP3L		-6.21028	-6.16749	-6.42909	-6.3615	-6.46723	-6.24477	-6.37978	-6.56725	-2.25003	-2.83399	-6.4452	-6.51583	-6.25774	-6.14315	-6.33134	-6.70203	-1.39868	-6.57118	-6.06178	-6.56707	-6.25727	-6.18215	-6.53727	-6.23218	-6.21459	-6.28273	-6.33676	-6.24773	-6.30881	-5.85493	-6.1827	-6.22644	-6.65161	-6.45764	-6.25304	-6.26788
O60256	Phosphoribosyl pyrophosphate synthase-associated protein 2	PRPSAP2		-6.13279	-5.96393	-6.31233	-6.28995	-6.33179	-6.19952	-6.13887	-6.54125	-6.3946	-6.36542	-2.39119	-3.23523	-6.12473	-6.19537	-2.83819	-6.62462	-6.19942	-6.44241	-6.15412	-6.67438	-6.19154	-6.21688	-1.23294	-6.13112	-6.2052	-6.29346	-3.07663	-6.3123	-6.09993	-5.83588	-2.80217	-6.20038	-6.76815	-6.39562	-6.44262	-6.4057
O60264	SWI/SNF-related matrix-associated actin-dependent regulator of chromatin subfamily A member 5	SMARCA5		1.42775	1.0289	-6.45868	-6.34111	0.573327	-2.26118	-6.37389	-6.3739	0.141262	-1.98009	-6.3284	-6.78564	0.261868	-0.0844233	-6.54136	-6.47503	0.638521	-0.319556	-6.28722	-6.7148	0.636316	1.07581	-6.5646	-6.30098	0.960819	0.445087	-6.32274	-6.25074	0.900927	0.810029	-6.14388	-6.27629	1.52944	1.08819	-6.41547	-6.47978
O60271;Q9UPT6	C-Jun-amino-terminal kinase-interacting protein 4	SPAG9		-6.1824	-6.18013	0.277206	0.29162	-6.37933	-6.35508	-1.96757	-1.02192	-6.358	-1.59237	-1.53337	0.674064	-6.12795	-6.28535	-3.89692	-6.65173	-6.10242	-6.49968	-6.25148	-0.804387	-6.27859	-6.17126	-3.69842	-6.05126	-6.13031	-6.34117	-6.34464	-6.07923	-3.99425	-5.75399	-2.3377	-6.21447	-6.66795	-6.47934	-2.46342	-1.95852
O60287	Nucleolar pre-ribosomal-associated protein 1	URB1		-2.92884	-1.75493	-0.388441	-6.22011	-6.34961	-1.15568	-6.2916	-6.55692	-6.50481	-1.54042	-6.52459	-6.70867	-1.09131	-6.0781	-6.26779	-6.47446	-6.30259	0.664909	-6.24585	-6.70946	-3.90701	-1.57429	-6.38749	-6.13666	0.065045	-0.0380925	-6.2976	-6.08261	-0.159136	-5.67299	-6.0425	-6.37686	-1.71669	-6.5391	-6.48935	-6.51841
O60306	Intron-binding protein aquarius	AQR		-2.62271	-0.675171	-6.48638	-6.18553	-2.42727	-1.55591	-6.3035	-6.3786	-1.1844	-6.32594	-6.32351	-6.74751	-2.78605	-2.21187	-6.475	-6.53036	-6.22017	-0.492409	-6.14999	-6.74484	-1.75275	-1.4523	-6.44961	-6.34283	0.358418	-1.43465	-6.31568	-6.18968	-1.40318	-1.39899	-6.06766	-6.22499	-3.38939	-6.33616	-6.48651	-6.32764
O60313	Dynamin-like 120 kDa protein, mitochondrial;Dynamin-like 120 kDa protein, form S1	OPA1		-6.02603	-5.96134	-6.47437	-6.13274	-6.45489	-3.59968	-6.34512	-2.95284	-6.30196	-2.3683	-6.26358	-2.25709	-4.34353	-6.12672	-4.40956	-6.48332	-6.12288	-6.46125	-6.14917	-6.76327	-6.23527	-6.27393	-6.61094	-2.77259	-1.56899	-6.05197	-6.07814	-4.56532	-6.17334	-5.82507	-3.20585	-6.37907	-6.7852	-6.6062	-0.706193	0.282881
O60318	Germinal-center associated nuclear protein	MCM3AP		-3.51922	-3.15198	-6.25195	-6.3839	-3.60941	-3.01205	-6.35739	-6.47673	-6.32176	-6.25351	-6.34931	-6.63919	-3.07098	-6.28874	-6.40512	-6.64769	-3.22836	-6.29532	-6.08991	-6.77897	-1.58286	-1.37079	-6.64314	-6.31288	-6.12414	-3.0663	-6.33766	-6.31625	-6.23367	-5.68535	-6.23243	-6.39616	-3.88953	-3.64817	-6.20525	-6.38374
O60333;O43896	Kinesin-like protein KIF1B	KIF1B		-6.08572	-5.9644	-3.62709	-3.49426	-6.22199	-6.27841	-6.35302	-6.51344	-6.21848	-6.2167	-6.28931	-6.65202	-6.30281	-6.21398	-6.30455	-6.41938	-6.19879	-6.41887	-3.5257	-6.70499	-6.33299	-6.34195	-6.38378	-6.09238	-6.09538	-6.08245	-6.32204	-6.19125	-6.17293	-5.82345	-6.04386	-3.41998	-6.64019	-6.38951	-6.31882	-6.35041
O60341	Lysine-specific histone demethylase 1A	KDM1A		-2.56728	-3.04773	-6.28623	-6.35569	-6.22838	-6.33367	-6.42761	-6.54498	0.0904926	-3.95845	-2.32136	-6.70368	-1.07164	0.00147478	-3.88074	-6.70197	-6.28883	-1.12032	-6.26643	-3.8221	-4.11529	-2.14385	-6.38734	-1.9936	-1.00811	-0.10743	-6.17796	-6.27859	-0.550157	-5.83354	-5.94715	-6.41063	-6.77803	-6.50692	-6.33933	-6.34796
O60343	TBC1 domain family member 4	TBC1D4		-5.98619	-1.9528	-6.32804	-2.65735	-2.63755	-4.38052	-6.30646	-1.58073	-3.15101	-6.22377	-6.35729	-0.999131	-6.28842	-3.13096	-6.3647	-1.67061	-2.26878	-2.49215	-1.98892	-4.56404	-2.03143	-4.80288	-6.46529	-6.09807	-6.17096	-6.21914	-2.13913	-1.98957	-2.44319	-5.84071	-6.01789	-1.78285	-6.67171	-1.24398	-6.31031	-2.92752
O60437	Periplakin	PPL		-1.77459	-3.02411	-6.2589	-6.14312	-6.37555	-6.13708	-2.88792	-3.4302	-2.77573	-6.36376	-6.52347	-0.583874	-6.21173	-6.25409	-6.31773	-6.57472	-2.70221	-2.93162	-6.27618	-6.58412	-6.11864	-6.33055	-6.48061	-6.08995	-6.3265	-2.29921	-6.17077	-6.19438	-6.30487	-5.79663	-6.15071	-6.20171	-6.8507	-6.40028	-6.4849	-6.33377
O60443	Non-syndromic hearing impairment protein 5	DFNA5		-6.06525	-3.13769	-2.80375	-6.11171	-6.40074	-6.20701	-6.20842	-6.47064	-6.47563	-6.21932	-2.1944	-2.77093	-6.27543	-6.13697	-6.43058	-6.43561	-6.31465	-6.3361	-6.20384	-2.70088	-2.50862	-3.87136	-6.59872	-1.15201	-6.14252	-6.17001	-6.21873	-6.33485	-6.34434	-5.61109	-6.0859	-6.44575	-6.60537	-6.32771	-6.33132	-6.29505
O60449	Lymphocyte antigen 75	LY75		-5.98443	-6.05609	-6.42428	-6.25528	-6.42105	-6.33731	-6.25345	0.383636	-6.39365	-6.13511	-6.36442	-6.71177	-6.30924	-6.29089	-6.38905	-6.44804	-6.1002	-6.57372	-6.27596	-6.74418	-6.06998	-6.30826	-6.65023	-6.21358	-6.25414	-6.12751	-6.31427	-6.20023	-6.18661	-5.84408	-5.97958	-6.20098	-6.71982	-6.48384	-6.22006	-6.45666
O60488	Long-chain-fatty-acid--CoA ligase 4	ACSL4		2.70142	3.59571	2.75733	1.78637	3.54278	3.69349	1.89891	2.04246	2.24685	3.60597	2.83838	2.87361	2.70003	1.73997	2.63473	2.50064	3.32074	3.27922	2.80628	3.92141	3.31974	3.29273	3.42265	3.30307	3.53193	3.1878	3.40626	3.06906	3.19806	0.962017	2.85213	2.55824	2.06255	-1.91653	3.59471	3.00937
O60493	Sorting nexin-3	SNX3		-5.97335	-5.99734	-6.2967	-6.28455	-6.21321	-6.18522	-6.38194	-6.58981	-6.43943	-6.25305	-1.19771	-2.49575	-6.181	-6.07205	-1.6306	-6.44078	-6.27976	-6.38448	-6.32261	-6.61847	-6.35845	-6.289	-2.34546	-6.23161	-6.16143	-6.29859	-6.22868	-6.14897	-6.21165	-5.69768	-6.07972	-6.4411	-6.83377	-6.41482	-6.3916	-2.51954
O60504	Vinexin	SORBS3		-6.19949	-6.10132	-6.20432	-6.34057	-6.45265	-2.4638	-6.35948	-6.57207	-6.44036	-6.28024	-6.49956	-6.61372	-6.30396	-6.11833	-6.27493	-6.56676	-6.26807	-1.86059	-6.06731	-4.35576	-6.12624	-6.19195	-6.61719	-6.28122	-6.37427	-3.32232	-6.28361	-6.2776	-6.11851	-2.55599	-6.02047	-6.19752	-6.60154	-6.35851	-6.3193	-6.28074
O60506	Heterogeneous nuclear ribonucleoprotein Q	SYNCRIP		1.3123	1.77518	1.05923	0.436869	-0.146256	-0.192103	-1.44333	-0.435311	0.902517	0.914845	0.141785	-1.19216	-0.900951	-0.260092	0.672183	2.16084	2.08044	1.23953	0.628215	1.73413	1.48581	0.957957	2.32874	1.83293	1.25749	-0.0801496	0.198239	1.40213	2.31673	1.29322	1.25935	1.72112	1.50179	1.50078	1.45105	1.45603
O60508	Pre-mRNA-processing factor 17	CDC40		-6.02525	-6.02883	-6.20256	-6.3773	-6.21034	-6.20562	-6.292	-6.47139	-6.23327	-2.95808	-6.45246	-6.65071	-6.14904	-6.27389	-6.36504	-6.60363	-6.24913	-1.25308	-6.06432	-6.71835	-6.19795	-1.99346	-6.59563	-6.28306	-1.75696	-1.07092	-6.10138	-6.2929	-1.57688	-2.26656	-6.02147	-6.20425	-6.61395	-2.99874	-6.45365	-6.40665
O60524	Nuclear export mediator factor NEMF	NEMF		-5.98178	-6.04086	-6.35103	-6.22561	-0.654463	-6.17538	-6.14369	-6.56575	-6.4715	-6.13801	-6.53912	-6.5414	-6.13562	-6.13788	-6.48128	-6.64411	-6.17074	-6.58243	-6.23327	-6.63879	-6.19989	-6.38989	-6.58928	-6.17386	-6.33602	-6.16004	-6.17525	-6.18051	-6.27926	-5.82351	-6.17563	-6.1923	-6.6573	-6.54566	-6.27277	-6.26723
O60547	GDP-mannose 4,6 dehydratase	GMDS		1.17663	1.41061	1.80713	2.08325	1.65563	1.53459	2.85762	2.31766	2.00968	2.74658	1.77885	1.5587	1.11362	1.30371	0.679048	2.3679	1.18194	0.642856	0.0617153	1.38439	0.890157	2.07359	0.0367631	1.73285	2.37406	-0.348486	-0.93289	1.71402	1.32605	-0.957572	1.94421	2.62115	-6.82248	-6.35654	0.271296	0.958016
O60551	Glycylpeptide N-tetradecanoyltransferase 2	NMT2		-6.16942	-3.00739	-6.4126	-6.3437	-6.28201	-2.9484	-6.32335	-6.58395	-6.23149	-6.16793	-6.40062	-2.88344	-6.12477	-6.06171	-2.46325	-6.4476	-6.11501	-6.32551	-6.24889	-2.54274	-6.09449	-6.18186	-6.58941	-6.05407	-3.16676	-6.34175	-6.28227	-6.15374	-6.12865	-5.80088	-6.19367	-6.35458	-6.67127	-6.52011	-6.45402	-6.28971
O60568	Procollagen-lysine,2-oxoglutarate 5-dioxygenase 3	PLOD3		-3.3482	-3.01012	-0.206801	-0.696348	-2.07636	-2.16235	-0.496138	-1.73546	-6.24795	-1.94651	-1.03036	-0.360854	-6.36704	-6.02548	-1.47148	-1.87194	-1.9778	-3.90002	-6.0719	-2.64049	-6.16392	-6.27664	-0.111295	-2.21816	-3.16735	-6.34066	-6.18228	-1.13219	-6.25179	-5.78141	-2.09398	-1.46893	-6.69476	-6.52688	0.43141	1.303
O60573	Eukaryotic translation initiation factor 4E type 2	EIF4E2		-6.14001	-5.93962	-6.42552	-6.14474	-6.28787	-6.24074	-6.31612	-6.4951	-6.23981	-6.14167	-6.2955	-6.79279	-6.28271	-6.09291	-6.29573	-6.44246	-6.15735	-6.44641	-2.30187	-6.67033	-6.25681	-6.41352	-6.43712	-6.10225	-6.38032	-6.06504	-6.08226	-0.81237	-2.50601	-5.78085	-6.17021	-6.43565	-6.66823	-6.4878	-6.47722	-6.5273
O60610	Protein diaphanous homolog 1	DIAPH1		-6.13419	-5.92152	0.0696724	-2.1177	-2.03054	-6.33343	-0.447015	0.480258	-0.871264	-2.98162	-0.756449	-2.97658	-2.26188	-6.25686	0.105879	-0.426516	-1.99744	-6.54669	-0.274229	-1.49212	-2.24675	-6.1677	-6.62701	-1.11824	-6.09747	-6.20362	-3.58983	-0.425384	-6.2372	-5.87831	-1.57628	-0.358419	-3.4292	-6.55523	-2.60865	-6.4076
O60664	Perilipin-3	PLIN3		-6.19116	-5.9547	3.6563	3.36756	-3.05752	-2.31122	3.72859	3.97368	-3.05826	-6.16971	3.39894	4.1249	-2.30526	-6.23793	3.05501	3.27923	-6.07537	-6.42947	1.75456	3.13001	-6.3651	-6.33697	2.55019	0.936237	-6.25911	-6.25245	2.20112	2.83457	-6.08564	-5.63954	2.09803	2.72979	-6.57965	-6.56456	0.987267	2.62831
O60669	Monocarboxylate transporter 2	SLC16A7		-6.14297	-5.91226	-6.36087	-6.17816	-6.19541	-6.29959	-6.35781	-6.46847	-6.47599	-6.31978	-6.36682	-6.54049	-6.21409	-6.01776	-6.50999	-6.42576	-6.07124	-6.34079	-6.19378	-6.58836	-6.16364	-6.3984	-3.48626	-6.21462	-6.32147	-6.24236	-6.10679	-6.05579	-6.23903	-5.70901	-6.1488	-6.4583	-6.61685	-6.46366	-6.43893	-6.33037
O60684;O15131	Importin subunit alpha-7	KPNA6		-1.86429	-0.274362	-2.01032	-3.01145	-1.43508	-0.576025	-6.39159	-6.4837	-1.0497	0.337631	-1.80443	-2.80939	-1.73226	-3.40168	-6.46382	-3.28007	-0.947586	-0.217993	-6.16838	-1.96841	-1.28618	-3.1793	-2.1444	-2.97343	-2.90745	-2.03983	-6.18617	-1.91389	-2.13438	-3.36771	-2.68912	-0.941231	-6.81937	-6.32802	-6.33249	-6.3625
O60701	UDP-glucose 6-dehydrogenase	UGDH		5.57322	5.98046	5.30763	5.66392	5.53315	5.72856	4.9122	5.47382	6.27644	6.5131	5.49371	5.67905	5.23291	3.93719	5.20382	5.65586	5.99891	5.31173	5.52675	5.95125	5.59655	4.74077	5.43026	5.66044	5.36138	4.97373	5.45312	4.97203	4.39322	5.6816	6.57109	6.24088	-1.17532	2.5434	4.8021	4.83204
O60716	Catenin delta-1	CTNND1		1.71429	0.769352	1.43755	1.1975	1.57398	1.5068	2.05521	1.28416	1.9171	0.20185	2.46146	2.15207	2.48169	-0.321468	1.34576	1.54906	2.75259	2.37282	0.0872585	2.05286	1.74905	1.41676	-0.891878	1.35119	1.18727	1.20063	-0.0951739	0.73547	1.98855	0.578577	0.354663	0.252767	-2.56519	-0.521006	1.42531	2.3523
O60725	Protein-S-isoprenylcysteine O-methyltransferase	ICMT		-6.19165	-6.14161	-6.22946	-6.2341	-6.45979	-2.38504	-6.30775	-6.4445	-6.28482	-6.26599	-6.55193	-2.8336	-6.3244	-6.22081	-6.55346	-6.58185	-6.057	-6.57822	-4.69281	-2.57791	-6.27184	-6.27483	-6.64642	-6.29415	-6.09076	-6.33121	-6.32982	-3.49124	-6.22638	-5.61746	-6.0856	-3.36784	-6.8165	-6.31921	-6.44092	-2.14874
O60749	Sorting nexin-2	SNX2		-1.60795	-6.05402	-0.675134	0.235605	-1.94631	-1.83832	-2.60295	0.225199	0.655753	-0.562144	-1.59856	0.848288	-0.943051	-6.08285	-0.308529	0.44982	-6.19983	-2.86838	0.334989	0.0483845	-2.2015	-1.45159	1.02465	-0.34225	-2.51456	-2.46721	0.0823259	-1.26231	-6.07743	-5.81239	-0.722807	-0.352664	-6.68843	-6.53146	-1.58678	-0.83017
O60762	Dolichol-phosphate mannosyltransferase subunit 1	DPM1		-1.34845	-0.164583	-1.97848	0.104184	0.554396	0.536149	-1.30306	1.14558	0.755572	1.6096	1.70803	0.828705	-0.501278	-0.818662	1.10524	0.77289	-0.342004	-1.51223	-0.421164	-0.158877	0.608754	0.597419	-0.129025	-0.284345	-0.172601	0.322628	-1.20311	0.508821	0.0512777	-1.0964	-1.70153	-2.81306	-6.60547	-1.82518	0.333854	1.17571
O60763;REV__Q5VZ89	General vesicular transport factor p115	USO1		0.0791524	0.508198	1.86377	2.08344	1.04159	0.542052	1.98765	0.770647	0.673677	1.24115	1.9658	1.36004	-0.361247	-3.25099	2.5807	1.36086	-2.15074	-0.476943	2.25552	1.96417	1.28386	-3.2216	2.05719	0.799132	-0.836883	-0.840311	1.53879	2.24516	-0.769202	-5.88833	1.68241	0.872164	-6.79956	-6.33778	0.326999	-0.668116
O60783	28S ribosomal protein S14, mitochondrial	MRPS14		-1.58261	-1.1329	-1.38579	-1.60685	-0.304783	-6.24798	-2.1796	-1.02446	-6.46788	-6.14875	-0.231443	-0.380094	-6.30117	-1.4766	-6.5357	-0.17314	-0.381943	-6.45002	-1.28066	-1.12072	-0.767657	-1.30616	-0.658609	-1.70448	-1.23488	-1.88462	-1.10912	-1.23466	0.189343	-5.80679	-6.18036	-6.40334	-6.80279	-4.06934	1.6695	-0.537985
O60784	Target of Myb protein 1	TOM1		-6.11223	-6.17885	-6.4604	-6.24571	-6.4891	-6.38261	-6.28754	-6.62735	-6.2879	-2.29778	-6.2776	-4.31038	-6.17434	-6.27968	-6.29801	-6.57565	-6.16677	-6.36828	-6.13808	-6.81896	-6.35846	-6.31081	-6.51477	-6.19609	-6.16033	-6.06374	-6.07794	-6.25194	-6.33959	-5.68732	-5.99701	-6.43109	-6.82028	-6.42616	-6.46448	-6.40867
O60814;P57053	Histone H2B type 1-K;Histone H2B type F-S	HIST1H2BK;H2BFS		-6.18053	-2.10564	-6.22998	-6.22358	-6.38994	-2.01289	-6.25225	-6.59198	-6.42653	-6.38728	-6.38732	-6.62198	-0.917495	-6.12807	-6.30925	-6.69505	-6.30052	-6.41817	-6.23694	-6.62733	-2.44674	0.730794	-6.46989	-6.21957	-1.42	0.301015	-6.28949	-6.10102	0.507747	-1.08578	-6.04945	-6.31278	-6.60003	-6.33432	-6.38239	-6.486
O60828	Polyglutamine-binding protein 1	PQBP1		-6.02684	-6.08817	-6.3209	-6.13611	-6.19466	-6.25559	-6.18525	-2.3205	-2.94388	-6.16082	-6.55566	-3.52733	-6.21909	-2.00548	-6.29761	-2.89334	-2.12972	-0.749002	-6.23545	-2.15047	-0.833575	-0.989973	-2.71674	-6.22696	-0.822953	0.170704	-6.17768	-6.33486	-0.889668	-0.800525	-6.23238	-6.46146	-0.543741	-6.40944	-6.29785	-6.29213
O60830	Mitochondrial import inner membrane translocase subunit Tim17-B	TIMM17B		-6.18553	-1.97345	-6.4011	-6.14591	-6.34102	-6.12746	-6.41412	-2.42263	-2.87005	-4.01812	-6.40027	-0.611446	-6.17665	-6.22928	-1.80531	-6.68428	0.649568	-2.29613	-6.2164	-2.10632	-6.06983	-6.38018	-1.06299	-1.33714	-1.38964	-6.22663	-6.32626	-1.71407	-6.1897	-5.76374	-5.94425	-6.28765	-6.68383	-6.59637	-1.33888	-6.47211
O60832	H/ACA ribonucleoprotein complex subunit 4	DKC1		3.19165	3.80481	0.915584	-0.31169	2.85108	3.57652	-0.869281	-0.699164	3.10245	3.22825	-0.642362	0.106858	3.61029	3.70028	0.351902	-0.220965	2.61375	4.38913	-3.41948	-1.07443	2.59012	3.09536	0.274593	-1.06893	2.72289	3.30089	-2.91247	-2.20551	3.79413	2.84141	-0.255446	-0.838466	1.67261	0.230513	-6.36531	-6.36696
O60841	Eukaryotic translation initiation factor 5B	EIF5B		0.706992	0.749599	-0.0980811	-0.115903	1.12642	0.0779761	0.617269	1.68149	-0.48487	-0.328106	0.615082	2.49224	1.39199	0.894716	-1.56367	-0.112291	0.890289	1.06952	0.889214	1.73073	1.15046	2.11712	1.15008	0.103154	0.19427	1.03345	0.370756	-0.131453	2.14386	1.35626	0.970256	1.46262	-6.7691	-1.54229	0.515645	1.3073
O60869	Endothelial differentiation-related factor 1	EDF1		-2.3626	-6.01317	-0.61679	-6.30857	-6.47287	-6.1658	-6.3677	-6.47296	-6.50177	-6.17042	-2.78308	-1.2744	-6.14566	-6.13416	-2.75755	-6.51319	-6.17031	-2.11151	-6.31719	-1.36622	-6.21359	-6.41003	-6.67202	-1.65829	-6.31192	-6.22307	-2.50551	-1.52639	-6.15364	-5.76941	-0.973442	-0.907705	-6.60012	-6.59179	-1.35912	-0.217301
O60870	DNA/RNA-binding protein KIN17	KIN		-1.87108	-2.50062	-6.2822	-6.12763	-0.811971	-1.37055	-6.34656	-6.35657	-6.49096	-2.80991	-6.39783	-6.68221	-1.32393	-6.14351	-6.50541	-6.56136	-6.24028	-2.51223	-6.31695	-6.62104	-1.06643	-0.635615	-6.42376	-6.15365	-0.456478	-6.16174	-6.11315	-6.20151	0.422047	-5.62316	-6.22138	-6.29183	-6.68129	-6.44082	-6.41308	-6.36728
O60884	DnaJ homolog subfamily A member 2	DNAJA2		0.418426	1.25616	1.67721	1.63121	1.45962	1.83852	0.966208	1.25488	-0.554556	1.88837	1.1295	1.25465	0.826619	-1.06903	0.621122	0.262481	1.30757	1.42215	-6.0482	1.24183	0.882775	-0.59462	1.75333	0.949557	-2.0168	0.515299	-1.5079	1.03913	0.627902	-1.22107	1.39908	-0.766177	-2.6837	-0.621134	-0.018405	0.264848
O60885	Bromodomain-containing protein 4	BRD4		-0.928833	-0.580116	-6.3105	-6.18916	-0.694379	-3.90638	-2.60049	-2.69859	-6.33457	0.239771	-6.32511	-6.57893	-1.53831	-2.76199	-6.41308	-6.71232	-0.135534	-1.69906	-6.2433	-6.57836	-2.00567	-2.48497	-6.39786	-6.06437	-1.20137	1.21842	-6.27566	-2.34291	1.35409	-5.8111	-1.99987	-6.27548	-6.78353	-0.0972114	-6.31228	-2.92081
O60888	Protein CutA	CUTA		-6.00242	-6.06879	-0.144091	-0.594577	-6.28023	-6.29862	-6.14495	0.840416	-6.33004	-6.20111	0.947228	0.926658	-6.15803	-6.11968	-0.168925	1.26949	-6.17362	-6.56094	-6.18267	-0.791669	-6.25041	-6.38748	-1.54527	-1.15682	-6.27303	-6.2503	0.0296485	-0.594785	-6.24905	-5.84362	-1.90463	-1.49001	-6.67035	-6.38576	-6.28779	-2.78483
O60925	Prefoldin subunit 1	PFDN1		-5.97393	-5.97213	-6.22542	-6.39898	-6.47745	-6.18929	-6.25577	-6.41703	-6.35719	-6.38248	-6.43342	-6.65248	-6.2693	-6.10585	-6.38917	-6.50028	-6.26975	-6.58495	-6.06042	-6.78214	-6.19696	-6.43931	-6.38587	-6.14445	-6.28097	-6.20539	-6.08064	-2.62066	-6.28096	-5.64147	-6.14682	-6.29362	-6.60235	-6.46237	-6.2394	-6.47007
O75083	WD repeat-containing protein 1	WDR1		1.14853	0.707575	3.86591	4.05787	2.62245	2.62603	3.6513	3.59047	2.16846	2.5462	3.63266	4.00031	2.38801	0.0405203	3.57002	4.06326	1.79054	2.47449	3.54441	3.97997	2.39189	0.783357	3.74649	3.9304	1.92078	1.11844	3.05253	3.62711	2.57665	1.68016	2.6354	2.34451	0.317559	-1.12735	3.36742	3.82385
O75116	Rho-associated protein kinase 2	ROCK2		-3.94022	-1.35921	0.472397	0.00943894	-1.01696	-1.66585	0.441775	1.07187	-2.96943	-1.74632	1.11235	1.40957	-0.584919	-6.19896	-6.3608	-0.888412	-6.06235	-6.49845	-1.88489	0.367296	-1.19932	-6.35258	-1.13723	0.173132	-1.65292	-2.40168	-2.57594	-0.926732	-1.20363	-2.94053	-1.99373	-0.700512	-6.66307	-6.55027	-0.914702	-1.82221
O75131;Q8IYJ1;Q96A23	Copine-3	CPNE3		-6.04927	-6.18473	-0.625737	-0.24625	-1.99226	-3.7955	-2.23357	-0.91809	-1.17808	-2.02458	0.475209	0.282856	-6.31354	-1.50301	-2.23901	-2.36503	-0.361256	-6.36254	-0.578521	-0.648197	-6.34862	-1.31543	-1.09237	-6.32243	-2.22411	-1.49676	-6.11551	-1.37438	-6.13546	0.137366	-1.56641	-6.44982	-6.78836	-6.39618	0.46461	-1.29592
O75146	Huntingtin-interacting protein 1-related protein	HIP1R		-6.07026	-6.05172	-2.83303	-6.11931	-6.27752	-6.34694	-3.37515	-6.40906	-6.30962	-6.22165	-2.01895	-1.29281	-6.17584	-6.03928	-6.51923	-6.57482	-6.12491	-6.37234	-6.15579	-6.82606	-6.33568	-6.30583	-6.43757	-6.33296	-6.37661	-6.22686	-6.09672	-6.11729	-6.27315	-5.65202	-3.78611	-6.38164	-6.73192	-6.49625	-6.21446	-6.50285
O75150	E3 ubiquitin-protein ligase BRE1B	RNF40		-1.45967	-1.20761	-6.41774	-2.97222	-2.34026	-1.74535	-6.1366	-6.52315	-6.40087	-6.1943	-6.28428	-2.17168	-2.95283	-1.59584	-6.41604	-6.6984	-6.06174	-2.62522	-6.34025	-6.82578	-6.12889	-1.69461	-6.54387	-6.15643	-6.3042	-0.9701	-6.09084	-6.23193	-6.34096	-2.37919	-6.0724	-6.17845	-6.67457	-6.44289	-6.36127	-6.31678
O75152	Zinc finger CCCH domain-containing protein 11A	ZC3H11A		-6.16633	-6.15502	-6.41354	-6.12083	-6.33569	-6.32837	-6.25656	-6.54099	-6.24507	-6.15824	-6.26854	-6.59403	-6.31961	-6.11666	-6.53339	-6.49018	-3.40912	-2.95046	-6.13575	-6.6105	-6.31364	-1.61309	-6.48231	-6.34114	-6.1071	-6.06968	-6.11331	-6.25131	-1.86345	-5.77471	-6.04545	-6.41704	-6.67921	-6.38554	-6.34047	-6.55711
O75153	Clustered mitochondria protein homolog	CLUH		-6.0745	-5.91086	-1.31148	-1.49321	-6.47922	-2.58014	-6.1628	-4.05065	-6.34986	-6.14384	-2.3211	-0.857769	-6.09397	-6.29543	-0.598605	-0.588985	-6.1964	-6.31166	-0.0422397	-0.00870345	-6.34305	-6.19015	-1.60627	-2.36255	-6.11315	-6.26942	-6.21312	-0.976054	-6.29415	-5.87897	-1.49438	-1.42617	-6.65893	-6.5628	-1.49118	-2.84434
O75155	Cullin-associated NEDD8-dissociated protein 2	CAND2		-6.17785	-5.91234	-6.38248	-6.37148	-6.3409	-6.26898	-6.17597	-6.44022	-6.21873	-6.40541	-6.4307	-6.63579	-6.08539	-6.26195	-6.3999	-6.47146	-6.09124	-6.4626	-6.12907	-6.61765	-6.35627	-6.35843	-6.65894	-6.2149	-6.11656	-6.16357	-6.16642	-6.24485	-6.10539	-5.69663	-6.12796	-6.41019	-6.76087	-6.38508	2.32299	-6.47242
O75170	Serine/threonine-protein phosphatase 6 regulatory subunit 2	PPP6R2		-6.04346	-2.01542	-6.48741	-2.88249	-6.44766	-6.23327	-6.16596	-6.58128	-1.94731	-6.30454	-6.44351	-6.60628	-3.45069	-6.27704	-3.04719	-6.43963	-6.1636	-6.33312	-6.14148	-2.25707	-6.32576	-2.67037	-3.47114	-2.15646	-6.11137	-2.33458	-6.3574	-3.68927	-3.77809	-1.63258	-6.00103	-3.182	-6.75782	-6.52287	-6.28559	-6.31153
O75190;Q8WWF6	DnaJ homolog subfamily B member 6	DNAJB6		-6.18291	-6.16568	-6.39333	-6.30238	-3.75779	-6.19781	-6.22392	-6.39785	-6.3587	-6.39258	-6.45762	-6.61453	-6.09761	-6.08225	-6.55823	-6.63394	-6.32417	-3.36176	-6.29902	-6.64706	-6.28041	-2.66016	-6.56057	-6.3375	-6.23911	-6.17695	-6.28151	-6.27427	-6.1338	-5.59742	-6.04394	-6.43549	-4.06024	-3.81202	-6.21754	-6.37322
O75191	Xylulose kinase	XYLB		0.458093	3.00352	-2.24039	-3.05808	-6.25471	-0.244281	-1.64118	-0.841599	-1.54716	-3.6023	-2.35564	-0.964594	3.27478	-6.12689	-0.75585	-0.549299	0.570045	-3.06202	-1.23637	-1.09753	0.831455	-6.44871	-6.66682	-0.94755	3.63572	3.47122	-2.25895	-1.917	-6.27918	3.32203	-1.63358	-1.65808	-6.85123	-6.4691	-6.42231	-6.48781
O75208	Ubiquinone biosynthesis protein COQ9, mitochondrial	COQ9		-6.21996	-6.1021	-6.32114	-2.67858	-6.41097	-6.1321	-3.33438	-6.35314	-6.34974	-6.39195	-6.41047	-6.58727	-6.22513	-6.0354	-2.59934	-6.56703	-6.27282	-6.46446	-6.32917	-6.78656	-6.17101	-6.40767	-6.48098	-2.28236	-6.34129	-6.25573	-6.07246	-6.19608	-6.06665	-5.80989	-6.19929	-6.42713	-6.86639	-6.57002	-6.20429	-6.40549
O75223	Gamma-glutamylcyclotransferase	GGCT		-6.18655	-6.13937	-6.34778	-6.23193	-6.2027	-6.13403	-6.24109	-6.50368	-6.44977	-6.17543	-6.37522	-6.71512	-6.27351	-6.0972	-1.30403	-6.57914	-6.20964	-6.34788	-1.93324	-6.62446	-6.31516	-6.28705	-6.49056	-6.05392	-6.29245	-3.65227	-6.3359	-6.20439	-6.26322	-5.64597	-6.11946	-1.92982	-6.73174	-6.39541	-6.24883	-6.32186
O75251	NADH dehydrogenase [ubiquinone] iron-sulfur protein 7, mitochondrial	NDUFS7		-6.11252	-0.699392	-0.173352	-1.99122	-0.725346	-0.0661422	-1.45688	-0.215462	-0.068676	-0.421113	0.823852	0.300912	0.452616	0.140815	-6.55852	-1.96023	0.437851	0.28347	-6.24047	-1.29325	-6.33649	-0.054794	-1.22609	-6.24251	0.826337	0.260915	-6.18941	-1.00422	-6.17445	1.06695	-1.74881	-1.94455	-6.78045	-6.4596	-6.26073	-1.09064
O75306	NADH dehydrogenase [ubiquinone] iron-sulfur protein 2, mitochondrial	NDUFS2		-0.358664	-0.148806	-0.932272	0.788314	0.997705	0.992533	0.176828	-0.3254	0.764741	0.436413	0.366087	1.43889	2.04872	0.361409	-0.701966	-0.755655	0.117404	0.330699	0.406342	1.30433	-0.307564	1.19733	0.782529	-1.16274	0.00958828	-0.800599	-0.984637	-0.536059	0.872401	-0.545747	-2.10973	-0.87859	-6.66715	2.53589	0.315503	0.997459
O75312	Zinc finger protein ZPR1	ZPR1		-6.04682	-5.96497	-6.21254	-6.26551	-6.45687	-6.34667	-2.27069	-2.23996	-6.4455	-6.27728	-2.32421	-0.639214	-6.1804	-6.2441	-6.5213	-2.63033	-6.23035	-6.39951	-2.30842	-2.16601	-6.20702	-6.33784	-2.60034	-2.42061	-6.19725	-6.31232	-2.97427	-6.12086	-6.34571	-5.89424	-5.99046	-1.31301	-6.78449	-6.38864	-3.32132	-6.51092
O75323	Protein NipSnap homolog 2	GBAS		-6.06385	-6.17852	-6.46701	-6.39439	-6.47465	-6.22205	-6.42591	-6.41577	-6.22959	-6.33257	-6.49881	-3.70031	-6.22806	-6.28496	-6.27257	-6.69999	-6.27	-6.35021	-3.01251	-2.45974	-6.30194	-6.3488	-6.40813	-6.13472	-6.122	-6.2921	-6.24661	-6.09585	-6.26017	-5.86651	-6.1082	-6.39265	-6.86781	-6.56263	-6.38097	-6.38246
O75340	Programmed cell death protein 6	PDCD6		-0.153935	1.81321	0.403772	-1.14076	0.364354	1.22896	0.160741	-1.07775	-0.381594	1.00269	-1.57598	-0.233685	0.469432	-6.28716	-0.33242	0.756653	0.831947	-6.37743	-0.157538	0.25891	-0.592865	0.787069	0.357833	-0.142156	0.415834	-0.0786788	-2.33096	0.601903	1.22638	-5.88382	-1.38579	-0.533267	-6.68381	-6.56838	0.209594	-0.219415
O75347	Tubulin-specific chaperone A	TBCA		-6.07065	-6.13025	-1.49062	-2.29011	-6.23169	-6.37865	0.490702	0.000215471	-6.45096	-6.2144	-0.515585	-0.349097	-6.10276	-2.12892	-6.45911	-6.60206	-6.09528	-6.4741	-6.2383	-0.589951	-6.22855	-6.3014	-2.46111	-1.14875	-6.10735	-6.31019	-6.08352	-2.22312	-6.20227	-5.60986	-6.03958	-1.42258	-6.65129	-6.54946	-6.48391	0.398078
O75348;O95670	V-type proton ATPase subunit G 1	ATP6V1G1		-6.09969	-6.14887	-6.47873	-3.14345	-6.2183	-6.16747	-1.6012	-2.25504	-6.22979	-6.1595	-6.45143	-6.53473	-6.33987	-6.12125	-6.32023	-3.05161	-6.21956	-6.36213	-2.21953	-3.91655	-6.25402	-6.36204	-3.14246	-2.92798	-6.19096	-6.30909	-6.20251	-6.26315	-6.26292	-5.74004	-5.99705	-2.00908	-6.60396	-6.42954	-6.406	-6.45402
O75351	Vacuolar protein sorting-associated protein 4B	VPS4B		-6.05536	-5.93041	-6.236	-6.40432	-6.32641	-6.38849	-6.19867	-6.50445	-6.43977	-1.85394	-2.10281	-6.63758	-6.15271	-6.29506	-6.36203	-3.1387	-6.07254	-6.31897	-6.10954	-6.67566	-6.10633	-6.35905	-6.52892	-6.32028	-6.26098	-6.27624	-6.33953	-6.3159	-6.26151	-5.8589	-6.14152	-2.99295	-6.59732	-6.34601	-6.43285	-6.39577
O75352	Mannose-P-dolichol utilization defect 1 protein	MPDU1		-6.2506	-6.16399	-6.23092	-6.22633	-6.34049	-6.18305	-6.25203	-6.52214	-6.24792	-6.27604	-6.51199	-6.75431	-0.00423358	-6.10744	-1.52025	-2.47017	-6.19954	-1.25497	-6.19011	-6.70631	-6.18195	-6.34822	-6.5566	-6.28005	-1.4848	-2.79921	-6.25469	-6.28738	-6.10184	-1.10837	-6.21821	-6.26886	-6.69525	-6.56909	-1.39455	-6.55229
O75356	Ectonucleoside triphosphate diphosphohydrolase 5	ENTPD5		-1.9508	-2.1072	-0.315337	0.0310566	-6.3935	-0.014416	0.303438	-0.871855	-1.57117	-0.929809	-2.1917	-0.753912	-1.82816	-6.29486	-0.959385	0.682301	-6.1028	-1.63326	-1.15322	0.1818	-1.85862	-0.38516	0.792775	0.718018	-1.79895	-0.5325	-0.269698	0.559778	-6.09065	-0.956236	0.815763	-6.43736	-6.84358	-6.58876	-0.296255	-6.56181
O75367	Core histone macro-H2A.1	H2AFY		4.96484	4.99418	-1.90011	-2.48654	5.73676	5.13085	-6.158	-0.972036	5.17868	4.39307	0.257497	0.405325	5.03823	5.46125	-2.68894	-6.47759	4.44962	4.84656	-1.30338	-2.80628	5.03813	4.9186	-6.66301	-6.18626	4.94225	5.15422	-1.5061	-6.17477	5.64627	5.15523	-6.04846	-3.36821	5.64058	5.16225	-6.39113	-6.43399
O75369	Filamin-B	FLNB		4.10992	4.62823	5.52941	5.63003	5.00984	5.05006	5.74277	5.88762	5.20837	4.78242	6.07432	6.44111	4.34475	3.53988	5.05768	4.72186	4.69636	5.23158	4.91753	5.54425	5.03054	4.25924	4.58171	5.27341	4.84126	4.44602	4.34617	4.45707	3.70784	1.40963	3.57176	3.93667	4.01047	3.64661	3.92578	3.79937
O75376	Nuclear receptor corepressor 1	NCOR1		-2.82632	-6.02456	-6.32715	-6.26745	-3.21744	-6.38308	-6.39541	-6.59574	-6.20889	-3.97736	-6.35033	-6.67221	-6.29333	4.13465	-6.46348	-5.56838	-2.42616	-6.39386	-6.16684	-6.61634	-6.10525	-6.24119	-6.39241	-2.80935	-6.21672	-6.12953	-6.3407	-6.16409	-6.16294	-4.53783	-6.2168	-6.37022	-6.75121	-6.42426	-2.13925	-2.58104
O75380	NADH dehydrogenase [ubiquinone] iron-sulfur protein 6, mitochondrial	NDUFS6		0.786888	-0.637099	-0.197635	0.778761	0.272003	-0.478553	-6.29016	0.465947	-0.251292	-0.982738	0.324856	0.849078	-0.150618	-0.713976	-1.89787	-6.51222	-1.35677	-1.05608	-2.50336	0.186489	-0.239652	-1.22686	-0.575163	-1.41271	-0.777732	0.522717	-3.94025	-6.1135	1.53072	-0.377655	-6.11106	-6.24048	-6.79104	-6.41307	0.593507	-0.83928
O75381	Peroxisomal membrane protein PEX14	PEX14		-6.09346	-5.89773	-6.50084	-6.27463	-6.29064	-6.21093	-6.33952	-6.33735	-6.50114	-3.08279	-6.46772	-6.55751	-3.44648	-6.24573	-6.48132	-6.50776	-2.52485	-6.53419	-6.0481	-6.68116	-6.10009	-6.23497	-3.59446	-6.19701	-6.1169	-6.11738	-6.25854	-2.83575	-6.21855	-5.66756	-6.12903	-6.38309	-6.644	-6.44704	-2.04345	-2.97261
O75390	Citrate synthase, mitochondrial	CS		1.67133	2.96917	2.01515	1.53428	2.59371	2.00104	2.02701	2.68985	2.60304	2.90425	2.64372	1.80206	2.57596	2.19504	2.57202	3.44553	0.365819	1.61003	2.97961	2.44086	2.34076	0.282464	2.82826	1.53735	2.51039	1.6019	2.48374	2.74488	-0.355605	0.348087	1.14553	3.06175	3.15501	3.12793	3.1276	4.48436
O75396	Vesicle-trafficking protein SEC22b	SEC22B		1.50522	-0.745662	-1.5519	0.429136	1.42173	2.17567	1.21985	-0.476817	-0.803756	1.08502	0.824864	0.350162	-2.38267	-1.76033	0.621222	1.25544	-0.60318	-3.0767	-1.51798	0.508571	-1.33331	0.686217	0.887368	-0.763644	0.0413679	0.558302	-0.644421	-0.404044	0.905408	-5.69145	-2.7893	-1.62132	-6.82601	-0.913082	0.351798	1.37177
O75400	Pre-mRNA-processing factor 40 homolog A	PRPF40A		0.723863	-0.346228	-6.29658	-6.17649	0.534148	1.16351	-6.16314	-4.11428	0.894728	0.26978	-4.03567	-1.29115	2.74922	2.30883	-1.23309	-1.79368	1.40026	3.78183	-6.0455	-6.79474	2.34794	2.03354	-6.55295	-2.33748	2.12037	2.91422	-6.08107	-3.87124	2.34805	2.59423	-1.61547	-6.27547	2.68529	1.49369	-1.81324	-2.55335
O75431	Metaxin-2	MTX2		-6.13365	-6.11866	-6.37672	-6.31591	-6.48191	-0.856086	-6.42758	-6.59358	-6.27525	-1.33469	-6.28458	-6.69423	-1.34945	-0.695422	-6.33712	-6.65209	-2.17154	-4.12629	-6.06222	-6.79479	-1.86685	-6.18396	-6.54484	-6.24091	-3.63508	-6.25574	-6.14685	-6.25192	-6.12765	-1.47266	-6.04383	-6.3452	-0.741493	-6.52302	-6.29675	-6.38265
O75436	Vacuolar protein sorting-associated protein 26A	VPS26A		-6.25777	-6.07671	-1.20379	0.879375	-3.27167	-6.3516	1.04338	0.438883	-6.35832	-6.23685	-0.144636	-0.419361	-6.29979	-6.1072	0.054711	0.966519	-6.26808	-6.39631	0.038991	-0.0703962	-6.14145	-6.25305	-0.138174	0.624917	-6.31405	-6.22217	-6.08484	0.0908769	-6.30701	-5.70712	-0.0155926	-1.79151	-6.76205	-6.50634	-1.8825	-1.13399
O75439	Mitochondrial-processing peptidase subunit beta	PMPCB		-6.24581	-1.66251	0.413675	1.02773	0.0842271	-2.53887	0.133301	-0.082061	-0.592067	-1.28573	1.40231	0.653549	-0.377146	-6.21363	-2.49807	0.796349	-2.39991	-6.53244	-0.0287307	1.23357	-6.12658	-1.42519	-0.378632	1.02211	-0.447963	-6.13372	-0.833817	1.30488	-6.07364	-5.67245	-0.735297	0.345052	-0.512021	-6.57504	1.68102	0.960273
O75462	Cytokine receptor-like factor 1	CRLF1		-6.24656	-0.554432	-6.35338	-6.26659	-0.875206	-0.732751	-6.20517	-6.34175	-1.575	-6.26622	-6.33349	-6.55306	-1.78206	-0.638883	-6.49967	-6.50066	-2.54132	-1.24267	-6.282	-6.5958	-0.748712	-1.26283	-6.4788	-6.05037	-6.28523	-6.23072	-6.2154	-6.08691	-6.13013	-5.66594	-6.06493	-6.42681	-6.58359	-6.60519	-6.27002	-6.5228
O75475	PC4 and SFRS1-interacting protein	PSIP1		-0.482738	-3.80016	-6.40962	-6.26125	-6.23467	-2.05572	-6.36282	-6.61278	-4.01588	-6.40113	-6.36361	-6.51248	-0.806402	-2.07235	-6.30942	-6.58844	-0.389138	-0.381025	-6.19027	-6.68233	-1.40838	-0.738971	-6.65687	-6.17434	-0.396394	-0.290702	-6.32169	-6.19299	1.25649	-5.81465	-6.0207	-6.28515	0.344251	-1.21905	-6.4643	-2.48867
O75477	Erlin-1	ERLIN1		0.307942	1.96178	0.294655	0.885887	0.300693	0.584334	-0.631085	0.408281	-0.339613	1.96474	1.2969	1.4338	-0.394669	1.08628	1.43715	-0.181962	1.47108	1.89205	-2.77244	1.1797	0.145593	-0.486988	-0.3453	0.527903	-1.25512	0.539183	-0.672451	-1.3708	-1.15854	0.581295	-0.155737	0.747662	-1.81723	0.74818	2.01505	2.22727
O75489	NADH dehydrogenase [ubiquinone] iron-sulfur protein 3, mitochondrial	NDUFS3		0.867655	1.72537	-0.609235	-0.421241	1.30684	2.64685	0.214847	0.549938	0.943778	2.05273	-0.122205	0.645736	2.22676	0.89107	-1.81243	-0.85906	1.77297	1.13269	1.30108	0.524301	2.46407	0.571894	0.0817094	-6.27921	1.76082	2.08742	-0.977734	0.454698	1.46296	0.920975	-0.345234	-6.24077	-6.61782	-0.859056	-0.0415488	1.12265
O75494;Q8WXF0	Serine/arginine-rich splicing factor 10	SRSF10		1.57373	-2.24284	-6.4378	-6.31741	0.00466623	-0.0524947	-6.25836	-6.40569	1.4741	1.23366	-2.34784	-6.55356	0.793614	-6.00195	-2.86121	-6.58689	-0.0392978	-1.89311	-6.30649	-1.82884	-0.224314	-0.388803	-6.54173	-6.05804	3.02667	1.71214	-6.20933	-6.30915	3.28146	2.21657	-1.25279	-6.43701	-6.72125	-6.5199	-6.309	-6.36115
O75521	Enoyl-CoA delta isomerase 2, mitochondrial	ECI2		2.3919	2.83558	2.45521	2.01898	2.47366	3.03515	1.85351	2.63922	2.54151	2.86868	1.46172	1.97867	3.24418	1.9467	1.31873	2.31586	3.17522	3.37619	2.55917	3.5156	2.62918	2.34797	3.15698	2.72546	2.73229	2.2185	2.14619	2.88657	2.67022	2.43658	1.6028	-0.510199	-6.76706	-6.49886	3.00206	2.79767
O75531	Barrier-to-autointegration factor;Barrier-to-autointegration factor, N-terminally processed	BANF1		0.571632	1.17112	-6.48933	-6.39056	0.676791	0.837776	-3.27458	-6.6178	-0.708498	0.443151	-6.27772	-6.66649	1.32519	0.924614	-6.38932	-6.71032	1.37791	0.575417	-6.17045	-6.6624	-0.902116	1.83288	-6.67125	-6.31425	1.44103	0.793687	-6.22464	-6.31317	2.74618	2.00129	-6.11149	-6.3787	0.710212	-6.33224	-6.46851	-6.32735
O75533	Splicing factor 3B subunit 1	SF3B1		3.59405	2.99534	-1.05055	-0.86179	2.83145	2.25906	-0.539822	-1.43387	2.53911	2.42111	-0.671446	0.414222	2.69379	2.49706	1.08146	0.921737	2.76169	3.57832	-2.61509	-0.966143	2.87748	3.2245	-0.438727	-1.47343	3.34399	3.42779	-1.02603	0.0136023	3.3006	2.86712	-0.345454	-2.00947	2.56268	2.43269	1.83792	-0.731248
O75534	Cold shock domain-containing protein E1	CSDE1		-1.86649	-5.99358	-2.55246	-0.348656	-1.91665	-2.50683	-1.7904	-2.75702	-6.32901	-2.99015	-1.67914	-0.0459697	-2.90306	-3.32731	-0.903737	-1.18684	-6.16042	-0.89651	-0.968972	-0.423954	-6.28446	-6.17391	-1.30747	-1.62479	-6.30257	-6.13883	-6.1395	-0.84116	-6.21094	-5.83892	-0.115921	-1.07944	-2.04116	-3.72437	-1.50475	-1.47169
O75569	Interferon-inducible double-stranded RNA-dependent protein kinase activator A	PRKRA		-1.16991	-0.60556	0.261539	0.817831	2.29529	0.54809	-0.34975	-0.788257	0.663051	1.88519	-6.26811	0.359063	-0.0788161	-2.00911	-2.09843	-1.69015	-0.891476	-1.83757	0.349649	0.845422	0.704246	-2.38128	0.69398	1.51587	-1.11575	0.0938129	0.392692	0.229081	1.41673	1.57294	1.14418	-1.76136	-6.67422	-6.58234	-0.95338	-4.05637
O75600	2-amino-3-ketobutyrate coenzyme A ligase, mitochondrial	GCAT		-6.08734	-6.13294	-2.08148	-6.3178	-6.24909	-2.6207	-6.30109	-3.43013	-6.49596	-6.22438	-6.34765	-2.29837	-3.14275	-6.00181	-1.79649	-6.54586	-6.31115	-6.56998	-6.3128	-6.56173	-6.10291	-3.63725	-3.35547	-6.16355	-6.23161	-6.23254	-6.11508	-6.17358	-6.15321	-5.64343	-5.95568	-6.21273	-6.86741	-6.45169	-6.37118	-6.44058
O75607	Nucleoplasmin-3	NPM3		-5.96864	-0.517748	0.801451	-6.28645	-6.19965	-0.620577	-0.126529	-6.51074	-0.080373	-6.16247	-6.433	-0.118841	-2.49915	-6.26042	1.09625	-0.760702	-6.11475	2.0578	-0.472169	-0.237121	-1.46277	-0.564705	-6.66941	-0.0112048	-1.32031	-6.07516	-1.68461	-6.03948	-1.0257	0.365772	0.499386	-0.291432	-0.151319	0.232893	-0.103665	2.37818
O75616	GTPase Era, mitochondrial	ERAL1		-6.08714	-2.67705	-6.46149	-6.2357	-6.4785	-6.10525	-6.42631	-3.52909	-6.34611	-6.26215	-6.49866	-6.71086	-6.16542	-6.02522	-6.38119	-6.67552	-6.28754	-6.46808	-2.92638	-2.35081	-6.21855	-6.17115	-2.50747	-6.32163	-6.1274	-6.25088	-6.35323	-3.1703	-6.33698	-5.75087	-6.11914	-6.18184	-6.7371	-6.56701	-6.31573	-1.71074
O75643	U5 small nuclear ribonucleoprotein 200 kDa helicase	SNRNP200		4.44397	3.79537	1.05372	1.37018	4.26637	4.5444	-2.42043	-0.0408099	3.60002	4.04153	0.48714	0.548975	3.90597	3.89232	0.486995	0.645026	3.71163	4.50572	0.945898	1.38847	4.81761	4.34733	0.733983	0.374124	4.81578	4.64111	-0.0651361	0.418555	4.25824	4.41725	0.0903684	-0.262604	3.53416	3.92113	-0.192844	0.753288
O75683	Surfeit locus protein 6	SURF6		-3.62198	-1.79279	-6.3648	-6.38631	-4.19876	-2.37442	-6.27223	-6.55682	-6.22005	-2.5827	-6.39472	-6.54245	-6.21135	-6.11161	-6.50925	-6.63032	-3.32583	-3.25035	-6.05049	-6.7532	-0.935911	-6.30358	-6.64908	-6.31477	-0.223418	-1.41174	-6.21612	-6.26545	-2.19306	0.122898	-6.04215	-6.35801	-4.6386	-2.33704	-6.3535	-6.55458
O75688	Protein phosphatase 1B	PPM1B		-6.07711	-6.11054	-6.42368	-3.53816	-6.2267	-6.10936	-6.27335	-3.00263	-6.26749	-6.21699	-6.40032	-3.70031	-6.19798	-6.16524	-6.40789	-3.6394	-6.28977	-6.41057	-6.2458	-6.77045	-6.32662	-6.29448	-6.39427	-6.09798	-6.36228	-6.24041	-6.29856	-6.12166	-6.06983	-5.73131	-6.01148	-1.30349	-6.72403	-6.6141	-6.31505	-6.44475
O75691	Small subunit processome component 20 homolog	UTP20		0.445601	-0.517389	-6.22388	-6.35771	0.253683	-0.981156	-6.19596	0.707882	-0.563997	-1.21992	-6.43569	-6.59418	-0.705261	-0.956095	-6.52782	-6.57335	0.0774118	0.0150153	-6.07782	-6.77498	0.856019	1.11054	0.619341	-6.19775	-0.382023	0.761949	-6.23897	-6.28939	0.660656	0.394389	-6.10341	-6.41574	1.43696	-0.334136	-6.43281	2.5888
O75694	Nuclear pore complex protein Nup155	NUP155		-0.889074	1.46262	-3.55884	-6.27815	0.730237	0.630512	-3.43316	-6.50033	1.0883	-0.873262	-2.36533	-1.69666	-0.988875	0.621259	-6.29518	-2.20961	1.99675	1.36767	-6.23439	-1.58856	1.39847	2.09483	-6.57441	-6.15977	2.17987	1.92879	-6.20337	-6.12205	1.598	1.07299	-1.10738	-6.19758	-0.846501	0.497095	-4.01951	-0.826457
O75718	Cartilage-associated protein	CRTAP		-6.15431	-5.94804	-6.38075	-6.2397	-6.2916	-6.2484	-6.26041	-6.44186	-6.22212	-6.39738	-6.47334	-6.76528	-2.20098	-6.10357	-6.28875	-6.59759	-6.17823	-6.45661	-6.2716	-6.71704	-6.1047	-6.44573	-6.53595	-6.21988	-6.17572	-6.20399	-6.07268	-6.33466	-6.08287	-5.84835	-6.049	-6.42972	-6.59207	-6.32624	-6.36003	-6.27926
O75746	Calcium-binding mitochondrial carrier protein Aralar1	SLC25A12		-2.3805	-1.42667	-1.69582	-6.27938	-6.41921	-6.35924	-6.31684	-6.53979	-1.17745	-1.09536	-6.52436	-0.80747	-6.13944	-6.1615	-6.41211	-6.64604	-6.16106	-2.79851	-6.07392	-6.67217	-6.3085	-6.30929	-6.41423	-6.32017	-6.35648	-6.27279	-6.24388	-6.26086	-6.16228	-5.7592	-6.02041	-6.34514	-6.70839	-6.59179	-6.40558	-6.39645
O75764	Transcription elongation factor A protein 3	TCEA3		-2.00163	-1.99351	-3.09919	-6.18383	-6.39562	-2.33033	-6.26272	-6.41782	-2.87395	-6.21057	-6.39911	-6.67333	0.307933	-1.1672	-1.68331	0.762034	-1.7261	-0.251133	-1.22334	-1.62562	0.719534	-0.230316	-1.04321	-2.404	0.128147	0.148726	-6.09591	-1.80447	-6.07305	-1.11538	-2.00992	-3.28574	-0.313456	0.825421	-2.6009	-3.16158
O75787	Renin receptor	ATP6AP2		-5.99647	-1.79179	-6.24968	-6.26493	-6.26097	-6.10686	-6.18077	-6.53182	-6.42623	-6.40793	-6.43879	-6.50178	-0.966894	-1.36873	-2.7933	-6.54892	-6.24127	-6.38778	-6.11229	-6.55468	-6.06952	-6.21139	-6.41098	-6.10446	-6.33684	-6.08488	-6.0714	-6.11583	-6.0632	-2.72262	-6.19928	-6.46041	-6.84879	-6.35903	-6.49271	-6.31721
O75795	UDP-glucuronosyltransferase 2B17	UGT2B17		-6.02831	-6.00631	-6.29008	-6.17932	-6.42042	-6.25873	-6.2598	-6.53488	-6.29975	-6.38018	-6.5125	-6.7626	-6.19804	-6.17607	-6.39253	-2.80618	-6.30489	-6.53842	-6.0932	-6.72845	-6.31655	-6.3682	-6.4772	-6.15614	-6.13973	-6.30096	-6.18981	-6.18743	-6.1001	-5.81434	-6.04599	-6.24561	-6.58575	-6.60118	-6.25688	-6.55773
O75821	Eukaryotic translation initiation factor 3 subunit G	EIF3G		-6.23225	-1.52456	1.76893	2.89695	0.499347	0.363924	2.10793	2.26266	1.22677	0.908323	1.33834	2.70658	-6.17493	-6.20886	1.76222	2.13449	-6.03631	-0.465886	2.08026	3.30842	-1.39499	-2.38581	2.31066	1.7424	-6.27671	-6.17183	1.92187	0.85685	0.6744	-1.39939	2.8547	1.03135	-6.77073	-6.36906	2.30293	0.764349
O75822	Eukaryotic translation initiation factor 3 subunit J	EIF3J		-6.21225	-5.99026	-3.06079	-2.114	-6.45879	-6.35122	-1.00811	0.722825	-6.38425	-6.36385	-1.19573	-2.72261	-6.11028	-6.03503	-2.42595	-3.88385	-6.30627	-6.34941	-2.26906	-0.386887	-6.30524	-6.30649	0.605734	-0.0265442	-6.31822	-6.2962	-2.49006	-6.1331	-6.07196	-5.79843	1.60663	-2.02424	-6.69231	-6.59636	-1.00406	-1.02317
O75828	Carbonyl reductase [NADPH] 3	CBR3		-5.96242	-5.9228	-6.27693	-6.2638	-6.41808	-6.10031	-1.05949	-6.35805	-6.43674	-6.40269	-1.58711	-6.71522	-6.13151	-6.00173	-2.79389	-1.88684	-6.25567	-6.41745	-6.30631	-6.55378	-6.09026	-6.42607	-6.38215	-2.48885	-6.27809	-6.22067	-6.24992	-6.32532	-6.07614	-5.61621	-2.9444	-6.38351	-6.64406	-6.37333	-6.32026	-6.27223
O75832	26S proteasome non-ATPase regulatory subunit 10	PSMD10		-5.97178	-5.98483	-6.26062	-6.27157	-2.38351	-1.85202	-6.17441	-6.50155	-6.48388	-6.16509	-6.31459	-2.13545	-6.23295	-6.0884	-6.32548	-3.36075	-6.04349	-6.41488	-6.30484	-6.64556	-6.25844	-6.38052	-6.6026	-6.32526	-6.32284	-6.10976	-6.32097	-6.24076	-6.09236	-5.60105	-6.17041	-6.43237	-6.68198	-6.43538	-6.3259	-6.49235
O75844	CAAX prenyl protease 1 homolog	ZMPSTE24		-0.863959	-6.18141	-0.965167	-3.21953	-3.19035	-0.531601	-1.04991	-2.06311	-1.49706	-6.34365	0.274068	-0.778818	-6.1955	-2.19443	-3.12533	-1.28969	0.57165	-0.725138	-0.851887	-1.38101	-1.34263	-6.4488	-0.111394	-1.38358	-1.1233	-0.246193	-1.95279	-0.324775	0.645341	-5.82552	-5.97215	-1.00495	-6.77845	-6.44455	-0.896037	-1.29651
O75874	Isocitrate dehydrogenase [NADP] cytoplasmic	IDH1		-1.81394	-0.16332	4.92089	4.72551	-2.69413	-0.183785	4.76752	5.34909	0.364479	0.164135	5.15261	5.47447	1.02977	-2.26995	6.03394	5.76096	-1.4616	-6.40869	4.19258	4.71621	-0.951834	-6.33241	4.92869	4.8867	0.53761	-1.25626	4.69309	4.19805	0.774615	-0.453775	3.76476	4.37093	-6.81909	-6.38288	4.05257	4.09427
O75879	Glutamyl-tRNA(Gln) amidotransferase subunit B, mitochondrial	GATB		-6.18429	-5.97777	-6.42508	-6.12885	-6.24104	-6.35013	-6.28437	-6.34459	-6.45489	-6.39801	-6.38281	-6.74617	-6.1337	-6.25148	-6.36405	-3.27085	-6.08382	-6.40021	-6.12062	-6.78039	-6.27253	-6.17168	-6.42035	-6.23221	-6.19105	-6.19022	-6.23183	-3.11065	-6.20717	-5.73064	-5.95169	-6.30824	-6.59054	-1.82381	-2.85956	-6.28393
O75880	Protein SCO1 homolog, mitochondrial	SCO1		-6.25828	-5.88899	-6.33606	-0.56609	-6.41499	-6.12123	-0.559086	-6.40445	-6.24964	-6.20841	-2.18603	-0.661665	-6.23321	-3.58298	-6.3388	0.0630563	-6.22188	-6.47439	-1.21604	-6.71705	-6.35227	-6.45812	-6.39355	-3.35311	-6.3158	-6.28038	-6.12576	-1.92375	-6.16488	-5.88741	-6.00785	-6.31066	-6.83573	-6.51767	0.478917	0.329922
O75882	Attractin	ATRN		-6.20458	-6.04235	-6.3766	-6.12047	-6.19505	-6.33342	-3.17885	-2.32728	-6.43478	-6.28364	-6.32647	-3.13387	-6.14386	-6.14989	-6.43079	-6.46018	-6.2444	-6.36358	-6.18764	-3.73843	-6.2576	-6.35214	-6.63666	-6.25402	-6.16357	-6.09905	-6.33373	-6.12229	-6.2039	-5.87331	-6.05718	-6.32729	-6.80414	-6.46276	-6.30115	-6.26484
O75884	Putative hydrolase RBBP9	RBBP9		-6.09157	-6.05135	-6.22245	-1.04368	-6.32171	-6.10421	-6.32418	-1.47854	-6.26349	-6.37095	-6.45881	-1.25766	-6.20438	-6.2061	-0.272005	-1.91942	-6.28523	-6.3163	-6.13516	-1.14464	-6.09777	-6.45398	-6.67948	0.29596	-6.15011	-6.10866	-6.27632	-6.13963	-6.10836	-5.64969	-6.22504	-6.23395	-6.80244	-6.58719	-6.27223	-6.28247
O75907	Diacylglycerol O-acyltransferase 1	DGAT1		-3.78586	-6.1785	-6.42624	-2.74264	-6.43618	-6.17182	-2.83267	-6.34148	-3.09632	-2.88385	-2.17285	-2.77722	-2.20826	-6.16387	-6.30241	-2.36779	-6.24933	-6.41927	-2.5559	-2.63525	-3.27876	-6.19656	-2.86516	-6.28252	-6.25937	-6.17221	-6.30692	-2.48856	-6.34408	-5.62936	-5.96677	-2.37709	-6.78191	-6.34358	-2.79946	-2.23465
O75911	Short-chain dehydrogenase/reductase 3	DHRS3		-6.0776	-5.8912	-6.22469	-6.35189	-6.31304	-6.20363	-6.26664	-6.52778	-6.45489	-6.17714	-6.51947	-6.66526	-6.1153	-6.14008	-2.59326	-6.65176	-6.29492	-6.36803	-6.14313	-6.80467	-6.18288	-6.21647	-6.6157	-6.19218	-6.20682	-6.0843	-6.15987	-6.16038	-6.09305	-5.79898	-6.06652	-6.21448	-6.68883	-6.43427	-6.31129	-6.27911
O75934	Pre-mRNA-splicing factor SPF27	BCAS2		-1.47227	-6.06026	-6.40047	-6.25937	-6.31529	-1.42261	-6.23838	-6.58566	-6.45713	-0.576504	-2.16977	-6.75496	0.399497	-2.39309	-6.483	-6.6481	-6.13108	-1.87466	-6.28592	-6.67058	-6.32631	-1.35669	-6.39912	-6.18853	-0.537243	-1.50892	-6.11972	-6.23033	-6.33631	-1.42643	-6.22968	-6.31871	0.319667	-2.13281	-6.26366	-6.46312
O75937	DnaJ homolog subfamily C member 8	DNAJC8		1.17175	-2.07508	-1.04223	-2.43298	-2.90997	-0.0067098	0.00629068	-1.6349	-6.33912	-1.87997	-3.48592	-2.54971	-1.20054	0.0848162	-6.35589	-0.709556	0.700424	-0.535088	-6.08929	-6.74568	0.0190142	-0.0835882	-6.40176	-1.19756	1.30085	1.56362	-6.29801	-1.49137	-2.53886	1.19581	-1.23133	-2.77949	0.0898194	-0.745791	-6.32434	-0.71557
O75940	Survival of motor neuron-related-splicing factor 30	SMNDC1		-2.15367	-1.63899	-6.27468	-6.2797	-6.38609	-6.13909	-6.2181	-6.57076	-6.30433	-6.2902	-6.29566	-6.66751	-6.32212	-6.17963	-3.25253	-6.61092	-6.2123	-0.273113	-6.32243	-6.66382	-6.1929	-1.8962	-6.45022	-6.23929	-6.34352	-1.7878	-6.19315	-6.2507	-1.0028	-0.82996	-6.11605	-6.22884	-1.25467	-6.52837	-6.24923	-6.35155
O75947	ATP synthase subunit d, mitochondrial	ATP5H		0.0881049	-0.366785	0.106253	-0.432937	-1.26444	1.57179	0.395999	-3.253	-6.43082	1.31748	1.29523	1.49502	0.485792	-2.55726	-6.46689	-0.360979	-0.361612	-0.928817	-0.742187	0.805082	-2.11698	-0.28408	0.309326	-6.25483	0.481706	-2.57348	0.753908	-3.23823	-6.33206	-0.0867907	-1.55435	-6.44978	-6.70026	-6.47096	0.426342	1.05976
O75954	Tetraspanin-9	TSPAN9		-6.08116	-5.89394	-6.29911	-6.2255	-6.32183	-6.3205	-6.33203	-6.6122	-6.47537	-6.34722	-6.28063	-6.71892	-6.24399	-6.27748	-6.28004	-6.4772	-6.13777	-6.53673	-6.15835	-6.76809	-6.28848	-6.41895	-2.37468	-6.26361	-6.36338	-6.16952	-6.29136	-2.19159	-6.32017	-5.61863	-6.14639	-6.39382	-6.6451	-6.31771	-6.20417	-6.54652
O75955	Flotillin-1	FLOT1		-1.13398	0.105291	-0.475161	-0.140626	-1.68815	0.269674	-2.24644	-0.767392	-1.14852	-0.764816	-0.553	0.172512	-1.16523	-0.421425	-2.1151	-6.60628	0.173572	0.91466	-1.1693	-1.63303	0.548105	-0.180237	-0.822926	-2.36581	0.908948	0.798133	-6.32125	-2.38119	-1.1784	-5.79993	-2.01151	-3.56639	-0.785825	-6.33578	-0.0214543	-0.54462
O75962	Triple functional domain protein	TRIO		-2.9872	-6.06245	-6.29616	-6.17146	-6.21786	-6.19913	-6.33698	-6.58398	-6.22358	-6.37059	-6.32397	-6.7985	-6.31002	-6.18324	-6.39328	-6.44339	-6.07452	-6.53707	-6.12793	-6.75438	-6.10269	-6.25943	-6.39906	-6.23704	-6.16736	-6.08737	-6.26895	-6.12673	-6.10501	-5.86316	-6.04602	-6.31439	-6.74392	-6.47448	-6.21133	-6.50486
O75964	ATP synthase subunit g, mitochondrial	ATP5L		-1.69623	-0.793183	-6.33128	-1.08962	-0.352207	1.55134	-1.59814	-1.15726	-6.45876	0.923584	0.0347227	-1.04893	0.433155	-0.866367	-1.21357	-1.49851	-6.19711	-6.405	-0.477981	-1.53772	-0.836838	0.516709	-0.427837	-6.06969	-6.2346	-1.77731	-3.10974	-0.0902817	-0.91308	-1.46299	-6.19653	-6.27092	-0.514865	-6.521	0.335064	0.670827
O75976	Carboxypeptidase D	CPD		0.771848	-6.14318	-0.415709	-1.14143	-4.37288	-6.23284	-2.36516	-0.475079	-6.40155	-6.29075	-1.67594	1.24988	-6.31501	-6.12559	-1.53073	-0.321063	-6.31209	0.927713	-1.00326	-0.212038	-6.10452	-1.08617	-2.27413	-1.44699	-6.28023	0.216297	-6.12005	-1.91968	-6.15788	-5.77537	-6.16212	-1.68246	-6.87489	-6.4188	-1.71549	-0.960524
O76003	Glutaredoxin-3	GLRX3		-6.10036	-2.35742	-6.31857	-6.39864	-6.23184	-6.20973	-6.33121	-6.4214	-6.47089	-2.23402	0.467758	-0.395126	-6.07762	-6.05225	-6.46643	-0.448563	-6.05062	-6.33813	-6.07683	-6.58194	-6.23403	-6.36113	0.0942123	-0.0203221	-6.24437	-6.15515	-0.0304989	0.369487	-1.66399	-2.25659	1.0013	0.0285083	-6.62951	-6.46273	-6.49299	0.294332
O76021	Ribosomal L1 domain-containing protein 1	RSL1D1		4.23009	3.66508	-2.12138	-0.663043	3.49147	3.99943	-5.41294	-0.754019	1.94106	3.06189	-2.59703	-0.203633	3.52843	2.82162	-1.91632	-1.18922	4.04692	5.59889	-1.51754	-2.12996	4.54369	3.98494	-1.52923	-1.05286	4.23927	4.51229	-0.839866	-1.71848	4.51519	3.59941	-0.634618	-0.0102569	5.49096	4.75657	-6.46994	-1.07257
O76024	Wolframin	WFS1		-0.895446	-0.219434	-0.940476	-0.86978	-0.278842	-0.111629	0.26167	-0.664971	-0.81327	-0.752214	-0.28425	0.276455	-1.53578	-6.27562	-2.06783	-0.273275	-0.817551	-2.81139	-1.18064	-0.228618	0.225613	-0.285714	-6.51477	-1.31356	-3.09861	-0.0154028	-1.48683	-1.18778	0.0541291	-5.67908	-1.72093	-1.80522	-6.68298	-6.41481	0.770234	1.23606
O76031	ATP-dependent Clp protease ATP-binding subunit clpX-like, mitochondrial	CLPX		-6.25739	-1.31044	-2.73514	-1.65529	-0.403897	-0.509223	-2.38839	-3.75032	0.4062	-2.07555	-0.742415	-2.57824	0.179505	-6.10047	-1.43962	-6.53314	-3.90764	-2.11421	-2.19295	-0.103841	-6.3275	-0.784988	-6.48774	-6.13975	-0.439832	-0.525033	-2.91527	-3.64715	-1.09026	-2.28137	-1.27415	-6.353	-6.66202	-6.52543	-0.749306	0.33572
O76054;Q9UDX4	SEC14-like protein 2	SEC14L2		-6.19084	-6.07325	-6.27518	-6.39351	-6.39675	-6.33825	-6.42487	-6.41567	-6.28144	-6.3534	-3.71936	-3.58736	-6.32074	-6.14738	-6.37718	-6.57666	-6.2416	-6.30581	-6.20077	-6.55042	-6.33872	-6.20538	-6.66978	-6.06524	-6.36431	-6.06452	-6.13739	-6.14393	-6.29122	-5.77286	-6.20037	-6.4269	-6.77539	-6.5645	-6.35188	-6.36933
O76061	Stanniocalcin-2	STC2		-6.10609	-5.98169	-6.21341	-6.24472	-6.39404	-6.39273	-6.1845	-6.33863	-6.37867	-6.23209	-6.28619	-6.62364	-6.30152	-6.08285	-6.28582	-6.58468	-6.11691	-6.56165	-6.13781	-6.68915	-6.30864	-6.19683	-6.46395	-6.3365	-6.28205	-6.08778	-6.13467	-6.31581	-0.264395	-5.7508	-6.12074	-1.39369	-6.85899	-6.5399	-6.38854	-6.44721
O76071	Probable cytosolic iron-sulfur protein assembly protein CIAO1	CIAO1		-2.63991	-6.09589	-0.213715	-1.00631	-6.25892	-6.21941	-6.35323	0.175975	-6.37179	-6.30203	0.484279	0.386111	-6.35877	-6.05829	-6.46859	-2.56878	-2.48453	-2.28789	-6.13853	-6.68487	-6.25581	-6.23662	-2.4684	-1.69695	-6.19415	-6.066	-1.12994	-6.21897	-6.20139	-5.82688	-6.08228	-1.59047	-6.78446	-6.42549	-6.2358	-1.92859
O76094	Signal recognition particle subunit SRP72	SRP72		-0.50436	-0.754509	0.762295	0.0735092	-0.47213	-0.485498	-0.754426	0.217921	-0.268051	1.25034	0.164723	-0.583169	0.221393	-1.56762	-0.646356	-0.23667	-1.08525	-1.50374	0.689113	1.62597	-0.555847	-0.613977	-0.00916743	-2.52898	-0.575293	-0.610751	0.143754	-0.258036	-0.815916	-0.388428	0.851644	0.596122	-6.65647	-2.64349	-0.899215	0.350422
O94760	N(G),N(G)-dimethylarginine dimethylaminohydrolase 1	DDAH1		-6.21752	-5.99659	-0.677299	-0.385798	-6.46643	-6.26096	0.215641	1.92312	-6.30579	-6.22116	1.12849	-1.54606	-6.10899	-6.06134	1.53539	1.48865	-6.03362	-6.42376	1.3159	-0.284464	-6.16603	-6.27722	0.205377	1.59579	-6.09315	-6.0684	0.199415	-0.0453209	-6.07122	-5.86807	1.68195	0.832504	-6.71705	-6.34554	-6.22808	-6.42369
O94766;Q9NPZ5	Galactosylgalactosylxylosylprotein 3-beta-glucuronosyltransferase 3	B3GAT3		-6.00926	-6.00876	-6.42574	-6.22701	-3.60431	-6.18262	-6.38298	-6.42536	-6.41839	-6.37236	-2.94931	-1.78943	-6.27078	-0.642989	-6.42067	-6.63503	-6.12045	-3.56261	-2.16627	-6.61368	-6.28571	-2.24059	-6.59352	-6.17565	-6.23977	-2.55529	-6.18864	-6.22206	-6.3461	-5.68981	-6.05271	-6.24227	-6.75305	-3.35154	-6.46485	-6.39028
O94776	Metastasis-associated protein MTA2	MTA2		-2.67636	-1.82571	-6.36045	-6.11461	-2.59216	-1.16969	-6.1568	-6.41387	-2.41603	-6.12014	-6.5387	-3.18689	-0.695841	-6.25297	-6.4032	-6.54933	-6.16936	-0.569763	-6.22698	-6.5872	-0.972105	-0.568388	-6.45683	-6.2981	-1.21083	-0.426906	-6.07228	-6.29339	-3.04043	-5.6952	-6.10911	-6.41801	0.872864	0.0773332	-6.30088	-6.40635
O94788	Retinal dehydrogenase 2	ALDH1A2		-6.21803	-6.14914	-6.2464	-6.11233	-6.47914	-6.26178	-6.28796	-6.35554	-6.50457	-6.22497	-6.36765	-6.66085	-6.15873	-3.42358	-2.01038	-6.61537	-6.0319	-1.93453	-6.21649	-6.72711	-6.09748	-6.1778	-6.60762	-6.31708	-6.34367	-6.17215	-6.08075	-6.30016	-6.22612	-5.693	-3.4442	-6.17506	-6.73103	-6.47312	-6.31197	-6.53181
O94808	Glutamine--fructose-6-phosphate aminotransferase [isomerizing] 2	GFPT2		-6.00372	-5.90777	-6.42238	-6.19612	-6.30312	-6.37197	-6.28424	-6.57161	-6.44946	-6.3715	-6.53631	-6.51796	-6.21283	-6.23548	-6.52663	-6.45277	-6.19906	-6.37494	-6.21141	-6.75238	-6.32083	-6.45693	-6.39374	-6.32983	-6.33809	-6.12544	-6.18896	-6.23651	-6.2266	-5.749	-6.00286	-6.32538	3.69741	-6.4596	-6.35293	-6.47501
O94826	Mitochondrial import receptor subunit TOM70	TOMM70A		1.82376	2.28155	-1.29596	-1.54147	1.42158	2.22805	-0.229205	-0.572566	0.461667	1.39422	0.579337	0.312238	1.82939	1.04301	-0.872164	0.675204	2.24554	-0.0421314	-1.32941	0.117441	1.84988	2.20178	-1.60154	-1.44965	2.51197	2.59228	-1.97622	-0.964695	0.852494	0.993165	-0.706455	-2.75409	-2.71913	-6.47512	0.888913	0.666535
O94832	Unconventional myosin-Id	MYO1D		-0.976716	-1.01613	-6.33593	-6.1468	-0.678756	-1.41926	-6.21176	-6.46532	-0.399579	-1.5083	-0.528983	-3.21904	1.1789	-6.13326	-6.50402	-6.52399	-2.33227	-3.17226	-6.2406	-6.73067	0.499507	-0.365087	-6.49502	-6.0693	-0.10578	-0.0447345	-6.14271	-6.24684	-1.93066	-2.01574	-6.00538	-6.33625	-0.707523	-6.53769	-6.35698	-6.31037
O94855	Protein transport protein Sec24D	SEC24D		-6.06756	-5.94343	-6.26737	-1.62385	-6.40941	-6.28997	-1.76844	-2.12216	-6.24696	-6.4068	-6.30831	-3.59831	-6.21262	-6.08234	-3.99377	0.473275	-6.05588	-6.53977	-3.79732	-1.32023	-6.06657	-6.25687	-0.411898	0.374327	-6.35654	-6.13877	-2.15437	0.588443	-6.06461	-5.80037	-6.1891	1.22983	-6.78636	-6.33183	0.47136	-0.719573
O94874	E3 UFM1-protein ligase 1	UFL1		-0.334108	-0.0765007	-3.00018	-0.601821	0.0836809	0.288207	-6.26965	-0.65489	-1.69999	-0.444229	-1.37815	-0.636813	-6.16849	-6.05694	-0.462153	-0.430179	-0.271624	-6.42785	-0.722072	-0.093539	0.863208	-1.61796	-1.67432	-0.626333	-2.00534	-1.3841	-2.09482	-0.731588	-0.989316	-1.48535	-0.669833	-0.454205	-6.61754	-6.45344	-1.35257	-2.32559
O94875	Sorbin and SH3 domain-containing protein 2	SORBS2		-6.17073	-6.11941	-6.35311	-6.11391	-6.33276	-6.25637	-6.41767	-6.33502	-6.21293	-6.22913	-6.44272	-6.70979	-6.23889	-3.12589	-6.3153	-6.53438	-2.07459	-6.32284	-6.33414	-6.72521	-6.20772	-6.25339	-6.38615	-6.16149	-6.37126	-6.10897	-6.21532	-6.26769	-6.21631	-5.85646	-6.15263	-6.36944	-2.23798	-6.37243	-6.29107	-6.54527
O94880	PHD finger protein 14	PHF14		-6.06592	-5.98686	-6.28282	-6.14782	-6.27413	-6.11286	-6.35536	-6.57045	-6.40781	-6.22413	-6.45943	-6.55936	-6.31979	-6.03018	-6.50979	-6.53092	-2.39905	-2.16413	-6.21642	-6.65644	-3.14682	-6.24972	-6.65419	-6.30543	-6.28199	-6.0639	-6.25646	-6.27242	-3.23368	-5.81453	-6.23084	-6.26069	-6.7281	-3.8614	-6.43203	-6.30215
O94901	SUN domain-containing protein 1	SUN1		-1.70177	-2.81065	-6.37921	-6.38128	-1.86161	-6.18841	-6.29063	-6.47371	-3.80636	-6.13346	-6.34385	-6.69316	-6.0976	-6.20466	-6.38915	-6.49709	-3.51458	-6.31822	-6.26873	-6.63801	-1.99082	-6.29761	-6.51417	-6.07088	-2.39224	-6.24827	-6.14198	-6.14932	-6.22095	-5.69747	-6.02581	-6.44897	0.0979619	-6.49635	-6.47853	-6.27085
O94903	Proline synthase co-transcribed bacterial homolog protein	PROSC		-6.24999	-6.09566	0.320342	-0.885236	-6.35968	-6.29938	-1.78443	-1.73463	-6.5029	-6.32448	-2.73647	-2.78799	-6.18604	-6.24107	0.193382	0.366435	-6.16409	-6.49147	-0.467191	-1.64606	-6.23667	-6.22572	-2.62908	-0.639501	-6.28438	-1.28246	-6.19331	-0.438861	-6.31595	-2.14447	-1.11934	-0.42337	-6.76372	-6.42859	-6.39176	-6.29243
O94905	Erlin-2	ERLIN2		-6.25042	-0.322259	-6.29464	-2.151	-0.653006	-0.493031	-1.25216	-0.163852	-2.06825	-1.97674	-1.18502	1.01638	0.00659655	-1.50116	-1.1672	-2.42023	-6.09072	0.0681172	-1.36837	0.282177	-6.24991	-1.51558	0.15729	0.332543	0.151633	-2.25444	-1.39172	-2.19438	-2.63908	-1.48371	-1.52687	-3.3794	-1.77027	-6.4179	-2.51731	-0.0464556
O94906	Pre-mRNA-processing factor 6	PRPF6		2.37785	1.72204	-6.42267	-6.121	0.985768	1.2253	-6.13918	-6.55473	0.0666513	1.43586	-6.49538	-6.56765	1.631	-0.479395	-6.27027	-6.541	1.49722	0.3968	-6.1908	-6.79447	1.4347	2.42229	-6.65867	-6.28917	1.93897	1.33537	-6.35645	-6.20096	1.60297	0.325191	-5.97058	-6.23863	1.60049	1.47973	-2.14121	-6.36904
O94907	Dickkopf-related protein 1	DKK1		-6.17594	-6.13063	-6.49805	-6.3227	-6.23444	-1.52934	-6.41843	-2.3497	-0.0181519	0.161563	-6.45618	-1.00191	-6.36198	-6.11207	-6.52568	-6.52989	-6.11508	-6.49102	-6.19422	-6.83454	-6.23361	-6.22769	-6.54818	-6.32464	-6.30335	-6.05773	-6.12019	-6.07878	-6.2759	-5.75497	-6.18598	-6.33521	-6.74486	-6.39272	-6.34288	-6.52432
O94913	Pre-mRNA cleavage complex 2 protein Pcf11	PCF11		-2.33035	-6.15273	-6.48468	-6.28867	-6.34963	-6.29661	-6.30288	-6.61089	-6.41794	-6.32164	-6.42312	-6.79167	-6.13094	-6.14532	-6.40915	-6.46934	-6.21078	-6.54072	-6.07757	-6.76043	-6.17197	-6.31691	-6.4045	-6.13472	-6.34896	-6.27151	-6.23767	-6.14294	-2.88467	-5.61736	-6.00187	-6.3213	-6.77487	-6.51582	-6.21185	-6.34248
O94919	Endonuclease domain-containing 1 protein	ENDOD1		-6.14935	-5.99041	-6.30583	-6.3643	-6.33598	-6.23303	-6.31841	-6.53136	-6.41476	-6.12368	-6.47038	-6.78712	-6.14149	-6.20423	-6.42835	-6.48107	-6.20852	-6.50038	-6.0997	-6.83265	-6.31386	-6.43571	-6.40058	-6.13748	-6.22806	-6.23635	-6.26351	-6.30993	-6.06713	-5.82386	-6.20935	-6.24435	-6.72141	-6.40771	-6.36765	-2.13402
O94925	Glutaminase kidney isoform, mitochondrial	GLS		0.716689	0.76825	2.10947	1.85378	1.00619	0.398278	1.91085	2.16735	0.911819	1.01439	2.32273	2.54294	1.25926	-1.6662	2.72663	2.46761	-0.339542	-2.49472	1.56603	2.3956	-1.38426	-0.927469	1.49662	2.03784	0.506935	0.00693546	1.75097	2.31359	-0.331835	-3.00899	1.06014	1.82724	-6.79293	-6.40988	3.45504	3.19196
O94973	AP-2 complex subunit alpha-2	AP2A2		-6.16575	-3.5779	-6.40156	-6.26791	-6.45709	-3.1594	-2.71234	-4.03203	-6.4681	-6.25779	-1.82266	-1.16663	-1.51668	-6.13383	-1.14617	-6.54026	-2.12952	-6.35631	-1.50917	-2.8166	-2.58601	-0.986534	-6.67402	-1.36557	-0.890723	-1.12052	-6.25771	-1.03724	-2.22332	-5.61883	-1.8883	-0.973442	-6.6043	-6.51558	-1.62822	-0.0643382
O94979	Protein transport protein Sec31A	SEC31A		0.74658	1.37499	1.85622	0.462666	1.82746	1.68022	1.95261	2.04639	0.936719	1.77497	2.45565	2.4711	1.41515	0.305837	2.66636	3.03939	-0.213989	1.17993	1.30129	3.19856	0.0149834	1.93399	2.2807	2.2004	1.92784	0.849183	2.74502	2.09021	1.26352	-5.75406	1.38159	2.16124	-2.62003	-0.636323	-0.0902226	-0.517426
O94992	Protein HEXIM1	HEXIM1		-6.02993	-5.90894	-1.56908	-0.872406	-6.45421	-6.17133	-6.38419	-1.77467	-3.74303	-6.34194	-6.39445	-6.5972	-6.21937	-6.20893	-0.796427	-0.801998	-6.29761	-6.40953	-6.28444	-6.81238	-6.30354	-6.21872	-1.97141	-2.42118	-6.34059	-6.30686	-6.24524	-2.83703	-6.14483	-5.89467	-6.13905	-6.28663	-6.59307	-6.52738	-3.58317	-6.47037
O95070	Protein YIF1A	YIF1A		-6.03753	-6.07256	-2.67229	-6.1594	-2.30626	-1.9262	-2.13161	-2.21061	-2.14926	-2.66852	-6.36616	-3.21111	-6.21631	-6.18742	-1.85674	-2.73887	-6.21927	-6.52145	-6.14251	-2.31579	-3.59661	-6.35619	-6.43543	-1.38977	-2.61528	-6.1959	-1.48954	-6.12823	-6.05201	-5.759	-2.32026	-3.13458	-6.78262	-6.38991	-6.2974	-2.53501
O95081	Arf-GAP domain and FG repeat-containing protein 2	AGFG2		-6.11357	-6.11711	-6.46868	-6.21431	-6.35354	-6.12291	-6.16478	-6.62558	-6.36945	-3.30457	-6.49682	-6.55018	-6.29353	-6.11078	-6.44048	-6.43005	-6.17893	-6.35863	-6.29727	-2.16526	-6.23974	-6.16824	-2.50663	-2.72398	-6.32341	-6.19258	-6.09394	-6.31159	-6.05721	-5.64162	-6.07398	-3.69382	-6.83394	-6.32671	-6.33635	-6.45604
O95104	Splicing factor, arginine/serine-rich 15	SCAF4		-1.8443	-0.169504	-6.30353	-6.19609	-0.644081	-0.912611	-6.21627	-6.4305	-6.50279	-1.60739	-6.41691	-6.70665	-0.205803	-6.26791	-6.29452	-6.51156	-6.31895	0.217538	-6.15826	-6.60874	-1.24921	-0.846424	-6.46707	-6.17062	-0.964661	-0.0540326	-6.16456	-6.10681	-1.19812	-1.89981	-5.99984	-6.32205	-6.80931	-1.70391	-6.26596	-6.49606
O95139	NADH dehydrogenase [ubiquinone] 1 beta subcomplex subunit 6	NDUFB6		-6.15452	-5.91771	-6.38125	-6.3676	-3.97624	-6.3526	-6.14051	-6.52534	-3.3615	-1.32541	-6.2668	-6.55375	-6.08639	-6.14923	-6.29658	-6.61909	-4.1155	-6.3807	-6.04424	-6.65541	-6.11593	-6.40332	-6.5245	-6.2215	-0.660356	-1.42449	-6.3503	-4.03118	-2.05253	-5.83158	-6.17517	-6.31995	-6.72364	-6.36835	-6.40261	-6.54001
O95140	Mitofusin-2	MFN2		-3.56164	-2.33595	-6.32702	-6.34856	-6.42224	-6.39065	-2.95173	-6.49344	-1.79057	-1.47956	-2.23055	-2.05772	-1.95761	-6.18959	-3.77944	-6.45499	-1.96221	-1.60338	-6.23624	-1.92873	-1.80309	-1.10738	-6.57797	-3.41236	-2.6982	-1.83547	-6.27429	-6.14747	-2.83896	-1.59182	-5.97877	-6.19375	-6.79773	-6.32957	-6.27039	-3.51524
O95159	Zinc finger protein-like 1	ZFPL1		-6.09957	-5.99198	-6.21393	-6.3039	-6.31223	-6.19458	-6.32536	-6.36019	-6.42259	-6.3202	-3.22005	-1.78388	-2.5472	-6.07187	-6.53436	-2.41327	-6.20284	-6.33459	-6.15853	-6.73094	-6.15262	-5.70536	-3.01194	-1.93869	-6.11664	-6.04664	-6.1797	-1.40984	-6.14342	-5.75873	-6.13418	-6.4226	-6.60448	-6.50388	-6.24871	-1.64472
O95163	Elongator complex protein 1	IKBKAP		-6.11898	-5.95589	-1.78894	-2.63475	-6.3841	-6.24341	-1.01443	-1.25371	-6.45018	-2.46964	-0.0364643	-1.58515	-6.11015	-6.19943	-2.75255	-3.33686	-6.14239	-5.3523	-1.19879	-3.3806	-6.27544	-6.37289	-2.27138	-6.18434	-3.27817	-6.25631	-6.08984	-6.18192	-6.29982	-5.63683	-2.18697	-2.11084	-6.8682	-6.31902	-6.38943	-1.87668
O95168	NADH dehydrogenase [ubiquinone] 1 beta subcomplex subunit 4	NDUFB4		-6.08606	-5.93109	-6.24276	-6.12939	-6.25645	-6.13012	-6.41802	-6.62467	-6.3936	-6.19966	-6.55471	-6.76787	-6.35552	-6.25651	-6.29159	-6.44155	-6.28355	-2.90508	-6.25687	-6.66817	-6.09763	-1.51134	-6.65367	-6.29543	-6.18483	-6.25341	-6.24781	-6.12492	-6.299	-5.83448	-6.19778	-6.22344	-6.78808	-6.54121	-3.82401	-2.31753
O95169	NADH dehydrogenase [ubiquinone] 1 beta subcomplex subunit 8, mitochondrial	NDUFB8		-6.13415	-2.07576	-6.33679	-2.38185	-6.46984	-1.35188	-0.978116	-2.96147	-0.588083	-2.72841	-1.64802	-3.47212	-6.1626	-3.67105	-6.45309	-3.79078	-0.245657	-0.269454	-6.04357	-3.75562	-0.292115	-6.24617	-3.12844	-2.83656	-1.10173	-1.28083	-6.31923	-2.25403	-6.12438	-5.80837	-6.14479	-6.38223	-6.61371	-6.48934	-6.38469	-2.34397
O95182	NADH dehydrogenase [ubiquinone] 1 alpha subcomplex subunit 7	NDUFA7		-6.01541	-1.24884	-6.38036	-6.29853	-6.47079	-2.59498	-6.17854	-6.4253	-6.39701	-3.90352	-2.22315	-6.5892	0.00732787	-6.16088	-6.54203	-6.495	-6.30453	-6.45457	-2.64012	-3.67106	-2.75386	-1.79262	-1.56832	-3.03295	-1.35454	-3.45564	-6.33108	-6.17869	-0.965469	-2.34424	-5.96828	-6.4371	-6.68699	-6.41992	-2.38944	-2.3755
O95197	Reticulon-3	RTN3		-6.23804	-1.77824	-1.33772	-6.25478	-6.36841	-2.02879	-0.807263	-6.62384	-6.40474	-6.19442	-0.337198	1.21532	-6.2978	-6.12028	-6.45861	-0.425179	-6.22115	-6.39213	-6.10833	-0.846228	-6.13314	-6.34163	-2.16991	-6.27621	-6.09709	-2.81649	-2.70641	-2.8215	-6.15932	-5.61514	-6.15485	-6.27027	-6.64216	-6.52472	-1.8847	-1.47674
O95202	LETM1 and EF-hand domain-containing protein 1, mitochondrial	LETM1		-0.0102654	-1.01388	-1.72249	-1.16717	0.359233	-0.994118	1.10195	-0.161422	-0.263237	0.253489	2.71793	0.774271	1.0286	0.0312748	-0.0117283	0.487235	0.812314	0.078666	-3.06328	-1.27078	-2.24519	0.764955	0.667566	-0.572872	0.769057	0.729802	-1.97535	0.138039	-0.618027	0.844444	-1.08102	-2.68799	-6.84712	-6.49417	2.03107	2.01866
O95210	Starch-binding domain-containing protein 1	STBD1		-3.56473	-6.08721	-4.50241	-6.39642	-6.19976	-6.19703	-6.40004	-6.52741	-2.8077	-6.22805	-6.52655	-6.70156	-6.32742	-6.03522	-3.01234	-6.71444	-2.68443	-6.38824	-6.22418	-2.04224	-1.41352	-6.33133	-6.43692	-6.18483	-6.17249	-6.27565	-6.13498	-6.28771	-6.05999	-5.64338	-6.16466	-6.19362	-6.67974	-6.4393	-3.53492	-6.26997
O95219	Sorting nexin-4	SNX4		-6.06299	-6.04351	-6.25591	-6.16133	-6.48592	-6.12714	-6.15552	-6.3657	-6.35663	-6.31775	-6.51618	-6.51487	-6.12347	-6.19758	-6.41437	-1.59376	-6.26978	-6.43246	-6.15453	-6.65582	-6.19093	-6.30981	-6.54992	-6.29441	-6.23249	-6.27355	-6.08425	-6.05705	-4.35222	-5.81652	-6.18369	-6.30392	-6.79348	-6.38517	-6.26907	-6.48643
O95232	Luc7-like protein 3	LUC7L3		-1.02464	0.528832	-2.31059	-2.65401	-0.85088	0.115372	-1.90401	-2.21329	-6.23472	-6.3551	-4.00521	-3.89505	1.05094	-6.25446	-1.37455	-1.83933	0.43395	-0.78463	-6.25373	-4.54584	-0.471221	-3.48959	-6.49556	-1.66658	0.656256	0.714845	-6.27615	-2.46905	1.01887	-0.922702	-6.20463	-6.21107	-0.418432	-4.64314	-3.86986	-6.50031
O95235	Kinesin-like protein KIF20A	KIF20A		-6.23326	-6.07727	-6.30653	-6.15368	-6.4309	-6.18914	-6.30479	-6.53455	-6.35693	-3.00686	-6.41112	-6.76863	-3.20966	-6.23025	-6.44896	-6.63415	-6.16362	-6.54963	-6.1608	-6.71578	-2.66169	-6.38174	-6.43307	-6.16647	-6.28235	-6.13058	-6.25266	-6.24193	-2.81329	-5.79795	-6.21284	-6.18841	-6.67736	-6.51553	-6.27432	-6.47396
O95239;Q2VIQ3	Chromosome-associated kinesin KIF4A;Chromosome-associated kinesin KIF4B	KIF4A;KIF4B		-6.20895	-5.90239	-6.45437	-6.13423	-6.43475	-6.20394	-6.23903	-6.55059	-6.39639	-6.23499	-6.33467	-6.57462	-6.3723	-6.19453	-6.36234	-6.47696	-6.03893	-6.57773	-6.24649	-6.72841	-2.76503	-6.21444	-6.54296	-6.23625	-6.34829	-6.20097	-6.08652	-6.32269	-1.28319	-2.09325	-6.17212	-6.42002	-6.79851	-6.39189	-6.38467	-6.30443
O95249	Golgi SNAP receptor complex member 1	GOSR1		-5.96722	-6.10992	-6.27605	-6.14318	-6.36797	-6.09546	-6.20371	-6.46384	-6.45126	-6.34246	-2.38595	-6.69136	-6.2133	-6.19737	-6.29134	-6.63126	-6.06381	-6.35862	-6.2788	-6.77577	-6.16891	-6.36521	-6.65849	-6.24067	-6.26907	-6.12887	-6.28983	-6.28244	-6.26164	-5.78334	-6.22215	-6.34706	-6.6949	-6.38546	-6.3356	-6.4873
O95260	Arginyl-tRNA--protein transferase 1	ATE1		-6.13506	-5.95542	-6.46757	-6.25192	-6.23708	-6.30126	-6.32864	-6.32915	-6.40815	-6.15305	-6.32884	-6.64806	-6.36445	-6.25426	-6.37203	-6.50195	-6.26238	-4.61914	-6.18227	-6.67227	-2.91948	-6.34072	-6.65899	-6.31729	-6.35926	-6.14207	-6.31907	-6.13201	-6.32307	-5.88806	-1.64261	-6.32394	-6.80783	-6.44621	-6.46117	-6.44572
O95292	Vesicle-associated membrane protein-associated protein B/C	VAPB		0.352651	0.531347	-0.835786	0.74573	1.88047	1.01754	0.233644	1.30773	-0.164668	2.11331	-1.30187	0.42241	0.580668	-1.38429	-1.61325	-0.0788435	0.354823	0.100449	-3.52042	1.10644	1.34346	1.03254	0.216305	-2.52087	1.99639	-0.493868	0.629931	-1.73221	0.780571	2.03011	-5.99134	0.808774	-6.59987	-0.307343	0.16601	-0.611815
O95297	Myelin protein zero-like protein 1	MPZL1		-6.06174	-6.16552	-6.47751	-3.293	-6.43596	-6.10479	-6.13744	-6.50463	-6.21068	-6.1652	-1.88495	-6.59043	-6.37415	-6.13666	-6.31994	-6.6201	-6.22832	-6.49901	-6.13118	-2.78075	-6.25392	-6.16898	-6.49335	-2.53331	-6.38391	-6.04913	-6.33111	-6.32326	-6.05909	-5.62689	-6.22118	-6.41672	-6.70726	-6.37818	-2.12655	-2.79426
O95299	NADH dehydrogenase [ubiquinone] 1 alpha subcomplex subunit 10, mitochondrial	NDUFA10		-0.0508983	1.69161	-2.44222	-2.96881	1.83413	0.536469	-0.628325	-1.11047	-1.46037	1.38949	0.330232	-0.79903	2.29515	-2.33678	-6.27871	-0.847616	0.717271	-6.48598	-0.155151	0.0215335	-0.295994	2.04988	-6.48361	-2.25134	1.40298	0.798061	-6.14861	0.247416	0.166185	1.72857	-5.98391	-2.20283	-6.69304	-6.4677	-0.234326	1.27622
O95302	Peptidyl-prolyl cis-trans isomerase FKBP9	FKBP9		-5.98585	-5.89809	-6.40238	-6.1789	-6.3241	-6.13636	-6.17062	-6.4395	-6.2623	-6.35023	-6.30107	-6.7836	-6.18091	-6.28072	-6.51549	-6.69881	-6.08285	-6.4556	-6.33331	-6.83273	-6.20048	-6.23028	-6.58391	-6.11956	-6.21882	-6.21396	-6.19787	-6.23352	-6.09909	-5.82851	-6.23023	-6.27867	-6.67364	-6.52419	-2.04846	-6.426
O95336	6-phosphogluconolactonase	PGLS		-6.03341	-5.97764	-6.48839	-6.21056	-6.34396	-6.34258	-6.19268	-3.88971	-6.395	-6.34751	-2.77059	-6.59756	-6.19856	-6.18989	-3.53817	-1.49012	-6.30531	-6.45081	-6.23827	-3.75294	-6.31093	-6.24414	-2.77828	-6.11304	-6.12279	-6.11862	-6.29948	-6.06748	-6.29872	-5.63552	-3.98127	-0.669182	-6.7367	-6.59463	-6.29774	-6.37285
O95347	Structural maintenance of chromosomes protein 2	SMC2		-6.0959	-6.00239	-6.43063	-6.26775	-6.25079	-6.25013	-6.31596	-6.52238	-6.23821	-6.38916	-6.50659	-6.64206	-6.27929	-6.00342	-6.53349	-6.4506	-6.15183	-2.44443	-6.15464	-6.74273	-6.28658	-6.18028	-6.46247	-6.0579	-6.16653	-6.3033	-6.12358	-6.30579	-3.15342	-2.58714	-6.04397	-6.18537	-6.78593	-6.50052	-6.45501	-6.54375
O95359	Transforming acidic coiled-coil-containing protein 2	TACC2		-6.22557	-6.08651	-3.43441	-6.23972	-6.3152	-6.25232	-6.33756	-6.47149	-6.36856	-6.30098	-6.42429	-6.52355	-6.11244	-6.20959	-6.31485	-6.63576	-6.14838	-6.29073	-6.11303	-6.57758	-6.3328	-6.24635	-6.50584	-6.25631	-6.10256	-6.05275	-6.34482	-6.13924	-6.21659	-5.75747	-6.07064	-6.37381	-6.86456	-6.35133	-6.21134	-6.2761
O95372	Acyl-protein thioesterase 2	LYPLA2		-2.44768	-2.19165	-6.27147	0.117076	-6.45698	-6.18517	-0.946005	0.514644	-6.47967	-2.97482	1.11322	0.501762	-1.56158	-6.20066	-6.39975	0.236768	-1.4978	-6.51438	0.0890094	0.143875	-1.29065	-6.30667	0.23706	0.828009	-6.18139	-6.08969	-0.243222	0.188647	-6.21303	-5.80917	-0.138281	-1.97947	-6.67243	-6.37707	-6.47913	-6.54405
O95373	Importin-7	IPO7		-6.02911	-3.61314	-1.74534	-0.741931	-2.11063	-2.74737	-0.32119	-1.37129	-6.46549	-0.994663	-0.42377	-2.03876	-1.35877	-6.15881	-6.47985	-0.878561	-3.90746	-6.44625	-0.648731	-0.197651	-1.72161	-2.54434	-1.36115	-1.5471	-1.90745	-2.38109	-1.92733	-6.27974	-3.54834	-5.70418	-0.388804	0.262608	-6.67889	-6.43405	-1.50679	-1.86802
O95391	Pre-mRNA-splicing factor SLU7	SLU7		-4.18127	-6.08498	-6.2983	-6.13403	-3.68899	-6.10447	-6.28303	-6.47616	-6.26049	-6.27271	-6.50921	-6.68836	-6.16375	-6.25848	-6.30797	-6.46409	-6.05262	-6.42781	-6.29407	-6.60888	-3.00441	-6.36922	-6.60638	-6.09513	-3.16382	-2.28385	-6.33206	-6.13286	-3.05504	-5.6937	-6.19491	-6.22717	-3.09516	-6.58437	-6.50017	-6.5105
O95394	Phosphoacetylglucosamine mutase	PGM3		-6.18057	-3.02707	0.423748	-0.936013	-1.9833	-6.21777	0.12351	0.237079	-6.34173	-2.42009	-0.121632	0.294234	-2.70057	-6.0296	1.26488	-0.335325	-2.17928	-6.37701	-0.68672	0.615917	-6.27762	-6.19879	-1.43543	-6.27111	-6.30668	-6.29216	-1.56484	0.20862	-6.28836	-5.70913	-6.07186	0.85089	-6.58297	-6.35114	-1.08146	-6.5222
O95396	Adenylyltransferase and sulfurtransferase MOCS3;Molybdopterin-synthase adenylyltransferase;Molybdopterin-synthase sulfurtransferase	MOCS3		-6.1817	-6.17643	-2.09524	-6.17413	-6.26313	-6.15991	-6.41031	-6.50699	-6.4985	-4.05312	-2.18196	-2.96355	-6.18965	-6.23465	-3.90293	-2.76489	-6.24537	-6.58743	-1.66255	-2.40638	-6.21249	-6.30674	-2.57708	-6.12193	-6.1616	-6.23109	-6.24337	-6.31386	-6.12481	-3.59722	-5.98447	-6.44784	-6.81683	-6.455	-6.23193	-6.46045
O95400	CD2 antigen cytoplasmic tail-binding protein 2	CD2BP2		-6.24995	-3.38908	-6.39688	-6.39737	-6.42524	-2.25725	-6.30454	-6.48705	-6.23436	-6.28571	-6.35543	-6.70818	-6.301	-3.61993	-6.45799	-6.56316	-1.69602	-6.31968	-6.15384	-6.62727	-6.18146	-6.4346	-6.41418	-6.11153	-6.2701	-6.28338	-6.11466	-6.33258	-6.21908	-5.86869	-6.21412	-6.24922	-6.6428	-6.54128	-6.32634	-6.37626
O95425	Supervillin	SVIL		-6.03025	-3.58493	-6.35827	-6.39833	-2.85084	-3.08012	-6.17239	-6.49218	-3.58283	-6.39617	-6.28317	-6.77251	-6.12292	-6.13227	-6.44388	-6.41905	-6.09561	-1.33919	-6.33866	-6.68601	-2.53245	-2.15474	-6.61198	-6.12936	-2.33191	-6.05362	-6.19041	-6.08385	-6.11973	-5.82144	-6.00199	-6.3884	-3.18528	-6.46098	-6.37735	-6.49336
O95433	Activator of 90 kDa heat shock protein ATPase homolog 1	AHSA1		-6.11143	-0.865184	0.254677	0.688526	0.0691478	-1.87607	-0.496485	0.339559	-1.16639	-0.787565	-0.72059	-0.760071	-1.41863	-6.26452	0.462968	0.240982	-6.18345	-3.08424	-0.559046	0.29312	-2.7683	-1.59755	0.663927	-6.10665	-1.79238	-6.06883	0.151186	-1.57034	-1.39503	-2.7863	-0.121007	-0.286176	-6.76768	-6.59345	-0.778807	-6.40201
O95453	Poly(A)-specific ribonuclease PARN	PARN		-1.27755	-1.57935	-6.42757	-6.4014	-4.18887	-1.7533	-6.23848	-3.48748	-6.28737	-6.21877	-6.47774	-6.7424	-2.52535	-6.03303	-6.39451	-6.54465	-1.15418	-6.44959	-6.31068	-6.60084	-6.30752	-6.28551	-1.48003	-6.31078	-1.51941	-1.56637	-6.36707	-2.93822	-2.97358	-2.70523	-6.22742	-6.35552	-0.710225	-6.36721	-6.2175	-6.54508
O95456	Proteasome assembly chaperone 1	PSMG1		-6.09539	-6.12063	-6.44189	-6.33749	-6.28617	-6.18796	-6.34233	-1.53282	-6.45238	-6.24818	-6.33811	-6.60337	-6.33518	-6.23149	-6.34226	-6.4197	-6.05018	-6.56165	-6.10657	-6.83269	-6.2564	-6.40425	-2.96954	-6.18055	-6.09481	-6.13998	-1.53206	-6.17714	-6.22812	-5.83983	-6.15228	-2.6017	-3.70317	-6.53126	-6.27811	-6.31508
O95470	Sphingosine-1-phosphate lyase 1	SGPL1		-1.02342	-6.01244	-4.15105	-6.38211	-6.44113	-6.31369	-3.21312	-3.83115	-6.31212	-0.313485	-0.738452	-0.827935	-0.132883	-6.17775	-0.66423	-1.89424	-6.05123	-2.82573	-1.54764	-1.24059	0.143287	-1.60695	-6.63909	-2.00444	-1.697	-2.96668	-2.50583	-6.21772	-1.00845	-2.2773	-2.54552	-6.43666	-3.3201	-6.33144	2.11966	0.672269
O95478	Ribosome biogenesis protein NSA2 homolog	NSA2		-5.95945	-1.91042	-6.44459	-6.12605	-2.09743	-2.52466	-6.33085	-6.60089	-2.37013	-6.38415	-4.76865	-6.61297	-1.44135	-1.87274	-6.3445	-6.59331	-6.03739	-0.992991	-6.19626	-6.76647	-0.838124	-6.15955	-6.61844	-6.13096	-1.01738	-1.29669	-6.2108	-2.6699	-1.9699	-0.476009	-6.08162	-6.1658	0.519017	-6.50324	-6.44386	-6.32652
O95479	GDH/6PGL endoplasmic bifunctional protein;Glucose 1-dehydrogenase;6-phosphogluconolactonase	H6PD		-0.481713	-0.361626	1.23653	0.768584	-0.218945	0.671551	-0.0299871	2.17075	0.824813	1.01854	0.608114	2.79925	-0.410088	-1.66994	1.38893	1.1103	0.747633	1.45431	1.79384	2.53466	-1.4162	-1.90243	2.5205	1.64774	1.63732	-1.31232	0.968488	1.40639	-3.18625	-1.71616	-0.758509	-0.357542	-6.77343	-6.52568	0.356398	1.91294
O95486	Protein transport protein Sec24A	SEC24A		-2.75425	-1.49634	-0.456017	-1.59253	-2.39829	-1.0763	-0.62842	-1.03628	-0.396963	-0.163755	-1.31319	-1.65826	0.135279	-1.87826	-0.416456	-0.0320623	-2.6161	-0.914593	-0.360137	1.10574	-0.604924	-6.18647	0.46297	-0.501616	-0.835538	-6.27086	-6.23062	-1.00942	-0.168919	-0.410676	0.943955	0.706233	-6.87577	-6.48079	-3.62675	-1.18522
O95487	Protein transport protein Sec24B	SEC24B		-6.13759	-2.74369	-6.38742	-6.18281	-6.45241	-2.5484	-6.41118	-6.42484	-6.43093	-6.34538	-6.49308	-6.76012	-6.12764	-6.26061	-6.44167	-6.44059	-6.05706	-2.84146	-6.0465	-6.65722	-6.35307	-1.73708	-6.53531	-6.14358	-6.31386	-6.265	-6.33375	-6.13076	-6.17805	-5.77547	-5.99603	-6.37276	-6.73447	-6.36706	-6.47268	-6.3725
O95563	Mitochondrial pyruvate carrier 2	MPC2		0.0787554	1.02158	-6.4616	-2.54327	-6.4301	-6.13881	-0.850195	-2.11933	-6.46581	-0.925903	-6.3515	-2.45943	-0.573938	-6.24961	-0.947062	-2.11351	0.618735	-6.32998	-6.15799	-2.50038	-0.908941	-1.33742	-2.0095	-2.38783	-1.12499	-0.22616	-0.840014	-0.391062	-2.96322	-0.689444	-6.18417	-6.23716	-6.67349	-6.52503	-6.37476	-0.838361
O95571	Persulfide dioxygenase ETHE1, mitochondrial	ETHE1		-2.45614	-1.6106	0.925728	0.869505	-2.28617	-1.08694	0.987211	1.5166	-0.249594	-6.22771	1.15846	0.748253	-1.05244	-1.92663	0.210979	0.0285731	-0.685043	-1.43605	0.965353	-0.162343	-0.488894	-6.21806	-0.700069	1.71054	-1.87645	-2.25819	0.383835	0.949747	-6.34283	-5.6185	-1.95228	-0.406035	-1.38135	-2.93623	-0.064882	0.66041
O95573	Long-chain-fatty-acid--CoA ligase 3	ACSL3		3.94093	4.34942	4.04296	3.23625	5.16642	5.2162	3.33451	3.67628	4.81879	5.18753	3.73998	4.0089	4.11845	3.68248	3.72648	4.03019	4.60784	5.41415	4.28637	4.53685	4.55509	4.77758	4.08855	4.34154	4.53599	4.62776	3.40996	3.95298	4.62462	4.29331	3.33607	3.46988	-3.37745	2.84425	3.54969	5.16263
O95602	DNA-directed RNA polymerase I subunit RPA1	POLR1A		-6.16622	-6.17863	-6.43578	-6.26096	-4.2185	-6.30122	-6.39456	-6.62397	-6.46515	-6.34719	-6.32216	-6.69894	-6.20717	-6.2529	-6.36948	-6.70527	-1.51443	-6.46316	-6.26135	-6.54196	-2.79708	-3.73457	-6.63092	-6.06375	-6.24059	-4.13024	-6.21977	-6.31395	-6.09485	-5.68746	-6.06883	-6.16813	-3.35253	-6.41241	-6.2079	-6.50407
O95613	Pericentrin	PCNT		-6.03197	-2.10806	-0.142507	-6.25096	-6.28345	-2.69254	-6.40111	-6.6003	-6.36034	-6.40866	-6.51554	-6.78267	-6.23924	-6.16455	-6.55464	-6.6488	-6.19694	-6.54645	-6.32467	-6.61831	-3.71052	-6.31793	-6.53447	-6.31508	-6.3885	-6.2849	-6.26164	-6.328	-6.33014	-5.86708	-6.07596	-6.20243	-6.85585	-6.50595	-6.4299	-6.55617
O95630	STAM-binding protein	STAMBP		-6.11937	-5.95476	-6.28606	-6.37858	-6.30813	-6.2418	-6.18982	-2.4432	-6.4002	-6.38212	-3.09635	-1.52525	-6.27388	-6.24089	-6.53699	-6.71248	-6.05162	-6.49735	-6.04548	-6.64295	-6.1533	-6.43165	-3.56922	-2.40352	-6.19176	-6.09697	-6.10064	-6.12253	-6.16823	-5.60271	-6.10585	-6.32066	-6.74799	-6.38852	-1.23771	-2.45565
O95639	Cleavage and polyadenylation specificity factor subunit 4	CPSF4		-6.24294	-5.94582	-6.33121	-6.11938	-6.48171	-6.14718	-6.23402	-6.40749	-6.41565	-6.18819	-6.40851	-6.69209	-6.12015	-6.02029	-6.30304	-6.529	-2.47164	-6.51102	-6.22939	-6.71882	-3.24093	-6.42075	-6.56888	-6.18022	-3.22782	-1.91757	-6.33752	-6.27101	-1.93996	-2.27786	-6.06148	-6.40086	-3.44913	-3.54341	-6.46752	-6.51863
O95671	N-acetylserotonin O-methyltransferase-like protein	ASMTL		-5.96104	-6.10149	-1.53211	-0.0466952	-6.27884	-6.14247	-2.97606	-0.107844	-6.4755	-3.00898	-0.0128746	0.490823	-6.24969	-6.17055	-6.44874	-6.53929	-6.27018	-6.47298	-6.06983	-6.6252	-6.24472	-6.41238	-6.62041	-6.14516	-6.23827	-6.20469	-6.2542	-6.15866	-6.32706	-5.87997	-6.09756	-2.93814	-6.77431	-6.50222	-6.34456	-6.37585
O95674	Phosphatidate cytidylyltransferase 2	CDS2		-6.00113	-6.02128	-0.386877	-1.46541	-6.40671	-3.07679	-2.18933	-2.59469	-1.91163	-0.810898	-2.01869	-1.63843	-6.23776	-2.35783	-1.4752	-2.19279	-6.28013	-6.36434	-0.554134	-1.13174	-1.78489	-1.3223	-6.53779	-6.101	-1.54788	-6.27594	-6.11971	-2.48444	-6.19207	-1.24059	-5.94598	-6.32948	-6.58246	-2.74896	-3.30543	-6.35405
O95684	FGFR1 oncogene partner	FGFR1OP		-6.03797	-5.92182	-6.40119	-6.32424	-6.29601	-6.123	-6.34348	-6.59803	-6.49974	-6.36231	-6.51907	-6.68502	-6.14854	-6.04544	-6.48904	-3.11215	-6.22853	-6.3893	-2.29648	-3.34826	-6.30429	-6.17371	-6.57671	-6.18475	-6.21716	-6.11119	-3.65265	-2.41675	-6.06527	-5.66256	-5.97653	-6.27551	-6.81586	-6.35049	-6.38942	-6.43886
O95714	E3 ubiquitin-protein ligase HERC2	HERC2		-6.17393	-5.91277	-6.35493	-1.27031	-6.34789	-6.13542	0.695769	0.892086	-0.0655388	1.37107	-6.41436	0.31778	-6.28012	-6.27434	-6.27199	-6.63597	-6.05342	-6.51544	-6.10323	-6.61762	-6.3328	-6.18065	0.74813	-6.20079	-6.32545	-6.27039	-6.23531	-6.17384	-6.06023	-5.68787	-5.94957	-6.17756	-6.81012	-6.61535	0.547043	0.462339
O95716	Ras-related protein Rab-3D	RAB3D		-6.02893	-6.18029	-6.37847	-2.97488	-6.42281	-6.13559	-1.69473	-6.42887	-6.41151	-6.15109	-2.5451	-1.41658	-6.25979	-6.08274	-6.40232	-6.45145	-6.03837	-6.33054	-6.24798	-6.60615	-6.2134	-6.43091	-6.59191	-6.13472	-6.35835	-6.21287	-6.11825	-6.15272	-6.10032	-5.59702	-6.18558	-6.36868	-6.60558	-6.54403	-6.39017	-6.27022
O95747;Q9UEW8	Serine/threonine-protein kinase OSR1	OXSR1		-1.818	-2.76643	-1.50846	-6.12994	-1.58265	-1.2437	-6.33315	-2.99516	-1.09741	-0.149521	-6.51925	-3.50268	-6.17497	-6.19088	-6.34216	-3.19123	-6.25679	-3.69514	-1.41303	-2.57791	-1.67423	-2.83731	-6.4223	-2.43378	-6.12208	-2.3143	-6.21967	-2.4332	-1.70326	-5.84502	-6.16359	-6.39037	-3.35687	-6.43746	-6.418	-3.11771
O95757	Heat shock 70 kDa protein 4L	HSPA4L		-6.12578	-5.92254	-6.48458	-6.24399	-2.07254	-6.1948	-6.21874	-3.67647	-2.73415	-1.47764	-6.41787	-2.85395	-6.24726	-6.1903	-6.3356	-2.93597	-6.26493	-3.33276	-6.0588	-6.62346	-6.19404	-6.25537	-6.48441	-6.25488	-6.12729	-6.15987	-6.16412	-6.04966	-6.20484	-5.77907	-3.58045	-6.4473	-6.68123	-6.49817	-6.30388	-2.96796
O95758	Polypyrimidine tract-binding protein 3	PTBP3		-6.01291	-0.438416	-2.32892	-2.13048	-1.94937	-1.2014	-6.1834	-2.59763	-1.50702	-2.08901	-3.18464	-6.59139	-6.19554	-6.06691	0.235513	-6.66635	0.00919642	-2.88789	-6.25654	-1.77775	-6.19509	-2.71852	-1.52429	-1.25313	-2.51194	-2.35645	-3.47379	-2.97246	-1.88168	-0.640331	-6.03912	-6.34193	-1.41329	-0.818306	-6.3305	-3.42849
O95782	AP-2 complex subunit alpha-1	AP2A1		-3.02214	-1.42603	-0.141276	-0.748581	-6.20343	-1.61903	0.419229	0.633765	-2.23021	-6.38587	-1.015	-0.651418	-0.801463	-6.27076	-1.547	-6.55463	-6.24912	-1.68587	-1.06753	-0.797323	-2.94558	-1.13671	-2.73236	-6.29448	-1.36826	-1.8729	-6.2987	-0.573062	-6.18781	-2.63954	-1.20355	-6.30202	-1.88208	0.898159	-0.709713	-1.43461
O95785	Protein Wiz	WIZ		-1.98421	-5.98882	-6.32327	-6.20895	-6.43605	-6.15338	-6.29249	-6.56889	-6.30035	-6.25932	-6.37686	-6.52151	-6.13953	-6.01514	-6.31939	-6.69145	-1.06613	-2.08659	-6.06376	-6.58999	-6.08863	-6.19843	-6.52906	-6.08031	-2.57281	-0.333531	-6.21521	-6.15072	-1.1762	-5.87391	-5.98243	-6.18619	-6.58442	-6.58832	-6.38252	-6.35792
O95793	Double-stranded RNA-binding protein Staufen homolog 1	STAU1		-0.112122	-1.51809	0.564062	0.311385	1.09053	-0.0466167	-1.92612	-1.09254	-0.670924	-0.289906	0.503219	0.781611	-0.156134	-6.19145	0.0894325	-0.654465	-2.31144	-2.46872	1.06279	1.42721	-0.912493	-1.6289	-0.527091	-1.21295	-1.24	0.429009	-1.82838	-0.262309	-0.784282	0.528198	-0.285554	-0.450504	-6.69816	-2.27725	0.409881	-1.00455
O95816	BAG family molecular chaperone regulator 2	BAG2		-1.48549	-2.83047	-6.45728	-3.31994	-6.20088	-6.38837	-6.35291	-6.40078	-1.99399	-0.974498	-6.39433	-6.63903	-1.76329	-6.18152	-6.50801	-3.10115	-1.55418	-6.45251	-6.07822	-6.76339	-1.62017	-0.883614	-6.53209	-6.10541	-2.36938	-6.32748	-2.88575	-6.13017	-2.38352	-5.59708	-1.35674	-3.50842	-6.82194	-6.51866	-0.530454	-1.04281
O95819	Mitogen-activated protein kinase kinase kinase kinase 4	MAP4K4		-5.99478	-3.94095	-6.29933	-6.22826	-6.31397	-6.12603	-6.22894	-6.61593	-6.37922	-6.2689	-6.40219	-6.64563	-6.22603	-6.04566	-6.37474	-4.51354	-6.07189	-6.46095	-6.27271	-6.54339	-6.21815	-6.36461	-6.62058	-6.30145	-6.22272	-6.17701	-6.20139	-6.21299	-6.27268	-5.77084	-6.05167	-6.44731	-6.78732	-6.51697	-6.47704	-6.40967
O95822	Malonyl-CoA decarboxylase, mitochondrial	MLYCD		-6.17742	-5.94957	-6.21871	-6.31687	-6.49017	-6.38427	-6.38136	-6.4851	-6.33773	-6.16952	-6.47538	-6.64136	-6.11081	-6.01272	-6.35663	-6.55339	-6.21042	-6.5284	-6.29674	-6.65222	-6.34014	-6.39409	-3.03391	-6.27788	-6.30581	-6.21903	-6.08078	-6.06619	-6.29878	-5.84779	-6.04572	-6.33297	-6.78701	-6.40957	-6.31663	-6.54072
O95825	Quinone oxidoreductase-like protein 1	CRYZL1		-6.18631	-6.06636	-6.26613	-6.3624	-6.34234	-6.17747	-6.38222	-6.36991	-6.30308	-6.24401	-6.28522	-3.54727	-6.09941	-6.17241	-6.41992	-6.65202	-6.26105	-6.52369	-6.18109	-6.59179	-6.3229	-6.24704	-6.64779	-6.17388	-6.17384	-6.17981	-6.0794	-6.21034	-6.2347	-5.66105	-6.06162	-6.38179	-6.67255	-6.4924	-6.44733	-6.28473
O95831	Apoptosis-inducing factor 1, mitochondrial	AIFM1		0.747064	0.785718	1.35021	1.88419	2.24096	2.04642	1.88302	2.30614	0.62142	1.1568	2.39054	2.64762	2.36632	1.4012	2.32117	2.87036	1.35076	1.79902	2.83765	2.87886	2.34405	1.82143	3.20716	1.4702	2.81514	1.98316	1.19174	2.42995	2.74555	1.03727	0.809129	-1.03029	-2.2196	-6.59795	3.22101	2.6742
O95832	Claudin-1	CLDN1		-6.22157	-6.06773	-6.22095	-6.27732	-6.39598	-6.26266	-6.19487	-6.53663	-6.38458	-6.32796	-6.29813	-6.74557	-6.30675	-6.23641	-6.40296	-6.62086	-6.32473	-6.4884	-1.61359	-2.81146	-6.27318	-6.28032	-6.65734	-1.42938	-6.11006	-6.19169	-1.54109	-1.5718	-6.08846	-5.87106	-6.01295	-1.93331	-6.85579	-6.48512	-6.37026	-6.40847
O95834	Echinoderm microtubule-associated protein-like 2	EML2		-5.99661	-6.0136	-6.3646	-2.14237	-6.43399	-6.38323	-6.39972	-6.37419	-6.37307	-6.17601	-3.93349	-6.53468	-6.11431	-6.2962	-6.28236	-6.56555	-6.32937	-6.53818	-6.23276	-6.70311	-6.14166	-6.25447	-6.61939	-6.18255	-6.15883	-6.28757	-6.3677	-6.31681	-6.04706	-5.86013	-6.03934	-6.20661	-6.65632	-6.55308	-6.49366	-6.44048
O95861	3(2),5-bisphosphate nucleotidase 1	BPNT1		-6.16741	-5.91693	-1.07919	0.0846275	-6.41055	-6.29321	-0.339363	-0.83995	-6.4415	-6.27282	-1.89287	0.0993183	-6.23621	-6.18765	-0.996234	-0.395405	-6.22588	-6.40913	-2.46895	-1.31496	-6.07119	-6.18484	-6.60491	-0.093866	-6.1194	-6.11072	-2.02693	-1.13865	-6.29722	-1.9122	-6.17353	-2.16521	-6.69113	-6.49766	-6.20996	-2.10948
O95864	Fatty acid desaturase 2	FADS2		-6.24209	-5.94239	-6.28993	-6.17706	-6.48959	-6.34238	-6.2642	-6.34852	-6.30305	-6.24431	-6.37992	-6.65313	-6.25134	-6.19897	-0.913309	-6.47233	-6.19816	-6.42686	-6.05898	-4.03838	-6.24446	-6.2518	-6.43967	-6.20225	-6.36278	-6.12494	-6.14362	-6.19543	-6.32937	-5.89181	-6.02765	-6.31931	-6.76562	-6.35975	-6.44036	-6.37283
O95865	N(G),N(G)-dimethylarginine dimethylaminohydrolase 2	DDAH2		-6.11072	-5.92628	-0.639572	-0.860857	-6.19986	-6.16106	-1.94702	-0.98943	-6.30056	-6.20111	-0.937354	0.660419	-3.11073	-6.12206	-2.56542	-6.56121	-6.19975	-6.30635	-0.965483	-1.39734	-6.28927	-6.17106	-6.67061	-6.2437	-2.45206	-6.06128	-2.26344	-2.54913	-6.17944	-2.41881	-2.69844	-1.40539	-6.81799	-6.52128	-6.38918	-6.30248
O95870	Abhydrolase domain-containing protein 16A	ABHD16A		-5.96901	-6.03476	-2.99072	-6.32435	-6.48781	-3.88149	-6.23516	-6.54982	-6.31683	-6.2919	-6.26767	-6.54132	-6.17578	-6.08679	-6.36949	-6.58326	-6.09324	-6.32961	-6.15151	-6.74539	-6.2508	-6.3393	-6.61914	-6.08336	-6.34351	-6.06158	-6.13296	-6.1663	-6.27542	-5.7816	-5.98659	-6.27019	-6.63216	-6.33572	-6.37852	-6.42019
O95881	Thioredoxin domain-containing protein 12	TXNDC12		-6.1576	-6.16045	-1.06817	-0.176652	-6.25532	-6.11424	-0.388436	-0.104162	-6.39847	-6.32712	1.60427	0.398119	-6.13255	-6.13469	-1.42071	-1.25118	-6.20235	-6.51917	-1.25944	-3.03779	-6.11181	-6.29593	-6.60112	0.0831604	-6.33486	-6.17033	-2.44078	-0.0931329	-6.20167	-5.71934	-1.78979	-2.92158	-6.83437	-6.33738	-6.26939	-0.566385
O95926	Pre-mRNA-splicing factor SYF2	SYF2		-6.05125	-2.86145	-6.20933	-6.359	-0.0509481	-2.87301	-6.35743	-6.53763	-6.45576	-6.2657	-6.52844	-6.5336	-1.69827	-6.01422	-6.27345	-6.5333	-6.32351	-6.47675	-6.09339	-6.7744	0.409914	-6.40649	-6.4069	-6.12292	-3.18705	-2.4939	-6.11024	-6.1838	-1.56102	-5.65518	-6.12409	-6.27395	-6.7869	-6.37911	-6.24399	-6.27156
O95954	Formimidoyltransferase-cyclodeaminase;Glutamate formimidoyltransferase;Formimidoyltetrahydrofolate cyclodeaminase	FTCD		-6.01429	-1.90047	-1.69028	-1.77197	-6.22549	-1.96514	-2.44708	-1.5323	-4.13275	-0.819821	-1.41301	-1.60117	-6.11175	-6.00425	0.768554	0.472181	-0.711248	-1.40139	-0.879388	-0.106749	-1.73073	-2.93548	-0.586403	-0.484568	-0.501329	-6.09251	-1.25369	-1.38203	-1.33859	-5.81033	-6.01985	-1.68183	-6.69286	-6.34043	-3.29095	-6.49733
O96000	NADH dehydrogenase [ubiquinone] 1 beta subcomplex subunit 10	NDUFB10		-6.09324	-1.48528	-6.3723	-6.39195	-6.44619	-1.95306	-6.4127	-6.57582	-6.38511	-6.22434	-1.2553	-6.70433	1.06115	-6.04874	-6.34791	-6.43091	-0.489039	-6.47728	-6.30687	-6.69797	-1.41276	-6.33247	-6.52266	-6.22062	-1.41838	-3.11986	-6.14571	-6.2621	-5.60991	0.785796	-6.2162	-6.22216	-6.83042	-6.5505	-6.23046	-2.90142
O96005	Cleft lip and palate transmembrane protein 1	CLPTM1		-1.85052	-6.11959	-1.55815	-3.65209	-6.48759	-6.1919	-1.67755	-4.37449	-6.44656	-6.41246	-1.82243	0.00530288	-6.25403	-6.296	-2.66486	-6.56749	-6.13703	-6.41778	-6.16555	-6.74345	-6.17285	-6.39024	-2.43684	-3.40474	-6.38625	-6.23926	-6.11907	-3.82134	-6.34387	-5.72783	-3.26909	-6.23262	-6.82257	-6.47367	-2.97524	-6.40945
O96007	Molybdopterin synthase catalytic subunit	MOCS2		-5.9933	-6.10736	-3.51091	-6.10497	-6.2674	-6.17756	-2.93329	-2.6091	-6.22269	-6.33036	-3.05284	-3.17855	-6.32736	-6.082	-6.50774	-2.56859	-6.06082	-6.32615	-6.13511	-2.54131	-6.25318	-6.38166	-6.60286	-6.24103	-6.20525	-6.11062	-6.34876	-6.32544	-6.28832	-5.83417	-6.07875	-6.21924	-6.597	-6.42473	-6.30139	-6.2975
O96008	Mitochondrial import receptor subunit TOM40 homolog	TOMM40		1.62569	1.26771	-0.10124	-1.27896	1.1453	1.66729	-0.0477426	-0.0667547	1.77944	1.38519	1.35162	1.23535	1.09345	1.83791	-6.54312	-0.718573	-0.114713	2.15535	-2.04516	-0.925648	2.18045	1.52455	-0.621081	-1.05136	1.70572	2.12417	-6.13208	-1.88259	2.59285	0.0306816	-2.26251	-2.17333	-0.225581	-1.96253	1.94555	0.452828
O96011	Peroxisomal membrane protein 11B	PEX11B		-6.20276	-5.93911	-6.43851	-6.33855	-6.24128	-2.16417	-6.20148	-6.3824	-6.40347	-6.22277	-3.92636	-6.5019	-6.20269	-6.28703	-6.49455	-6.52403	-6.1123	-6.46471	-6.15688	-6.75687	-6.29221	-6.39238	-6.40752	-6.21086	-2.88968	-6.17606	-6.16306	-6.05532	-6.16459	-5.83158	-6.10468	-6.31612	-6.71942	-6.59622	-6.23896	-6.37734
O96017	Serine/threonine-protein kinase Chk2	CHEK2		-5.97016	-5.96547	-6.2541	-6.1822	-6.19255	-6.35272	-6.30558	-6.54952	-2.55487	-6.23248	-6.41216	-3.53276	-6.13405	-6.10632	-6.3143	-6.54833	-6.14439	-6.43234	-6.1078	-6.72337	-6.10132	-6.27108	-6.48024	-6.19279	-6.35208	-6.12292	-6.2636	-6.26392	-6.32977	-5.83698	-6.19509	-6.42881	-6.73034	-6.40786	-6.33387	-6.3355
O96019;O94805	Actin-like protein 6A	ACTL6A		1.46866	-6.1489	-0.746593	-0.794937	-6.48465	0.784535	-0.941627	-0.88176	0.669195	-1.31683	-1.49891	-2.4581	-0.0649133	-6.12499	-0.767225	-2.4112	-0.0265137	0.827602	-6.14005	0.908411	2.98368	1.19899	-6.48699	-1.57432	1.83458	-1.40325	-1.82877	-2.74836	-1.71989	-0.724505	-1.19472	-1.03262	0.81175	-0.1217	-2.50881	-6.30289
P00167	Cytochrome b5	CYB5A		-0.614518	0.734547	2.4793	0.872454	-0.0536897	0.895803	2.66547	3.672	-0.36271	0.694598	4.02511	3.58832	-0.329159	-6.1983	2.08279	2.70134	0.73072	0.393467	2.27002	3.61673	1.16705	0.149619	3.52953	0.576475	0.902041	0.425998	2.12653	1.55733	-0.522785	-0.231719	1.60809	-2.1865	-6.65918	-6.39992	2.45024	2.53285
P00338;Q6ZMR3;P07864	L-lactate dehydrogenase A chain	LDHA		1.81954	2.34318	7.63534	7.47476	2.60964	3.32843	7.53172	7.30637	3.07142	3.11749	8.62065	7.41281	4.18405	0.0694848	6.36354	7.71361	4.32654	3.06055	7.12921	8.86939	3.71401	3.53425	6.57663	7.30394	3.64942	1.97764	5.9739	7.47622	4.27438	4.68922	6.13896	5.96108	-6.6213	-0.830334	4.93016	4.70531
P00352	Retinal dehydrogenase 1	ALDH1A1		-6.08598	-5.95263	3.88906	3.34744	-6.36635	-6.14738	3.16986	3.72056	-6.40801	0.115387	3.10563	3.59911	-6.10554	-3.55586	5.74699	5.73976	-6.23364	-6.30582	3.77381	3.94214	-4.45431	-5.22803	4.14117	3.20269	-0.522346	-6.08863	3.47423	3.93705	-6.26623	-5.73856	4.9031	5.13301	-1.62434	-6.44633	4.86098	4.58692
P00367;P49448	Glutamate dehydrogenase 1, mitochondrial;Glutamate dehydrogenase 2, mitochondrial	GLUD1;GLUD2		5.6428	5.67308	7.73568	7.33847	6.25919	5.97316	7.79216	7.92969	5.70924	5.88763	7.93357	7.97761	6.11872	5.60883	7.38627	7.83864	6.77622	6.68639	7.34103	8.15839	6.36224	5.80867	8.42849	7.32355	5.85598	6.79201	7.38853	7.18491	5.61973	4.49316	6.38506	7.1421	0.900491	2.70479	7.06605	6.84178
P00387	NADH-cytochrome b5 reductase 3;NADH-cytochrome b5 reductase 3 membrane-bound form;NADH-cytochrome b5 reductase 3 soluble form	CYB5R3		3.56682	2.71112	4.48664	3.87767	3.60913	4.26202	4.62561	4.52969	4.02073	4.20678	4.87392	4.08192	4.8226	2.90262	4.14112	3.27561	4.20282	3.475	4.65372	4.20098	3.81984	4.00404	3.6497	4.21338	5.19196	3.85701	3.63902	4.06919	3.33972	4.64341	2.03773	1.98046	2.05349	-0.902958	2.10638	3.03193
P00390	Glutathione reductase, mitochondrial	GSR		-2.83745	-5.9436	3.04581	2.96059	-1.67595	-1.83849	2.48685	2.66911	-2.48716	-6.21066	3.77513	3.36532	-6.17475	-6.16618	2.61503	1.83156	0.510539	-2.58866	1.97732	3.13563	-1.84089	-6.22402	2.45684	2.61386	-3.02944	-6.28169	2.57149	2.78865	-3.01658	-5.61664	2.97102	3.61265	0.167381	-6.5985	2.3062	2.79914
P00403	Cytochrome c oxidase subunit 2	MT-CO2		3.14513	2.42281	1.65754	0.288489	3.14996	3.49755	0.941729	-0.706981	3.90414	2.98927	2.32281	2.20204	2.7044	1.58878	0.275278	1.702	3.91572	3.09801	1.62764	2.13822	2.79266	2.48838	1.88501	1.70115	3.46164	3.50595	1.43069	0.908935	3.73056	2.95363	-0.249393	0.619837	-3.74937	-1.01739	2.75251	2.42451
P00414	Cytochrome c oxidase subunit 3	MT-CO3		-6.07159	-5.88873	-1.26708	-6.38456	-6.32753	-6.25389	-6.40787	-1.62516	-6.46387	-6.21315	-1.83479	-1.41346	-6.07579	-4.04855	-6.476	-4.30743	-6.08475	-6.37888	-3.0651	-2.12063	-6.1636	-1.45399	-6.48537	-6.10114	-1.51824	-6.07245	-6.27132	-3.37306	-6.1728	-5.67588	-6.12792	-6.44277	-6.59884	-6.39442	-6.28868	-6.39919
P00439	Phenylalanine-4-hydroxylase	PAH		-6.19142	-6.09064	-2.6123	-2.65845	-6.21713	-6.24978	-6.28026	-3.79865	-6.37488	-6.25665	-6.2737	-3.52405	-6.14789	-6.18692	1.96526	1.40518	-6.04916	-6.29754	-2.31907	0.0436868	-6.29988	-6.29199	0.154987	-1.02112	-6.32171	-6.07418	-1.35119	-1.17092	-6.2847	-5.79236	-0.0998142	1.51431	-6.77356	-6.43527	-0.0322008	-0.836339
P00441	Superoxide dismutase [Cu-Zn]	SOD1		-6.1154	-6.15093	4.24106	5.14697	-6.23056	-6.31148	3.9555	6.11171	-6.35094	-6.37581	4.35119	5.57323	-1.43841	-6.15156	4.09406	5.56899	-6.1616	-6.45056	2.38059	5.157	-6.33688	-6.29304	5.08984	3.38834	-1.11801	-6.07621	2.11297	4.39386	0.364631	-5.7546	3.93997	4.45916	-6.70078	-6.36078	3.43741	3.32437
P00450	Ceruloplasmin	CP		-6.22929	-5.97747	-6.24542	-6.20049	-6.25851	-6.38061	-6.24186	-6.33692	-6.42059	-6.20081	-6.53675	-6.53979	-2.52704	-6.00169	-0.108814	-1.43428	-2.60438	-6.53982	-6.184	-3.04342	-6.24063	-6.37244	-2.17528	-1.43592	-2.332	-6.20986	-6.21311	-2.66141	-6.13914	-5.86729	-5.94359	-6.37469	-6.7774	-6.42328	-3.03142	-6.50999
P00480	Ornithine carbamoyltransferase, mitochondrial	OTC		-6.25844	-6.06401	-6.23145	-6.30743	-6.37576	-6.27567	-6.39458	-6.41056	-6.21269	-6.19364	-6.54916	-6.69317	-6.19111	-6.1318	-6.47274	-6.44718	-6.32164	1.2507	-6.24524	-6.54684	-6.16329	-6.42222	-6.63456	-6.14638	-6.12543	-6.30802	-6.32063	-6.18886	-6.13003	-5.86046	-6.09249	-6.2226	-6.65239	-6.31831	-6.37537	-6.51314
P00491	Purine nucleoside phosphorylase	PNP		-6.13674	-6.07437	1.39319	1.11068	-6.32174	-6.37825	-0.442828	1.84579	-6.39094	-6.26566	2.15209	1.6951	-1.55879	-6.15723	0.132356	1.00495	-6.29866	-6.39892	0.200127	-0.629011	-6.33798	-6.25731	-0.85994	-0.520093	-6.11433	-6.12633	-0.356644	-0.471012	-6.20528	-5.73148	-1.00543	-6.42357	-6.75814	-6.4453	-1.84393	-6.31513
P00492	Hypoxanthine-guanine phosphoribosyltransferase	HPRT1		-6.02394	-6.00711	-1.07063	-6.28738	-6.44328	-6.14055	-1.56639	-0.593058	-6.45423	-6.20266	0.0936987	-0.0915329	-6.24079	-6.18271	-2.68095	-1.55957	-6.05176	-6.52481	-3.28694	-2.25798	-6.11073	-6.42033	-6.51532	-6.27968	-6.09721	-6.27156	-6.20838	-6.33541	-6.15019	-5.82394	-2.24995	-6.26034	-6.70318	-6.59734	-6.28308	-6.27964
P00505	Aspartate aminotransferase, mitochondrial	GOT2		-1.92669	-3.57166	4.78964	3.51182	-0.755329	-6.39144	4.51918	5.2364	-3.46798	-6.23979	4.78686	5.70061	-1.80509	-6.17169	4.76233	4.64855	-0.0449923	2.23468	4.78028	5.4146	-1.00414	-6.31265	4.86771	4.56372	-0.0800166	-1.85365	4.47989	4.54945	-2.4048	-1.65838	4.41055	4.59851	-6.82066	-6.5493	4.86297	4.24864
P00558;P07205	Phosphoglycerate kinase 1	PGK1		2.83802	3.34221	6.92539	6.86416	4.61071	4.15607	6.63741	7.27027	4.59819	4.79727	7.1657	7.26063	4.63005	3.50665	6.68246	6.86072	4.62012	4.42488	6.48666	7.4721	3.95622	3.88092	7.1496	6.73797	4.54669	4.16223	6.77109	6.27069	4.27431	3.45365	5.99664	6.62577	0.454048	1.89313	5.01216	5.00385
P00568	Adenylate kinase isoenzyme 1	AK1		-6.23633	-5.91891	-6.35879	-3.33242	-6.22731	-6.17192	-2.95059	-1.74055	-6.21533	-6.12636	-0.896987	-0.281432	-6.1786	-6.05085	-6.27612	-6.42099	-6.13922	-3.71969	-6.10491	-6.57713	-6.31689	-1.68436	-6.47502	-6.15141	-6.36474	-6.10502	-6.23628	-6.05569	-6.24919	-5.70717	-3.0295	-6.27119	-6.66855	-6.41965	-6.43644	-6.39601
P00734	Prothrombin;Activation peptide fragment 1;Activation peptide fragment 2;Thrombin light chain;Thrombin heavy chain	F2		-3.52079	-1.16116	-0.857233	-0.148222	-6.23163	-1.28525	-2.29847	-6.36857	0.322575	0.191691	-1.1165	-1.5221	-0.129563	-6.21816	-0.474299	1.66657	-0.559453	-0.160621	-0.665496	1.65636	-0.410589	-1.93995	0.605975	-0.356676	-0.862889	-1.76672	-0.128437	-1.08611	-1.34963	-5.86106	-6.18342	-0.873207	-6.71005	-6.32917	0.188125	0.577634
P00736	Complement C1r subcomponent;Complement C1r subcomponent heavy chain;Complement C1r subcomponent light chain	C1R		-6.02755	-6.00387	-6.442	-6.21116	-6.23013	-6.18177	-6.19789	-6.55551	-6.35823	-6.30351	-6.50405	-6.61123	-6.24734	-6.20054	-6.3515	-6.45178	-6.28575	-6.37663	-6.13153	-6.68221	-6.29149	-6.17271	-6.67386	-6.24965	-6.31849	-6.07451	-6.22256	-6.22789	-6.19141	-5.84345	-6.19553	-6.16571	-0.206183	-1.38328	-6.38207	-6.44112
P00738;P00739	Haptoglobin;Haptoglobin alpha chain;Haptoglobin beta chain	HP		-6.01928	-6.18109	-6.36204	-6.3234	-6.295	-0.919084	0.371628	1.79708	-1.40639	-6.17485	2.28222	2.01446	-6.14226	-6.26596	0.125659	0.404267	-6.07029	-6.55315	-6.04429	-6.7462	-6.2547	-6.30402	-6.65883	-6.04879	-6.21843	-6.2391	-6.20505	-6.27642	-6.15806	-5.61689	-6.11204	-6.21469	-6.63889	-6.4863	-6.3519	-6.3249
P00751	Complement factor B;Complement factor B Ba fragment;Complement factor B Bb fragment	CFB		-6.14305	-6.06776	-2.49847	-3.32839	-6.19617	-6.25579	0.210494	-0.0406746	-6.39984	-6.21421	-6.45207	-2.43336	-2.81484	-6.16611	-0.677292	-1.16238	-6.13516	-6.42615	-6.26234	-6.65915	-6.26413	-6.1784	-6.60346	-6.24989	-6.23069	-6.27595	-6.12303	-6.08783	-6.1799	-5.68612	-6.2089	-6.28113	-6.73948	-6.61527	-6.47428	-6.48981
P00813	Adenosine deaminase	ADA		-6.21819	-6.09049	-6.45211	-6.38376	-6.29325	-6.37887	-6.37707	-2.75471	-6.452	-6.21775	-6.47774	-6.71564	-6.08886	-6.22787	-6.39479	-6.59083	-6.24726	-6.46568	-6.28121	-6.65025	-6.33146	-6.21725	-6.56249	-6.18911	-6.15084	-6.2507	-6.12234	-6.21802	-6.24649	-5.66836	-6.13079	-6.26018	-6.7356	-6.36236	-6.35057	-3.16551
P00846	ATP synthase subunit a	MT-ATP6		-1.28954	0.770894	0.16272	0.622589	0.518065	-0.249233	-6.30726	0.948902	-0.16983	-6.40509	0.911809	1.018	1.82532	-6.14251	-6.279	-6.60947	-6.18318	-0.235291	-6.31941	-0.0439255	0.541321	1.25553	-0.0314747	-6.30546	1.12045	-6.28769	0.660406	-0.427662	-6.23033	-0.0646625	-6.13557	-6.25761	-6.61358	-6.50951	-6.22172	1.90929
P00918	Carbonic anhydrase 2	CA2		-6.21165	-5.90763	-6.39547	-6.24397	-6.42048	-6.17619	-6.41965	-6.36444	-6.21828	-6.37078	-6.44276	-6.76142	-6.08726	-1.0889	-6.52007	-6.5958	-6.27617	-6.44579	-6.12031	-6.82972	-6.23937	-6.41614	-6.43375	-6.14862	-6.31715	-6.11692	-6.28968	-6.28773	-6.13705	-5.59742	-6.02111	-6.39741	-6.79292	-6.34193	-6.29158	-6.2957
P00966	Argininosuccinate synthase	ASS1		-6.18895	-2.83887	-6.23105	-6.16555	-6.31867	-6.13765	-6.30398	-6.47262	-6.4357	-6.21834	-6.33409	-6.59882	-6.24544	-6.09567	-2.03093	0.0316491	-6.17172	-6.30118	-6.10917	-2.87589	-6.14121	-6.20566	-6.42849	-2.94425	-6.17103	-6.24005	-6.1467	-1.64105	-6.28741	-5.69627	-0.82142	0.0666326	-6.6712	-6.37262	-6.29515	-6.2738
P01008	Antithrombin-III	SERPINC1		-5.96915	-6.1598	-6.22793	-6.25238	-6.26096	-6.24771	-6.31524	-6.45235	-6.48436	-6.37342	-6.36247	-6.65303	-6.13787	-6.02275	-1.08	-0.52341	-6.25157	-6.37289	-6.33968	-6.82011	-6.10784	-6.35736	-6.53456	-6.20657	-6.28365	-6.28101	-6.31916	-6.2772	-6.24216	-5.67003	-5.97259	-6.27115	-6.72511	-6.40903	-6.32432	-6.4086
P01009;P20848	Alpha-1-antitrypsin;Short peptide from AAT	SERPINA1		-5.97209	-5.9669	1.81422	2.69103	-6.42806	-0.613626	4.47699	4.66094	-6.46038	-3.57243	4.85138	4.39022	-0.814521	-6.02933	5.15569	5.43201	-6.24502	-6.51175	-0.7835	1.09159	-6.28579	-0.979112	1.56472	-1.45512	-6.12962	-6.19215	1.70103	1.16119	-6.14093	-5.7964	-0.0787449	0.152707	-6.81751	-6.3876	0.588112	1.45765
P01011	Alpha-1-antichymotrypsin;Alpha-1-antichymotrypsin His-Pro-less	SERPINA3		-6.05592	-6.08447	-6.26037	-2.99847	-6.44531	-1.47044	-1.30042	-0.725678	-6.4703	-6.35498	0.324098	-0.887119	2.00568	1.81051	-0.265216	0.648369	-6.27002	-6.47107	-6.20709	-6.83876	-6.31476	-6.2831	-6.58873	-6.21124	-0.401577	-6.15521	-6.09398	-6.14556	-0.860225	-5.80972	-6.03096	-6.43409	-3.49449	-3.35402	-1.28134	-1.61438
P01019	Angiotensinogen;Angiotensin-1;Angiotensin-2;Angiotensin-3;Angiotensin-4;Angiotensin 1-9;Angiotensin 1-7;Angiotensin 1-5;Angiotensin 1-4	AGT		-6.21592	-5.96652	-3.56053	-0.675217	-6.22831	-6.29068	0.0250304	0.792231	-6.36616	-6.15018	-1.75481	-1.60403	-6.08893	-6.27249	2.63584	3.06257	-6.21348	-6.48264	-6.17213	-0.0386891	-6.28616	-6.24209	-0.177019	-0.420614	-6.19444	-6.32476	-6.12934	-1.25921	-6.27866	-5.79953	-6.17113	-6.42759	-6.81597	-6.43152	1.51513	0.979664
P01023	Alpha-2-macroglobulin	A2M		-0.40625	-5.98424	3.47149	3.9054	-2.03861	-0.881785	5.48514	6.10904	-1.30733	-2.20291	5.35108	5.76034	1.83083	-1.00568	6.78816	6.91491	-1.72098	-6.38483	2.88853	3.70504	-3.51677	-2.1883	4.00539	3.85589	-0.76126	-1.86651	3.50305	2.70481	-2.2778	-5.88461	1.89721	1.17776	-6.86848	-6.61561	-0.00505525	1.56339
P01024	Complement C3;Complement C3 beta chain;C3-beta-c;Complement C3 alpha chain;C3a anaphylatoxin;Acylation stimulating protein;Complement C3b alpha chain;Complement C3c alpha chain fragment 1;Complement C3dg fragment;Complement C3g fragment;Complement C3d fragment;Complement C3f fragment;Complement C3c alpha chain fragment 2	C3		2.53577	2.24899	3.12429	3.43346	3.13453	2.21919	2.94743	3.90456	2.71572	3.06613	2.34692	3.02754	5.72158	4.98369	6.65806	6.83463	3.22324	2.90006	2.91686	3.55062	3.00204	2.49751	4.01381	3.48751	2.56427	3.34502	3.13567	3.48671	2.7845	1.31194	1.69946	2.0719	-2.51175	-1.15264	2.85465	3.20276
P01031	Complement C5;Complement C5 beta chain;Complement C5 alpha chain;C5a anaphylatoxin;Complement C5 alpha chain	C5		-6.15255	-1.34057	-6.37394	-6.20577	-2.40778	-6.22024	-6.31846	-6.49487	-0.263655	-2.4347	-6.3194	-6.70836	0.407207	-0.271004	-6.48532	-6.57085	-2.03754	-6.44673	-6.14066	-6.57643	-1.98256	-0.698456	-6.50722	-6.11533	-0.537718	-2.69515	-6.17519	-6.33529	-3.37513	-5.61329	-6.09788	-3.3849	-6.76996	-6.40535	-6.20406	-6.44508
P01033	Metalloproteinase inhibitor 1	TIMP1		-6.11324	-6.15614	-6.27679	-6.15284	-6.45491	-6.29487	-1.11356	0.142399	-6.36027	-6.16373	-0.618991	0.42339	-6.18467	-6.25857	-6.55133	-6.4333	-6.21403	-6.40335	-6.14664	-6.55194	-6.16149	-6.38176	-6.55745	-6.27545	-6.26282	-6.30606	-6.36759	-6.30813	-6.14375	-5.87643	-6.08364	-6.26058	-6.85969	-6.57783	-6.35989	-6.54036
P01034	Cystatin-C	CST3		-6.19593	-5.97075	-1.01114	-6.33514	-6.43715	-6.24757	0.330446	-0.419125	-6.35199	-6.14209	-6.39621	-3.4478	-1.8277	-6.0031	0.295975	-1.37754	-6.04739	-6.39208	-6.30565	-6.58669	-6.33118	-6.2704	-6.55081	-6.1947	-6.34139	-6.04877	-2.61291	-6.20241	-6.1142	-5.77914	-6.09405	-6.34783	-6.75161	-6.51571	-2.4457	-6.54868
P01111	GTPase NRas	NRAS		-1.34772	-6.17474	-1.44067	-0.0531797	-0.657778	0.405909	-3.13783	0.493027	1.59856	0.523909	-0.200106	0.0633241	0.691521	-2.0454	-1.37276	-6.59428	-2.73338	-6.42157	0.0650579	-6.68378	-0.701789	-0.590652	-0.368303	-1.43	0.26787	-0.37532	-6.23297	-6.29423	-6.10481	-1.05977	-2.26691	-0.708159	-6.72049	-6.4533	-6.21922	-6.38366
P01116	GTPase KRas;GTPase KRas, N-terminally processed	KRAS		-2.41867	-2.71224	-6.26244	-6.28514	-6.48952	-6.2176	-6.40275	-1.61167	-6.46124	-6.17901	-6.48468	-2.7731	-3.02479	-6.1032	-6.52789	-2.65967	-2.03308	-3.99699	-6.19534	-6.63568	-2.9516	-2.23228	-6.46984	-6.14887	-6.17564	-1.97362	-6.0982	-6.13163	-6.18394	-5.66925	-6.08773	-6.39942	-6.68058	-6.5267	-6.33424	-6.44868
P01130	Low-density lipoprotein receptor	LDLR		-6.01921	-1.39856	-6.30531	-6.19005	-3.11253	-3.12795	-6.34656	-6.41494	-3.06609	-1.84902	-6.283	-6.62026	-6.35817	-6.02967	-6.28549	-6.45799	-6.29936	-6.33226	-2.58479	-3.46527	-6.32514	-1.3745	-6.60453	-2.3911	-2.0165	-2.9792	-6.25822	-6.05077	-2.38528	-2.66551	-1.61638	-6.17127	-6.78074	-6.39085	-6.38796	-6.3646
P01889	HLA class I histocompatibility antigen, B-7 alpha chain	HLA-B		-1.90346	-5.96719	-6.32952	-1.66566	-1.93712	-6.12425	-1.508	-1.69122	-1.78036	-1.1559	-0.472885	-0.467998	-6.34348	-6.09972	-1.49269	-6.57985	-1.83871	-6.36927	-1.22161	-0.438858	-6.16954	-6.45748	-1.84128	-6.24321	-6.27705	-6.26027	-6.11949	-6.14234	-6.15738	-5.63022	-6.15296	-6.23062	0.512494	0.216447	-1.51703	-1.71974
P02144	Myoglobin	MB		-5.96576	-6.12389	-6.40646	-6.35811	-6.38106	-2.09673	-6.32968	-6.46931	-6.45569	-6.14805	-6.51453	-6.70401	-6.10398	-6.17947	-6.41031	-6.52651	-6.14796	-6.55516	-6.19102	-6.80737	-6.2533	-6.33753	-6.4859	-6.15074	-6.25438	-6.16012	-6.09174	-6.16887	-6.08934	-5.77622	-6.06402	-6.25601	-6.69119	-6.40517	-6.32975	-6.49564
P02452;CON__Q862S4	Collagen alpha-1(I) chain	COL1A1		-6.02607	-6.17001	-6.44007	-6.27786	-6.24918	-6.17073	-6.38986	-6.61021	-6.22793	-6.34606	-6.39726	-6.67759	-6.26885	-6.01645	-6.49023	-6.63637	-6.27901	-6.46146	-6.19014	-6.71305	-6.24086	-1.99375	-6.53439	-6.07217	-6.36032	-6.10586	-6.1584	-6.04297	-2.91117	-5.7226	-6.02533	-6.20435	-6.87166	-6.31648	-6.42941	-6.49271
P02462;P29400	Collagen alpha-1(IV) chain;Arresten	COL4A1		-6.10037	-5.91473	-6.41903	-6.17378	-3.15534	-6.28004	-6.41781	-6.56003	-6.25634	-6.34829	-6.3323	-6.57925	-6.30015	-6.1149	-6.30372	-6.53887	-6.14297	-6.5593	-6.04694	-6.80358	-6.21654	-6.36799	-6.66346	-6.04962	-6.11917	-6.25546	-6.22867	-6.30679	-6.24863	-5.84426	-5.99337	-6.4179	-6.83316	-6.59093	-6.30381	-6.43051
P02545	Prelamin-A/C;Lamin-A/C	LMNA		6.63549	7.02164	-2.7695	-2.12417	6.66687	6.60214	-0.184903	-1.02245	5.33204	6.28066	1.02667	1.51377	6.02422	5.56982	-6.44893	-6.47006	6.97548	7.00243	-6.06958	-3.50047	7.25595	6.61887	-6.45488	-6.05912	7.34885	6.93083	-6.16293	-6.26822	6.72113	5.14145	-6.10719	-6.32979	7.59522	7.93804	-0.200354	1.3642
P02647	Apolipoprotein A-I;Proapolipoprotein A-I;Truncated apolipoprotein A-I	APOA1		3.74302	4.38941	1.08782	0.490302	4.4942	5.51694	3.47793	4.1892	4.08665	4.8959	5.86278	4.84745	4.44857	3.3247	4.80039	5.02875	2.64586	2.99993	-1.50917	-0.10692	3.01514	0.649984	0.990925	0.892086	4.14262	2.56223	-0.939106	0.672178	-0.0886268	-2.44387	-1.83666	-6.16547	-6.73311	1.13328	-6.21062	-0.477215
P02649	Apolipoprotein E	APOE		2.75695	4.11634	-1.31423	-3.35041	2.86031	3.40768	-0.637003	-0.923944	2.97175	4.49475	0.935095	1.25598	5.58573	4.33543	3.40432	4.01615	2.83552	2.55629	-6.2301	-0.281465	2.74044	2.63175	-0.816326	-0.605151	4.00097	3.27967	-6.35361	-1.01743	0.145134	-1.18893	-2.72656	-6.39123	-6.87744	1.64748	-2.89635	-2.5217
P02652	Apolipoprotein A-II;Proapolipoprotein A-II;Truncated apolipoprotein A-II	APOA2		-1.49248	-1.60366	-6.32425	-6.13891	0.477889	-0.400379	-6.26312	-6.4088	-1.27984	-1.02981	-6.52236	-6.79126	-0.24805	0.366242	-1.46808	-0.451209	0.638477	0.36995	-6.20781	-3.77988	-1.3678	-6.33496	-6.67324	-6.05225	-6.13298	-0.711282	-6.32574	-6.1468	-6.18844	-5.68825	-5.95939	-6.42449	-6.68094	-6.49872	-6.50046	-6.31723
P02656	Apolipoprotein C-III	APOC3		-6.02226	-2.71142	-6.42158	-6.15243	-6.32316	-2.73559	0.152796	-0.759019	-6.4575	-6.32869	0.339009	-2.57042	-6.27773	-3.06182	0.171897	-0.842914	-6.11527	-6.43018	-6.24664	-6.61541	-6.18682	-2.69134	-6.48796	-6.23757	-6.25454	-2.88832	-6.075	-6.18281	-6.14578	-5.81515	-6.23959	-6.34268	-6.81204	-6.52506	0.515958	-0.656992
P02671	Fibrinogen alpha chain;Fibrinopeptide A;Fibrinogen alpha chain	FGA		4.59355	4.53817	3.66091	3.34599	6.2494	6.81958	4.50047	4.84534	6.9061	6.3681	3.67322	4.13614	8.43866	7.843	4.76487	5.4651	3.00574	3.16073	-0.311457	1.7484	4.33494	4.5585	-0.470376	-0.203063	3.69275	3.20218	0.048168	-0.389309	2.78654	2.87568	-5.95724	-6.38608	-6.65175	3.74621	-6.46573	-6.47641
P02675	Fibrinogen beta chain;Fibrinopeptide B;Fibrinogen beta chain	FGB		2.2785	1.28549	1.36529	2.29283	3.50124	3.65094	2.18489	3.88439	4.94466	4.33842	1.10187	0.950524	6.94703	6.96175	4.55256	4.71075	-1.05474	-2.05025	-3.84437	-1.19314	0.656053	1.37293	-6.54428	-6.248	2.34294	-3.20938	-3.52475	-6.2474	-1.05847	0.122518	-1.97656	-6.4114	-6.74732	-0.0828427	-6.49411	-6.46909
P02679	Fibrinogen gamma chain	FGG		3.09402	3.08946	3.01608	3.54089	5.00366	5.22509	4.35606	4.46843	4.89917	5.48514	3.47807	4.27562	7.22299	7.26652	4.51231	5.09554	0.67003	2.14706	1.11151	0.811711	3.80554	2.94	0.495317	1.05562	3.80902	2.18644	0.653841	0.461061	2.13178	1.44503	-1.64323	-2.25011	-6.7108	2.60935	0.641918	0.711464
P02749	Beta-2-glycoprotein 1	APOH		-6.16559	-6.10576	-0.697442	-6.39757	-3.00271	-6.35177	-1.31932	-0.480208	-6.28143	-6.36446	-0.655983	-0.876894	3.62808	2.68332	4.23769	5.53744	-1.92958	-1.2948	-3.19734	1.74045	-1.3315	-1.1735	1.47792	1.17634	-1.55691	0.338028	0.161144	-0.147218	-0.527548	-2.00227	-6.10754	-0.620417	-6.79752	-6.47166	0.219575	0.321196
P02750	Leucine-rich alpha-2-glycoprotein	LRG1		-6.09822	-6.05104	-6.31637	-6.37249	-6.30853	-6.23116	-6.22021	-2.88649	-6.31038	-6.15127	-6.47179	-6.62297	-6.29818	-6.07475	-6.53918	-6.60163	-6.27415	-6.44282	-6.30064	-6.71051	-6.16083	-6.19088	-6.64402	-6.08984	-6.29399	-6.11717	-6.22186	-6.2647	-6.2971	-5.65173	-6.06465	-6.27306	-6.66892	-6.32874	-6.24426	-6.45251
P02751	Fibronectin;Anastellin;Ugl-Y1;Ugl-Y2;Ugl-Y3	FN1		6.04863	6.24905	5.4384	5.10487	7.84856	7.61361	6.04908	6.19998	7.36659	7.06903	5.05313	5.63628	10.1325	9.51662	5.34889	6.24928	6.62681	6.47041	4.72525	4.49388	7.13922	6.78377	5.37409	5.44456	6.78186	6.7146	4.45826	4.45033	5.35007	3.50112	1.78055	2.43836	7.05889	7.34799	1.23186	-0.460844
P02753	Retinol-binding protein 4;Plasma retinol-binding protein(1-182);Plasma retinol-binding protein(1-181);Plasma retinol-binding protein(1-179);Plasma retinol-binding protein(1-176)	RBP4		-2.79818	-5.89747	-2.18532	-4.93042	-6.49003	-6.24675	-1.82035	-0.880669	-6.45393	-6.30761	-1.22771	-0.667423	-6.2473	-6.28839	1.97046	2.75133	-6.31144	-6.46283	-0.328771	0.548151	-6.31702	-6.18142	-0.266348	0.530686	-6.31735	-6.14658	-2.02055	0.233828	-2.40558	-5.76706	-0.409002	-1.85505	-6.57832	-6.50924	0.147488	0.847307
P02760	Protein AMBP;Alpha-1-microglobulin;Inter-alpha-trypsin inhibitor light chain;Trypstatin	AMBP		-6.23943	-6.12763	-1.32485	-0.836822	-0.962018	-3.03924	-4.02019	-1.13913	-2.30965	-6.18107	-2.75592	-3.06695	-0.040051	-0.174063	2.0279	2.0984	-6.07679	-3.1327	-1.28072	-1.08262	-6.3289	-6.41752	-1.94516	-1.17052	-6.35519	-1.86476	-2.71448	-6.14123	-6.08775	-5.70019	-6.04384	-6.32194	-6.74354	-6.37815	-2.97429	-3.30538
P02765	Alpha-2-HS-glycoprotein;Alpha-2-HS-glycoprotein chain A;Alpha-2-HS-glycoprotein chain B	AHSG		-6.24481	-6.07326	-6.39313	-6.28273	-6.43978	-1.6885	-6.33112	-0.116517	-6.33063	-6.31257	-6.33393	-1.21624	1.05806	0.627326	2.87486	3.70053	-6.20828	-6.41352	-1.21847	-0.35542	-6.31508	-6.45406	-0.279636	0.0340515	-6.21924	-6.10123	-6.09141	-0.541046	-6.22611	-5.80587	-1.24454	0.276828	-6.6326	-6.46077	-6.23639	-6.49631
P02766	Transthyretin	TTR		-6.03892	-5.95514	-6.2932	-6.16184	-6.26755	-6.12895	-6.19363	-6.49815	-6.47289	-6.38858	-6.42378	-6.60787	-6.12745	-6.04105	-6.31445	0.361473	-6.19684	-6.34218	-6.20236	-6.77442	-6.3557	-6.27767	-6.51878	-6.07254	-6.37641	-6.29682	-6.2557	-6.06846	-6.1521	-5.69643	-5.96842	-6.41729	-6.76648	-6.58111	-6.31048	-6.55687
P02771	Alpha-fetoprotein	AFP		0.163584	2.12193	3.89657	3.06823	1.28538	2.01071	4.38778	3.66548	1.77954	1.7644	3.32912	2.61273	4.45742	2.84996	6.11948	6.58041	1.14861	2.0317	4.1026	5.09394	1.01085	2.27082	4.44373	4.21462	2.53051	0.619137	4.55338	4.18798	2.06265	-5.72951	3.52214	3.24218	-6.86596	-2.67349	2.57526	3.20343
P02786	Transferrin receptor protein 1;Transferrin receptor protein 1, serum form	TFRC		1.12048	1.71747	3.5508	3.03582	2.54444	2.38314	3.57433	3.37927	2.23158	2.0194	3.77336	3.85079	2.26535	0.476951	2.93986	3.71771	3.24197	1.85308	3.57217	4.30862	1.27732	1.74496	3.63863	3.12906	2.53913	1.98572	2.39983	3.83619	1.22617	2.17172	3.42977	3.12927	-6.85344	-6.31876	3.30906	2.67141
P02787	Serotransferrin	TF		-1.33351	0.462573	5.29417	5.63526	2.34475	2.04625	5.36921	6.30895	1.5721	1.63941	5.2479	5.92029	2.55138	1.9318	6.81739	7.14924	1.38022	1.84881	4.93414	5.60507	2.49754	0.243775	5.76547	5.19712	1.73903	1.58723	4.40493	5.37694	0.184456	-1.30896	3.09447	3.47002	-6.8195	-6.32828	3.32034	3.03398
P02788	Lactotransferrin;Lactoferricin-H;Kaliocin-1;Lactoferroxin-A;Lactoferroxin-B;Lactoferroxin-C	LTF		-5.98577	-6.1254	-6.48071	-6.40017	-6.48396	-6.37425	-1.80166	-0.833723	-6.24386	-6.20356	-6.44799	-6.52372	-6.1386	-6.15368	-6.35205	-6.4715	-6.15381	-6.33425	-6.3087	-6.59966	-6.19208	-6.44731	-6.66046	-6.08836	-6.37105	-6.22662	-6.13913	-6.25607	-6.08976	-5.87035	-6.0729	-6.38994	-6.62044	-6.4158	-0.505579	1.05876
P02792	Ferritin light chain	FTL		-6.2524	-6.09232	-6.4793	-6.24436	-6.31985	-6.14918	-1.29657	-6.45491	-6.36635	-6.24893	-6.46267	-6.66854	-6.2046	-6.24262	-3.34893	-6.47042	-6.16008	-6.57349	-6.1065	-6.63789	-6.20959	-6.15982	-6.66243	-6.32838	-6.18128	-6.09484	-6.22679	-6.12676	-6.25674	-5.8836	-6.14001	-6.37497	-6.715	-6.49315	-6.20136	-1.96627
P02794	Ferritin heavy chain;Ferritin heavy chain, N-terminally processed	FTH1		-6.00863	-6.14941	-6.28677	-6.12746	-6.37194	-6.13378	-4.42965	-6.41241	-6.22998	-6.16333	-2.63431	-3.90572	-6.17954	-6.28798	-6.55746	-6.4559	-6.14579	-6.51208	-6.09607	-6.55856	-6.34706	-6.38728	-6.49284	-6.2889	-6.35796	-6.22958	-6.1032	-6.22019	-6.27936	-5.79424	-6.08163	-6.26197	-6.69989	-6.34048	-6.27499	-6.48744
P02795	Metallothionein-2	MT2A		-6.00732	-5.98062	4.09727	4.5984	-6.23147	-6.2272	1.67319	3.30441	-6.47404	-6.17724	2.96259	3.0836	-6.09532	-6.27399	2.49665	2.50654	-6.20861	-6.42285	2.38728	1.275	-6.25035	-6.35223	3.54908	4.47401	-6.14673	-6.18814	3.15889	3.6087	0.0612332	-5.60034	3.73794	2.64989	-6.71555	-6.5908	-6.22911	-6.454
P03905	NADH-ubiquinone oxidoreductase chain 4	MT-ND4		-6.13736	-5.91041	-6.44537	-6.34936	-6.27518	-6.29222	-6.26573	-6.53473	-6.30675	-6.27664	-6.29154	-6.54178	-3.90919	-6.20427	-6.54869	-6.71104	-6.20898	-6.39633	-6.04874	-6.57614	-6.25685	-6.33196	-6.64278	-6.15458	-6.11147	-6.12881	-6.15521	-6.22148	-6.24992	-5.63753	-5.96729	-6.36012	-6.62264	-6.61557	-6.29466	-6.39975
P03915	NADH-ubiquinone oxidoreductase chain 5	MT-ND5		-3.27999	-0.816882	-6.39938	-6.29482	-6.28023	-2.7002	-6.31659	-6.364	-6.30093	-2.46964	-1.79624	-6.78777	-6.30368	-2.00287	-6.5071	-6.69457	-6.22854	-4.31427	-6.10332	-6.65932	-1.66397	-6.25285	-6.57136	-6.07391	-6.23627	-2.11174	-6.33895	-6.18076	-2.94868	-2.13894	-6.21405	-6.31639	-6.7783	-6.4378	-1.62158	-6.5605
P03950	Angiogenin	ANG		-6.14218	-6.15609	-6.48747	-6.32504	-6.38488	-6.16834	-6.24522	-6.34411	-6.29867	-6.16294	-6.44024	-6.75887	-2.55295	-6.20881	-2.7127	-6.46626	-6.03605	-6.46937	-6.11425	-6.78065	-6.30262	-6.20789	-6.53071	-6.20267	-6.3303	-6.25784	-6.12245	-6.32019	-6.19252	-5.79964	-5.99697	-6.26113	-6.7425	-6.532	-6.29836	-6.35039
P04004	Vitronectin;Vitronectin V65 subunit;Vitronectin V10 subunit;Somatomedin-B	VTN		2.21895	1.41189	-6.30305	-2.1959	3.89097	3.32739	-6.41631	-1.5718	3.39462	3.36443	-1.34832	-1.30306	4.55231	3.35781	-0.678457	0.24567	3.08739	3.32485	-1.48699	-2.84912	3.34576	3.0904	-2.91454	-2.45236	3.42055	3.17006	-1.74581	-3.53053	1.06289	2.49087	-1.11337	-6.37938	-6.67067	0.646384	-6.37708	-6.41214
P04040	Catalase	CAT		-6.18918	-6.06361	2.70892	2.74692	-1.65477	-2.04602	2.48113	3.47637	-1.79878	-6.37601	2.89533	3.64916	-6.18406	-6.15455	4.29748	2.64546	-6.13221	-6.38074	1.66751	3.016	-1.32423	-6.16063	3.08245	2.60155	-1.24867	-1.55666	2.81669	2.60265	-6.14722	-1.85938	1.01681	3.2551	-6.71202	-6.47568	4.11646	3.13018
P04062	Glucosylceramidase	GBA		-6.10079	-5.95913	-6.34196	-6.27053	-6.32466	-6.37316	-2.95831	-6.62344	-6.34219	-6.16039	-2.03947	-6.59469	-6.20198	-6.12626	-6.50253	-6.70018	-6.17481	-6.34122	-6.24854	-6.75258	-6.29456	-6.26427	-6.57687	-6.14733	-6.35038	-6.13419	-6.08526	-6.13248	-6.14542	-5.77261	-6.20069	-6.25901	-6.62092	-6.49747	-3.44248	-3.35027
P04066	Tissue alpha-L-fucosidase	FUCA1		-6.05806	-6.10805	-6.39064	-3.87366	-6.39838	-6.13222	-0.0232832	-0.301046	-6.29074	-6.12102	1.06617	1.40854	-6.19169	-6.26794	-0.478353	-0.488546	-6.09861	-6.32591	-6.20357	-6.72189	-6.10529	-6.39415	-6.42665	-6.15937	-6.26463	-6.15011	-6.30825	-6.08331	-6.09423	-5.75496	-6.18755	-2.37828	-6.76384	-6.32668	-6.27344	-6.27308
P04075	Fructose-bisphosphate aldolase A	ALDOA		5.06414	4.83768	8.78358	8.43237	5.26301	5.7773	8.72739	9.55787	4.52365	4.16314	8.75401	9.31596	5.65266	4.06801	7.43503	8.07518	4.98367	4.27585	7.83434	8.77594	4.65197	5.1732	8.26874	8.15811	5.43828	5.01259	7.82216	8.13046	4.42116	2.92047	7.56364	7.24729	-2.24881	2.33719	6.04985	5.82268
P04080	Cystatin-B	CSTB		-2.2356	-5.92336	1.29864	1.22994	-1.77947	-6.13341	2.29514	2.92549	-6.32509	-6.277	3.02115	3.10513	-1.94118	-6.09463	1.16903	1.16037	-2.50645	-6.4242	0.999929	3.12574	-6.15509	-6.44762	1.86397	1.95325	-0.891482	-6.21485	3.32742	1.54263	-6.13107	-5.78014	0.818858	-1.2005	-6.83817	-6.45437	-0.649539	0.917464
P04083	Annexin A1	ANXA1		-2.81945	-5.95208	-6.23603	-6.1329	-6.27691	-6.33782	-6.22982	-6.44481	-2.59949	-6.24666	-6.38446	-6.72692	0.336076	-1.90261	-6.31557	-6.42897	-6.12596	-6.54604	-6.17541	-6.67744	-6.0898	-1.86076	-6.39694	-6.05244	-6.3822	-6.09594	-6.35654	-6.19271	-6.25643	-5.64101	-6.00305	-6.2717	-1.48765	-6.4761	-0.744185	-6.50036
P04114	Apolipoprotein B-100;Apolipoprotein B-48	APOB		-2.79999	-0.801847	2.07094	2.40883	0.0988261	-0.205273	3.49576	3.86488	1.70268	1.23627	4.70509	4.81357	3.36625	2.56504	5.4387	5.54811	-0.303969	0.502004	2.34078	2.93202	0.402673	1.27323	2.81464	3.09641	0.645408	0.663117	2.0075	3.37733	0.634268	-0.31277	2.06885	2.13744	-6.73241	-6.45699	2.2007	3.12795
P04156	Major prion protein	PRNP		-6.13718	-6.07788	-6.37673	-2.88121	-6.44364	-6.22707	-6.35542	-6.42927	-6.44366	-6.1409	-6.51647	-1.83743	-6.23144	-6.07064	-6.52899	-2.85489	-6.14843	-2.32411	-6.13928	-3.63574	-6.2583	-6.16279	-6.51683	-6.22127	-6.17452	-6.2941	-6.15751	-2.54722	-2.97867	-5.62621	-6.09557	-6.4624	-6.71803	-6.34794	-1.5953	-6.47034
P04179	Superoxide dismutase [Mn], mitochondrial	SOD2		-1.34219	-6.11584	2.57574	2.10528	-6.43679	-6.16788	3.24055	1.0797	-1.26378	-6.2839	2.59315	3.61035	-6.15759	-0.495779	2.9634	1.90467	-2.08761	-0.529019	2.49309	3.25952	-2.91055	-4.69584	3.47337	2.74788	-6.91549	-5.52221	3.44173	1.00085	-6.3259	-5.77842	0.235314	-2.50392	-1.22147	-6.56936	4.34793	4.0326
P04181	Ornithine aminotransferase, mitochondrial;Ornithine aminotransferase, hepatic form;Ornithine aminotransferase, renal form	OAT		1.99658	2.54489	3.65022	2.32407	2.72485	2.52844	2.73077	2.97778	3.07217	3.20332	4.19645	4.08541	1.5688	0.336206	3.0457	2.84872	1.16057	1.20921	2.71953	2.06848	0.92958	0.42077	1.174	1.80051	2.49212	1.55727	1.8589	2.82698	1.09742	0.594029	1.60125	3.12576	2.55595	-0.740681	2.43654	3.05364
P04217	Alpha-1B-glycoprotein	A1BG		-6.06562	-5.95619	-6.44513	-6.40184	-6.47342	-6.18325	-6.25368	-6.57081	-6.40738	-6.19638	-6.38552	-6.51219	-6.31911	-6.22357	-0.800628	-2.16787	-6.09067	-6.34592	-6.31311	-6.55369	-6.3622	-6.16496	-1.68297	-6.16548	-6.30619	-6.13761	-6.09128	-6.12948	-6.28066	-5.60476	-6.02045	-6.43617	-6.64081	-6.47052	-6.36436	-6.3783
P04233	HLA class II histocompatibility antigen gamma chain	CD74		-6.04138	-5.93909	-6.23866	-6.38233	-6.31994	-6.32824	-6.41509	-6.35005	-6.33101	-6.25124	-3.42476	-6.60835	-6.3071	-6.09211	-6.32813	-6.52825	-6.14621	-6.57859	-6.06555	-6.8153	-6.07959	-6.34903	-6.48697	-6.25328	-6.26628	-6.06473	-6.09152	-6.13368	-6.13643	-5.61984	-6.1947	-6.37006	-6.83155	-6.43661	-6.30061	-6.50157
P04264;CON__P04264	Keratin, type II cytoskeletal 1	KRT1		5.63417	4.40167	-0.522215	0.273812	4.34274	3.02892	-0.390934	-0.542842	2.59862	5.05628	1.95739	-2.83571	2.27284	1.51147	-1.08227	-0.210267	4.02392	4.33503	-0.449954	-6.56085	-0.705696	1.80611	2.09142	-6.28245	3.50239	3.30063	-6.11688	-6.24227	3.08493	-5.88179	-6.06962	-2.10326	4.62468	3.82892	2.0804	1.47268
P04350	Tubulin beta-4A chain	TUBB4A		-6.20052	-5.91401	1.89735	-6.26983	-3.73353	-6.27138	-0.633087	-2.01824	-6.39096	-6.11744	-2.45115	-1.12802	-6.32454	-6.0267	-6.47005	-6.45796	-6.16105	-6.36084	-6.29868	-6.55184	-6.27099	-6.30482	-6.38485	-6.24713	-6.29725	-6.07926	-6.21771	-6.11983	-6.10504	-5.7992	-6.13537	-6.2415	-6.84678	-6.43402	-6.27327	-6.357
P04406	Glyceraldehyde-3-phosphate dehydrogenase	GAPDH		6.22382	6.54164	8.35438	8.57714	7.11383	6.62979	7.8892	8.67676	6.73598	7.05921	7.96332	8.47093	6.24895	5.77735	7.66123	8.72343	6.84844	6.88648	7.7217	9.03817	7.28691	6.76406	8.71494	8.13061	7.17983	6.74901	8.34251	7.64931	6.95171	6.36497	7.42278	8.13017	6.91906	7.2901	8.00339	8.26956
P04424	Argininosuccinate lyase	ASL		-3.16736	-6.06642	-1.82375	-6.26808	-6.42723	-6.30292	-0.98894	-3.59727	-6.33851	-6.22438	-1.20795	-3.47955	-6.24203	-6.28242	0.574895	-0.84903	-6.04431	-6.30821	-1.31526	-2.00998	-6.22898	-6.23761	-4.02819	-6.26551	-6.37049	-6.32091	-3.12494	-6.21096	-6.05075	-5.64202	-6.13048	-2.06171	-6.82108	-6.4377	-3.57245	-2.37447
P04439	HLA class I histocompatibility antigen, A-3 alpha chain	HLA-A		-1.10433	-1.93463	-2.94251	-1.32929	-2.22092	-1.26703	-3.77112	-6.37893	-0.301477	-6.22091	-0.210436	0.179776	-0.629128	-0.647185	-1.00999	-0.0391986	-1.83128	-2.63695	-2.30187	-3.82402	-0.367858	-2.13566	-2.3104	-2.85506	-3.49915	-0.960685	-1.61448	-2.80857	-2.57924	-3.36041	-1.61016	-2.38499	1.10864	0.0141759	-0.254907	0.720126
P04632	Calpain small subunit 1	CAPNS1		-6.10033	-5.88838	-6.20507	-6.30887	-6.28905	-6.33792	-2.39358	-2.33105	-6.31587	-6.38146	-6.54244	-3.25662	-6.37012	-6.24636	-1.13678	-6.51516	-6.13108	-6.51608	-3.72882	-3.00845	-6.16957	-6.40005	-6.41452	-6.07808	-6.12042	-6.28732	-3.3094	-6.30043	-6.23986	-5.67007	-6.12371	-1.91107	-1.9691	-3.16202	-6.30421	-6.33968
P04637	Cellular tumor antigen p53	TP53		-6.22547	-6.0181	-6.32243	-6.15787	-6.4303	-6.37055	-6.30577	-6.54405	-6.32808	-6.35073	-6.51616	-6.78178	-6.10709	-6.27509	-6.27606	-6.49283	-6.22945	-6.36202	-6.31149	-6.57257	-6.34707	-6.2366	-6.62017	-6.08548	-6.27088	-6.06644	-6.28509	-6.04012	-6.22363	-5.71018	-6.14412	-6.36254	-1.05184	-6.56886	-6.23192	-6.43559
P04732;Q93083;P07438	Metallothionein-1E;Metallothionein-1L	MT1E;MT1L		-6.0922	-6.14195	-0.44502	1.21952	-6.41965	-6.31724	-1.64916	-6.44515	-6.23329	-6.27219	-0.635091	0.0915338	-6.21774	-6.17378	-6.50097	-1.15467	-6.19121	-6.38935	-6.23338	-2.19886	-6.1634	-6.23676	0.185609	-1.61989	-6.19854	-6.30878	0.677912	0.299615	-6.1626	-5.88804	-1.05344	-6.45102	-6.74692	-6.53701	-6.22189	-6.47887
P04733	Metallothionein-1F	MT1F		-6.19578	-5.93842	-1.56281	-1.2319	-6.21532	-6.20051	-6.35051	-6.58089	-6.40083	-6.12521	-0.984733	-6.57099	-6.07512	-6.09963	-1.81553	-4.01811	-6.08668	-6.33692	-2.44086	-3.38367	-6.14914	-6.31306	-1.06855	-0.372013	-6.30326	-6.04582	-0.744384	-6.07561	-6.05849	-5.72954	-1.09176	-1.83352	-6.68482	-6.49386	-6.28913	-6.30133
P04792	Heat shock protein beta-1	HSPB1		-6.09227	-0.523497	1.69717	-0.888582	-0.388	-6.22913	0.22546	0.744738	1.05755	1.01983	1.38239	1.15089	-0.671117	-6.23022	1.36641	1.25138	-6.18922	-0.881396	1.46797	0.71839	1.69353	-0.482714	0.635773	0.83075	-6.26067	0.192684	-0.798956	0.523259	-1.11468	-5.83893	0.96506	-0.0131483	-1.8031	-1.51396	0.19202	-0.303519
P04798	Cytochrome P450 1A1	CYP1A1		-6.09956	-6.10496	-6.30449	-6.22138	-6.38552	-6.10692	-6.14009	-6.55485	-6.22833	-6.26967	-6.31404	-6.55155	-6.30468	-6.26203	-6.52053	-6.45805	-5.09589	-6.53844	-6.30932	0.277199	-6.10588	-6.33267	-6.51447	-6.31762	-6.26083	-6.06197	-6.26741	-6.17973	-6.11635	-5.69638	-5.97393	-6.4142	-6.6711	-6.50224	-6.24095	-6.34709
P04843	Dolichyl-diphosphooligosaccharide--protein glycosyltransferase subunit 1	RPN1		5.35489	4.05783	4.26471	3.67587	5.60223	4.28646	3.69707	4.5542	5.24914	5.14277	4.77294	5.15479	4.17777	3.46001	4.13897	4.6253	5.61527	4.81445	3.72307	4.66974	4.4225	4.64809	4.25691	4.0099	5.25142	3.8295	4.36874	3.70785	5.13913	4.09968	3.68816	4.17855	3.19067	2.73626	5.0838	5.12353
P04844	Dolichyl-diphosphooligosaccharide--protein glycosyltransferase subunit 2	RPN2		3.35365	4.56418	4.49514	3.43973	4.17787	4.59165	2.83159	3.54718	4.52291	4.35087	4.30303	3.70796	3.98907	3.14569	4.54593	4.31552	4.62576	4.00307	4.20383	3.71215	3.51092	4.10469	2.76629	4.01337	4.31552	2.05642	3.20846	3.9367	4.28648	2.75227	3.55572	2.89816	5.38122	4.61374	4.29536	4.60534
P04899;P11488;P19087;A8MTJ3	Guanine nucleotide-binding protein G(i) subunit alpha-2	GNAI2		0.158193	-2.24646	0.161153	-2.87999	0.620536	-0.238937	1.01758	1.15214	-0.842007	0.974487	1.32889	1.71227	-0.367752	0.56701	-2.1765	-1.00944	1.27534	1.28953	-2.52174	-2.18574	0.54872	-6.28367	0.0335432	-2.49385	-0.0944576	1.04227	-2.47647	-0.285384	-1.78251	-1.87569	-2.62186	-2.25063	4.4464	2.28067	2.51552	1.35673
P05023;Q13733;P20648	Sodium/potassium-transporting ATPase subunit alpha-1	ATP1A1		2.84157	2.61591	5.76265	4.93012	1.29352	3.50441	5.48789	5.61309	3.17868	3.27763	6.18778	6.72291	4.60547	2.36116	4.71099	5.36233	3.16287	3.22234	5.40062	5.78005	3.11822	3.92934	5.38759	5.07314	4.38599	3.87782	4.21912	4.31699	2.83442	2.30248	3.98166	4.57067	1.16209	1.0629	4.715	5.12048
P05026	Sodium/potassium-transporting ATPase subunit beta-1	ATP1B1		-1.97656	0.75317	2.64756	2.42149	-6.28508	-0.485498	1.60169	3.01707	-0.572257	-0.15244	3.51274	4.25599	-0.932055	-1.45218	2.52023	2.08711	1.71959	-0.479737	2.05146	2.43003	0.21053	1.34461	2.35554	2.66239	0.618137	-0.293274	-0.700321	1.74707	-0.225838	0.786555	1.25489	0.884451	-6.69099	-6.47741	0.0128511	1.09546
P05062	Fructose-bisphosphate aldolase B	ALDOB		-2.42499	-6.06402	-6.24263	-6.31069	-6.2504	-6.23941	-6.15109	-6.60574	-6.36362	-6.16095	-6.48618	-6.65903	-6.13144	-6.07512	-6.26983	-6.51515	-6.21807	-6.56407	-6.18784	-6.7908	-6.09425	-6.45296	-6.53952	-6.2947	-6.22222	-6.17165	-6.19592	-6.33211	-6.31312	-5.67067	-6.21162	-6.2261	-6.66779	-6.36006	-6.40265	-6.53685
P05091	Aldehyde dehydrogenase, mitochondrial	ALDH2		1.83688	2.33473	3.31705	3.73763	2.75246	2.4844	3.57712	3.80464	2.82059	2.5195	3.65208	4.38106	2.48151	1.87099	4.48847	5.5577	1.78013	3.07263	3.10222	3.49487	2.89373	1.9549	3.87235	3.57727	2.25573	2.05026	3.80318	4.44344	0.583668	-0.106741	3.50628	3.316	2.75193	2.05583	4.21196	4.49919
P05106	Integrin beta-3	ITGB3		-6.2277	-6.03954	-6.29771	-6.29557	-6.37117	-6.34733	-6.14354	-6.4698	-6.31557	-6.40243	-6.51955	-6.53748	-6.30055	-6.00845	-6.5312	-6.54253	-6.31376	-6.55594	-6.21743	-6.62611	-6.18591	-6.18516	-6.49021	-3.21071	-6.31897	-6.13198	-6.29452	-6.08702	-6.30314	-5.70389	-6.22595	-6.32603	-6.85469	-6.46937	-6.44637	-6.51595
P05107	Integrin beta-2	ITGB2		-6.13247	-6.17118	-6.35593	-6.14002	-6.24404	-6.23984	-6.32567	-6.50851	-6.21768	-6.16129	-6.34881	-6.78959	-2.50842	-6.09312	-6.44891	-2.52061	-6.14475	-6.31013	-6.16706	-2.40688	-6.27239	-6.25835	0.227777	-3.60611	-6.12555	-6.23253	-6.26586	-2.54465	-6.31336	-5.76796	-6.05551	-6.41792	-6.66141	-6.46345	-2.57397	-6.42773
P05114	Non-histone chromosomal protein HMG-14	HMGN1		-6.10395	-5.99811	-6.37054	-6.14903	-6.26838	-6.38891	-6.22475	-2.62618	-0.890049	-6.39761	-6.34211	-6.61392	-6.25849	-6.07809	-6.38904	-6.63925	-6.27799	-6.3457	-6.09231	-6.54352	-6.17788	-6.45538	-6.67373	-6.24517	-6.24462	-6.12498	-6.15431	-6.18097	-6.05792	-5.65672	-5.99785	-6.29836	-1.97734	1.06135	-6.44741	-6.4525
P05121	Plasminogen activator inhibitor 1	SERPINE1		3.80566	3.48328	0.721901	1.21394	3.90185	2.70575	-1.50858	0.658979	1.83935	2.33401	-2.99186	0.422165	3.11071	2.39835	0.557468	-0.348328	2.72268	1.39093	0.858468	0.332106	3.72642	2.75104	1.37987	0.0477446	3.31112	2.67601	-0.958291	0.519624	3.75346	3.14758	0.56682	-0.492988	-1.31556	-0.700897	0.35127	-6.40394
P05141;Q9H0C2	ADP/ATP translocase 2;ADP/ATP translocase 2, N-terminally processed	SLC25A5		2.80405	-1.88953	3.4532	2.44592	3.29833	1.89801	3.17681	2.90351	3.03318	1.42186	4.22553	4.39642	1.38082	3.04571	2.66067	2.67149	2.49747	3.01529	0.550359	3.87339	4.77826	2.85056	0.420529	3.41913	2.46377	3.24352	0.432388	2.87998	3.36769	0.120873	1.82145	-1.00757	3.56279	4.82027	3.73609	3.42901
P05154	Plasma serine protease inhibitor	SERPINA5		-6.0907	-6.05103	-6.43802	-6.16275	-6.43068	-6.36042	-3.17057	-6.52346	-6.43089	-6.34431	-1.95637	-2.16951	1.08334	-0.435497	0.358616	1.27322	-6.25812	-6.35888	-6.19873	-3.80389	-3.81884	-6.25013	-6.56424	-3.22289	-1.61114	-1.46322	-6.13098	-6.14306	-6.26918	-5.64857	-6.21965	-6.28458	-6.63377	-6.39516	-6.26233	-6.37583
P05156	Complement factor I;Complement factor I heavy chain;Complement factor I light chain	CFI		-6.20245	-5.94785	-6.31248	-6.24945	-6.25901	-6.24229	-6.41448	-6.41309	-6.22691	-6.13468	-6.37047	-6.65434	-6.31022	-6.14649	-3.04352	-1.12765	-6.18814	-6.30563	-6.13021	-6.73913	-6.16352	-6.44014	-6.56055	-6.08901	-6.10555	-6.0492	-6.17596	-2.25947	-6.17919	-5.85239	-6.0473	-6.27651	-6.64435	-6.45235	-6.22337	-4.53509
P05164	Myeloperoxidase;Myeloperoxidase;89 kDa myeloperoxidase;84 kDa myeloperoxidase;Myeloperoxidase light chain;Myeloperoxidase heavy chain	MPO		-6.15862	-6.18361	-6.49879	-6.12871	-6.4726	-6.19618	-6.23203	-6.46863	-1.92163	-6.13286	-6.37582	-6.61419	1.2935	0.875846	-6.4849	-6.44751	-6.05542	-6.54095	-6.09854	-6.79022	-6.29701	0.418224	-6.40091	-6.31933	-6.33558	-6.30356	-6.26919	-6.05166	-6.31405	-5.63139	-6.05515	-6.36064	-6.87475	-6.36056	-6.28228	-6.54084
P05165	Propionyl-CoA carboxylase alpha chain, mitochondrial	PCCA		-2.28009	-6.04139	0.932841	0.531572	-2.83327	-6.22919	1.63969	1.43305	-6.50093	-6.21844	1.24994	1.69912	-6.0915	-6.04867	0.108727	0.102255	-1.97207	-1.8278	-0.877794	0.964166	-3.84065	-6.23918	0.836337	-0.0732891	-6.34758	-3.71562	-1.8199	0.0263563	-3.17323	-5.8617	1.21359	-0.122575	-6.78367	-6.43424	-1.14238	-0.520619
P05166	Propionyl-CoA carboxylase beta chain, mitochondrial	PCCB		-6.22424	-6.17371	-2.79189	-1.21489	-6.48202	-6.11692	0.615263	-0.304047	-6.50363	-3.28845	0.624958	0.290929	-6.10334	-6.18268	-1.88818	-2.25622	-6.16998	-6.37669	-3.02352	-0.775927	-6.16161	-6.27121	-1.02859	-1.36554	-6.36037	-6.30609	-1.54141	-0.451062	-6.18081	-5.63894	-1.12144	-0.349713	-6.79218	-6.39681	-1.40272	-2.24171
P05186	Alkaline phosphatase, tissue-nonspecific isozyme	ALPL		-6.18439	-6.08309	-6.41791	-6.2642	-6.37119	-6.36654	-6.17466	-6.51621	-6.45101	-6.1633	-6.42447	-2.32768	-6.27936	-6.19642	-6.34398	-6.63951	-6.0727	-6.41496	-6.08932	-6.69719	-6.11482	-6.22573	-6.59863	-6.3331	-6.14703	-6.0991	-6.3544	-6.09507	-6.08539	-5.65318	-6.20433	-6.40567	-6.73671	-6.38899	-6.38558	-6.37462
P05198	Eukaryotic translation initiation factor 2 subunit 1	EIF2S1		1.42307	2.41755	-0.238974	0.215365	0.760514	0.581781	0.212884	1.02451	0.112304	1.55598	2.74755	1.60401	-1.83322	2.27098	0.969166	1.49281	1.43328	-3.86135	0.607315	2.496	1.24016	1.81956	1.8651	1.40037	-6.32513	-2.08551	0.866332	0.503767	2.09132	2.85079	1.07468	1.7837	0.747806	-0.498723	-1.27883	0.0378404
P05204	Non-histone chromosomal protein HMG-17	HMGN2		0.194944	-0.181386	-3.04183	-3.08352	-2.05495	-1.2944	-6.22868	-2.8174	-6.4614	-3.9277	-6.48651	-3.10204	-1.58462	-6.22135	-4.35928	-4.13226	1.12058	2.83122	-3.75024	-6.65497	2.67721	1.15398	-6.59111	-3.2821	-1.11322	2.82213	-3.57434	-4.21035	1.6446	-3.06527	-4.2709	-3.76874	4.19015	2.51099	-2.50684	-6.38083
P05362	Intercellular adhesion molecule 1	ICAM1		-6.09593	-3.28555	0.496712	-0.55659	-6.45904	-6.34819	0.626621	0.5262	-6.30966	-1.63847	1.57379	2.52995	-2.63845	-6.0422	0.423861	-1.03163	-6.21889	-2.42885	-6.10524	-0.251909	-6.31981	-6.17987	0.463834	-1.31527	-4.07047	-1.84576	-1.28441	-1.03798	-3.56884	-5.70767	-2.0498	0.646878	-6.84608	-6.55204	3.31493	2.07905
P05386	60S acidic ribosomal protein P1	RPLP1		-1.22883	-3.80425	3.62416	3.49679	0.519951	-2.60088	2.1762	0.646553	-6.37709	0.612063	2.48432	2.57884	-5.32094	-6.25052	2.99216	2.57227	-0.162112	3.82926	2.1906	3.61719	1.23615	-3.93272	3.18416	3.6725	-6.36609	-6.2592	-1.93163	2.53709	-5.67613	-2.87908	2.10467	1.81284	-6.66891	-0.656681	2.62195	-6.55513
P05387	60S acidic ribosomal protein P2	RPLP2		1.7316	0.0878374	1.41308	1.12981	1.34828	1.09977	2.71249	3.02072	0.222775	1.49812	1.85475	2.1113	1.70429	-0.299545	3.15696	2.54463	-3.91178	-1.47066	1.89601	3.14654	1.45316	0.813671	1.02032	2.8333	0.537103	1.09304	0.491552	3.03388	1.91785	-0.432715	1.3148	0.90802	-6.66558	-3.48313	3.33731	3.67144
P05388;Q8NHW5	60S acidic ribosomal protein P0;60S acidic ribosomal protein P0-like	RPLP0;RPLP0P6		3.44551	3.49998	4.4833	4.57015	3.54376	3.17762	4.23154	4.68362	4.50342	3.61887	4.69405	4.63637	2.21244	3.31337	3.85716	4.77372	3.40645	3.77166	3.54375	5.19884	3.55241	2.66203	4.71592	4.75465	3.80645	3.35185	3.7795	4.85047	2.61945	3.54294	4.4232	3.30407	-0.557993	2.4529	4.57183	5.13372
P05412	Transcription factor AP-1	JUN		-6.22305	-5.93329	-6.48263	-6.35705	-6.4477	-6.25716	-6.42324	-6.35535	-6.45633	-6.36155	-6.48139	-6.51177	-6.18296	-6.14159	-6.46991	-6.67335	-6.03613	-3.87599	-6.31201	-6.83033	-6.29851	-6.44927	-6.56064	-6.27169	-6.13367	-6.17603	-6.1709	-6.07395	-6.31884	-5.8532	-6.11802	-6.17344	-6.65879	-6.34548	-6.47519	-6.41027
P05455	Lupus La protein	SSB		2.08479	1.37749	2.24274	2.08399	3.58703	1.97389	2.72166	3.09858	3.48519	2.59813	2.22136	2.6132	0.0918094	-1.21071	2.4856	2.8046	0.168619	1.75769	1.7415	2.15579	1.83188	-0.597006	1.74532	1.40358	0.905411	-0.378327	1.13207	2.18338	0.335908	1.29983	2.57649	1.42913	-6.6609	1.69798	-0.801159	2.58006
P05496;Q06055;P48201	ATP synthase F(0) complex subunit C1, mitochondrial;ATP synthase F(0) complex subunit C2, mitochondrial;ATP synthase F(0) complex subunit C3, mitochondrial	ATP5G1;ATP5G2;ATP5G3		-2.26201	-5.39537	-5.29052	-5.27354	-4.60791	-4.5064	-4.89038	-6.41223	-2.94995	-4.95554	-4.06759	-6.78827	-4.79611	-4.50681	-6.47431	-6.62954	-2.09669	-1.61647	-2.70529	-3.69495	-3.83898	-5.89189	-3.77514	-3.38349	-6.27121	-5.3937	-3.44346	-1.96717	-4.66258	-6.38409	-4.77874	-6.25623	2.14086	2.06156	-2.51914	-2.75069
P05543	Thyroxine-binding globulin	SERPINA7		-6.14293	-6.02625	-6.23656	-6.34035	-6.41376	-6.28126	-6.30633	-6.61769	-6.30184	-6.24084	-6.35361	-3.97297	-6.25246	-6.27831	-2.24855	-6.54172	-6.23578	-6.5839	-6.09991	-6.60074	-6.09522	-6.30918	-6.63667	-6.19286	-6.27253	-6.11413	-6.32875	-6.2734	-6.2492	-5.61911	-6.16862	-6.34271	-6.77999	-6.41325	-6.35317	-6.40871
P05546	Heparin cofactor 2	SERPIND1		-6.14681	-6.09257	-6.43721	-6.22088	-6.34305	-6.3377	-6.40511	-6.42177	-6.31161	-6.23765	-6.47201	-6.51283	-6.26589	-6.20149	-2.03956	-1.98339	-6.27498	-6.49416	-6.05049	-6.70607	-6.36263	-6.17349	-6.54646	-6.13531	-6.37799	-6.23592	-6.28099	-6.31236	-6.13826	-5.83624	-6.00554	-6.31521	-6.85065	-6.52447	-6.27168	-6.29779
P05556	Integrin beta-1	ITGB1		-6.23039	-0.187506	2.99524	2.41198	0.272051	0.27409	3.69584	3.1134	1.45949	-6.16607	4.12732	4.81998	-0.361955	0.16841	2.15671	2.56176	2.31382	1.06286	3.06474	3.5582	0.846293	0.473964	3.89458	2.80702	-3.46538	0.687838	2.3462	3.06378	0.0537899	0.89818	1.95965	0.573721	3.88898	-0.828196	3.44934	2.05805
P05783;CON__H-INV:HIT000015463	Keratin, type I cytoskeletal 18	KRT18		7.19796	7.28504	7.15802	7.42419	6.9693	7.24663	7.54963	7.89241	7.52386	6.95469	7.94294	8.98655	7.51931	6.19425	6.58646	6.80624	7.6377	7.5444	6.66793	7.73664	7.3333	7.188	7.45696	6.90832	7.47536	7.52486	6.36306	6.20524	7.19339	5.3848	6.33091	6.65245	4.60522	6.19384	7.00141	7.45129
P06132	Uroporphyrinogen decarboxylase	UROD		-6.05605	-6.12576	-1.2217	-6.20593	-6.22825	-6.38241	-0.677353	-2.83058	-6.50096	-6.21996	-0.896104	-6.54041	-6.37384	-6.09542	-0.975278	-0.638894	-6.15306	-6.28811	0.246618	0.101225	-6.3532	-6.40412	0.176961	-6.3461	-6.13615	-6.25794	-2.16656	-1.22368	-6.26275	-5.81285	-1.30603	-6.43121	-6.66662	-6.5134	-6.28639	-6.55417
P06213	Insulin receptor;Insulin receptor subunit alpha;Insulin receptor subunit beta	INSR		-6.17592	-5.89665	-2.44647	-6.11379	-6.37082	-6.26447	-6.24593	-6.5259	-6.46378	-6.27397	-3.22932	-6.7	-6.31609	-6.20714	-6.2648	-6.46067	-6.07987	-6.29806	-6.25844	-2.7789	-6.13818	-6.26149	-2.58179	-3.04584	-6.15224	-6.27542	-6.20611	-2.28619	-6.2177	-5.653	-6.08332	-6.28538	-6.82559	-6.36605	-6.3224	-6.36745
P06396	Gelsolin	GSN		0.18532	1.89502	2.31523	1.71511	0.899322	0.80445	2.21328	2.73046	1.97635	1.24332	3.59991	3.31859	1.33778	1.77805	1.53499	3.3685	-0.272602	1.10646	-1.6644	1.35246	1.42222	-0.188209	1.23943	0.599987	0.936251	1.29644	0.580981	0.85685	-0.29517	-0.86652	-2.695	-2.50962	-6.75138	0.047796	0.560224	-0.473402
P06400	Retinoblastoma-associated protein	RB1		-6.04524	-6.05737	-6.22894	-6.28641	-6.30101	-6.27946	-6.42869	-6.61133	-6.46219	-6.35071	-6.29805	-6.68174	-6.0907	-6.12233	-6.39916	-6.52868	-6.16435	-6.49514	-6.25635	-6.63598	-6.1806	-6.29107	-6.39717	-6.05107	-6.21546	-6.23982	-6.1024	-6.25144	-1.31371	-5.75562	-6.02646	-6.37594	-4.31737	-6.50061	-6.33682	-6.50355
P06454	Prothymosin alpha;Prothymosin alpha, N-terminally processed;Thymosin alpha-1	PTMA		-5.99315	-5.89938	0.939918	-2.52327	-6.40986	-6.29146	-2.00066	-0.12632	-6.27056	-6.31875	-1.92942	-0.870837	-6.35182	-6.17896	-2.79604	0.314553	-6.1521	-6.37968	0.527725	0.00815548	-6.22273	-6.4161	-6.626	-0.842069	-6.14254	-6.26764	-1.43581	-1.48162	-6.187	-5.61656	0.264764	0.99675	-6.78546	-6.4269	-0.338028	1.31421
P06493;Q00526;Q96Q40;O94921;Q07002;Q00536;Q00537	Cyclin-dependent kinase 1	CDK1		1.34464	-2.24391	-6.38214	-3.8328	-2.75068	-6.33802	-6.25168	-6.57558	-6.49287	-6.12483	-6.523	-6.69927	0.0638727	-1.13744	-0.583359	0.00904205	-1.21155	-6.54228	-0.851335	-0.0604956	-1.4172	-2.0567	-0.59898	-0.364197	-0.338298	0.0730303	-1.16724	-0.610631	-1.98775	0.516311	-6.09997	0.43933	-0.812155	-6.49901	-1.00227	-0.250887
P06576	ATP synthase subunit beta, mitochondrial	ATP5B		6.40238	6.50983	5.40196	6.02717	6.87921	6.9167	6.16033	6.53005	6.88634	7.23886	7.11808	7.70283	7.12564	6.39089	6.26078	6.44919	6.53014	6.51198	6.67972	6.77341	6.89665	6.74822	6.726	6.01651	7.33558	6.5089	5.8275	6.14929	6.218	7.11995	4.58985	5.26956	8.11486	6.45915	7.71172	7.72513
P06681	Complement C2;Complement C2b fragment;Complement C2a fragment	C2		-6.07777	-6.00553	-6.33117	-6.15971	-6.24968	-2.49209	-6.41763	-6.56668	-6.25108	-6.20272	-6.55143	-6.7962	-2.44228	-6.17782	-3.3614	-0.737039	-3.60213	-6.58714	-6.05038	-6.74287	-6.2329	-6.38042	-6.6599	-6.15603	-6.26704	-6.23808	-6.19617	-6.17333	-6.25368	-5.70163	-6.0576	-6.219	-6.65714	-6.61472	-6.2213	-3.29653
P06703	Protein S100-A6	S100A6		-6.10263	-5.89334	-6.3618	-6.38052	-6.28936	-1.44002	-6.22667	-6.38695	-6.29245	-6.25129	-6.52879	-2.46027	-6.25905	-6.16995	-3.49634	-6.60367	-0.817796	-6.40528	-6.09776	-6.70331	-6.29275	-6.45331	-6.5094	-2.72886	-6.20055	-6.22845	-6.28839	-2.54137	-6.1422	-5.77311	-5.99028	-6.19243	-1.42582	-6.50634	-6.24355	-6.31443
P06727	Apolipoprotein A-IV	APOA4		-6.09154	-6.16689	-1.03289	-1.50326	-6.40668	-6.34017	3.3127	2.56324	-6.40474	-6.15642	2.49022	1.80907	-1.7192	-6.17793	0.245283	0.670574	-6.25606	-6.34746	-6.04449	-6.5999	-6.08561	-6.28117	-6.44491	-6.30987	-6.31552	-6.26488	-6.20375	-6.04802	-6.2295	-5.87468	-6.18818	-6.45292	-6.78913	-6.38369	-6.47169	-6.39161
P06730	Eukaryotic translation initiation factor 4E	EIF4E		-5.96072	-6.09891	-6.30414	-6.1904	-6.32553	-2.91156	-0.960893	-6.45706	-2.94565	-2.5163	-6.27266	-1.33525	-6.14017	-6.08731	-6.47458	-6.43803	-6.21564	-6.51108	-1.38453	-6.74244	-6.16016	-6.31333	-1.86546	-6.24008	-6.11473	-6.24125	-6.28011	-1.12274	-6.19603	-5.61031	-6.22734	-0.825586	-6.6462	-6.48516	-0.764706	-1.78736
P06733	Alpha-enolase	ENO1		4.89381	4.38258	9.08949	9.08832	4.48957	4.71558	9.11293	9.61284	5.33515	5.0903	9.75315	9.91721	5.27387	3.8415	8.53766	9.11996	6.79036	6.31642	9.16347	10.3962	4.77153	4.41574	9.94411	9.22498	5.57761	5.25953	9.29364	8.83506	5.73356	5.00871	9.11753	8.8732	4.19085	3.87391	8.42583	7.50765
P06737	Glycogen phosphorylase, liver form	PYGL		-5.9935	-6.04584	1.35505	1.35251	-3.2594	-2.87624	0.331864	1.40875	-6.41766	-6.29426	1.48823	1.19448	-2.55263	-6.23225	2.25396	2.17261	-6.13047	-6.29654	1.03991	1.98072	-6.14357	-6.35143	1.48383	1.67123	-6.1419	-6.31468	0.0596793	1.76935	-6.1674	-3.18588	1.11094	1.75531	-6.85211	-6.4213	0.0661318	1.22513
P06744;Q8N196	Glucose-6-phosphate isomerase	GPI		-6.08327	-0.982385	5.60947	5.49123	-6.32411	-2.07322	5.58526	5.79327	-6.21397	-6.11596	5.0836	5.79937	-6.20228	-2.38783	5.63634	5.09546	-6.11097	-6.50628	5.57611	5.5772	-0.50847	-6.36813	5.30056	5.37153	-1.07943	-6.18141	5.35023	4.51425	-0.727447	-1.17685	5.24747	5.09279	-6.60881	-6.46463	3.38351	3.62645
P06748	Nucleophosmin	NPM1		7.47949	6.33589	5.433	4.6303	6.13499	5.48231	5.42457	4.15387	7.14965	5.15304	6.09878	6.05947	5.26057	5.6614	5.46438	5.19907	5.97012	6.16256	5.43932	6.2816	4.92467	5.26047	5.45604	5.15421	6.26279	5.70089	3.86575	5.03309	7.10679	5.88563	4.5955	5.95558	7.1631	5.99683	4.94836	4.39027
P06753	Tropomyosin alpha-3 chain	TPM3		-6.08936	-0.720472	-6.2287	-3.28323	-6.4529	-6.10924	-6.1371	-6.42052	-6.41692	-6.25997	-0.201438	-1.34915	-6.28117	-6.27379	-6.45087	-2.518	-6.23304	-6.33885	-6.07851	-6.60079	-6.24217	-6.28349	-6.46973	-6.30294	-6.31158	-6.24052	-2.18047	-6.10338	-6.18818	-5.68442	-6.04687	-6.40873	-6.67079	-1.31457	-6.47159	-6.27119
P06756	Integrin alpha-V;Integrin alpha-V heavy chain;Integrin alpha-V light chain	ITGAV		-6.17766	-6.12981	-3.10432	-4.76706	-6.21612	-6.19034	-3.48422	-6.62694	-6.36814	-6.15679	-2.85745	-1.50163	-6.21089	-6.29186	-4.50567	-2.09291	-6.21162	-6.35211	-1.86488	-4.47019	-6.25903	-6.38974	-6.56321	-6.16754	-6.14585	-6.32379	-6.13844	-6.22489	-6.22808	-5.63645	-6.04547	-6.46243	-6.78151	-6.53241	-0.1166	-1.31115
P06865	Beta-hexosaminidase subunit alpha	HEXA		-6.24201	-5.97692	-2.63385	-6.38535	-6.45716	-6.15003	-6.14744	-2.56546	-6.25498	-6.35015	-2.70478	-0.397863	-6.33287	-6.27583	-2.88608	-6.51682	-6.32356	-6.29023	-6.33782	-6.69542	-6.33292	-6.19119	-6.55507	-6.27775	-6.31235	-6.2788	-6.26739	-6.32718	-6.30019	-5.63214	-6.07819	-6.17004	-6.61125	-6.32856	-6.38588	-3.00532
P07099	Epoxide hydrolase 1	EPHX1		0.792694	1.03142	2.76755	0.535899	0.745628	-1.42927	3.0616	3.23471	1.99875	1.31964	3.84545	4.16626	2.26508	0.219613	3.42631	4.04454	0.464039	-1.53461	2.3676	2.72321	1.75079	-0.184335	2.48181	1.60636	1.32661	1.16304	1.14992	-0.2084	-0.422642	-2.25728	2.67296	2.75748	-6.6576	-6.42225	3.35185	3.07393
P07108	Acyl-CoA-binding protein	DBI		-6.22621	-6.05744	0.359993	-0.383867	-6.46108	-6.10085	0.321811	0.343504	-6.30401	-6.40747	2.10812	1.09727	-6.1624	-6.10794	0.0453041	1.00829	-6.03945	-6.519	-6.15585	0.897995	-6.09767	-6.30152	0.870574	-1.24909	-6.30072	-6.18809	1.94623	0.8626	-6.27452	-5.69198	1.46476	2.16735	-6.59927	-6.40294	-2.08858	-0.513457
P07148	Fatty acid-binding protein, liver	FABP1		3.70013	2.93581	6.32663	6.91371	3.94648	2.93078	6.17862	6.37193	4.57311	3.70279	5.72728	6.17602	3.17528	2.67843	5.88626	5.67361	3.24961	2.78671	6.12083	6.83578	2.30368	3.06004	6.93876	7.09987	3.07012	3.27065	5.41929	6.20167	1.94558	2.86353	3.64969	5.00539	-6.63621	-6.55765	3.29303	1.44864
P07195	L-lactate dehydrogenase B chain	LDHB		-6.15893	-6.01351	-6.21391	-6.24075	-6.28037	-6.189	-6.24894	-6.46721	-6.29175	-6.37145	-6.45458	-6.51682	-6.23888	-6.1079	-6.47721	-6.51575	-6.20315	-6.33783	-6.28204	-6.60842	-6.22368	-6.21414	-6.63437	-6.21256	-6.09989	-6.10467	-6.17696	-6.30284	-6.33552	-5.80769	-6.10403	-6.35709	1.26295	-6.40103	-6.45608	-6.28533
P07199	Major centromere autoantigen B	CENPB		-6.02571	-1.09241	-6.32065	-6.20044	-1.76858	-0.914882	-6.26253	-6.57242	-2.19533	-3.44858	-6.52568	-6.59175	-1.30028	-6.17946	-6.4009	-6.5346	-6.29713	-1.40806	-6.09361	-6.75978	-0.412384	-1.58125	-6.50497	-6.30497	-0.518587	-0.885115	-6.11069	-6.2735	-1.58493	-5.78027	-6.04925	-6.31002	-1.03065	-6.4689	-6.42892	-6.37689
P07225	Vitamin K-dependent protein S	PROS1		-6.04737	-6.17041	-6.43176	-6.36076	-6.46991	-6.33023	-6.38501	-6.44293	-6.43545	-6.20449	-6.45675	-6.59574	-6.31172	-6.25751	-6.53039	-1.48387	-6.2574	-6.40913	-6.26294	-6.67758	-6.24963	-6.34537	-3.93388	-6.0481	-6.29443	-6.12846	-6.3225	-6.20086	-6.26243	-5.8439	-6.13323	-6.35377	-6.84423	-6.56409	-2.2323	-6.49678
P07237	Protein disulfide-isomerase	P4HB		4.49158	4.02312	7.77178	7.65649	5.13095	4.17512	7.46575	7.94832	5.469	4.53122	8.00958	7.82995	5.21388	4.36591	7.21439	7.538	4.85765	3.92097	6.31771	7.73243	4.95535	4.11425	7.90784	7.33191	5.13551	4.17973	7.01595	7.25086	4.38983	4.23335	7.09873	7.30426	0.653266	3.11628	7.24131	7.26098
P07305	Histone H1.0;Histone H1.0, N-terminally processed	H1F0		5.32362	5.92303	1.79276	2.00353	6.15982	6.06911	2.22832	2.53832	5.27949	5.67415	3.0192	3.03022	4.06841	4.81837	-3.96433	-2.00441	4.11153	4.8757	1.72594	1.20178	5.37176	5.7199	0.423812	1.19132	4.41584	6.03633	-1.28334	-0.495447	5.53958	4.04896	-0.31396	-1.74816	5.29882	5.97581	-6.41852	-0.489194
P07306	Asialoglycoprotein receptor 1	ASGR1		-5.96113	-5.97327	0.0704314	0.388243	-6.46843	-6.12738	-0.883508	-6.46412	-6.35299	-6.3491	0.455127	-0.360433	1.12676	-6.15274	2.31294	3.1985	-6.0779	-6.3681	0.90727	2.60731	-2.69724	0.0838685	3.51269	1.26682	0.128971	-1.75301	1.98465	2.80794	-1.54653	-2.10573	-1.14696	0.990957	-6.61558	-6.44825	2.05945	3.41127
P07307	Asialoglycoprotein receptor 2	ASGR2		-6.22425	-6.07054	-6.43763	-6.3594	-6.44304	-6.20154	-6.13608	-6.43462	-6.33776	-6.23789	-6.53515	-6.52692	-6.3147	-6.09669	0.433773	0.725459	-6.26753	-6.32871	0.452402	0.795815	-6.1465	-6.44361	1.16948	-1.32465	-6.24512	-6.31593	0.863823	-0.274663	-6.09125	-5.66059	0.167499	-0.0786847	-6.70579	-6.51796	-1.4327	0.672828
P07339	Cathepsin D;Cathepsin D light chain;Cathepsin D heavy chain	CTSD		-6.0941	-1.10685	3.49253	3.49208	1.09974	-6.27854	4.42948	4.28176	2.47429	1.61149	5.7115	5.44428	3.58372	-6.08609	4.65917	3.31812	-6.2427	-0.0505591	3.96949	3.61518	0.433978	-6.32742	3.91611	3.53417	0.10473	-1.75544	2.2932	2.83319	-6.08638	-4.31565	0.909664	2.45129	-6.6961	-6.58492	3.00754	2.38102
P07355	Annexin A2	ANXA2		0.412157	-1.94289	-1.50841	-2.55595	-6.3007	-6.12942	0.199984	-1.97739	4.58291	1.48208	0.956057	0.268573	2.42476	-0.82994	-2.25476	-6.64213	-6.32084	-6.57032	-0.168957	-0.109834	-0.681542	0.720812	-2.12141	-6.33065	-1.77824	-1.0839	-1.64421	-2.06247	-0.903433	-0.964944	-0.756204	-6.43217	3.09195	1.52152	4.99453	2.90664
P07357	Complement component C8 alpha chain	C8A		-5.97378	-5.98171	-6.41913	-6.30054	-6.46605	-6.26166	-6.41646	-6.44951	-6.44052	-6.36537	-6.49601	-6.70817	-6.16642	-6.14016	-6.53805	-6.47054	-6.14313	-6.32671	-6.09619	-6.7851	-6.27952	-6.17353	-6.3817	-6.26796	-6.1384	-1.38532	-6.35639	-6.05562	-6.26716	-5.79658	-6.09039	-6.27077	-6.84106	-6.52966	-6.25123	-6.49307
P07384	Calpain-1 catalytic subunit	CAPN1		-6.10933	-6.07309	-2.54864	-2.17894	-6.48634	-6.28639	-6.28311	-0.916847	-6.22961	-6.14763	-6.52158	-0.79331	-6.25068	-6.0447	-2.0141	-1.34327	-6.31502	-6.40741	-1.87335	-2.62226	-6.08849	-6.27197	-2.41644	-1.06672	-6.31112	-6.25697	-0.86462	-0.530831	-6.28079	-5.73627	-1.34996	-6.40539	-6.83064	-6.49354	0.0598583	0.3333
P07437;A6NNZ2	Tubulin beta chain	TUBB		4.81965	6.80308	4.04296	4.94776	4.47706	4.95968	4.82201	5.01865	5.91611	4.74047	4.66751	5.23002	5.69658	4.91304	5.5309	6.35205	5.97965	6.06186	5.5085	5.87106	5.51187	4.61197	5.59877	5.37747	6.1497	5.00977	5.37253	5.25367	6.54509	5.67393	4.75096	6.23419	5.23401	3.60785	5.72543	5.58621
P07602	Prosaposin;Saposin-A;Saposin-B-Val;Saposin-B;Saposin-C;Saposin-D	PSAP		-6.02301	-6.09917	-3.09721	-6.32953	-6.46359	-6.25506	-6.26284	-1.21603	-6.24638	-6.34696	-0.438123	-0.941334	-6.16034	-6.01086	-6.55606	-6.519	-6.06399	-6.31308	-6.04996	-2.12209	-6.08166	-6.32276	-6.60909	-6.25584	-6.28923	-6.22134	-6.32648	-6.28421	-6.16551	-5.61826	-6.236	-6.31274	-6.5966	-6.52297	-6.23944	-6.36776
P07686	Beta-hexosaminidase subunit beta;Beta-hexosaminidase subunit beta chain B;Beta-hexosaminidase subunit beta chain A	HEXB		-6.20956	-5.93567	0.145319	0.217686	-6.3052	-6.36142	0.324859	1.96108	-6.28289	-6.17237	2.92921	2.67787	-6.29554	-6.04159	0.454935	0.653071	-6.28856	-6.32736	-0.968772	0.418283	-6.23623	-6.2483	1.25675	-1.91355	-6.28325	-6.294	0.147711	0.791755	-6.24149	-5.72831	-1.90789	-0.0840294	-6.67887	-6.43818	-0.267982	-0.129932
P07711	Cathepsin L1;Cathepsin L1 heavy chain;Cathepsin L1 light chain	CTSL		-6.19953	-5.90472	-6.4743	-6.13834	-6.3963	-6.10879	-3.0981	-6.40152	-6.2631	-6.1998	-6.53492	-6.55406	-6.30457	-6.08764	-6.39276	-6.57523	-6.05551	-6.33067	-6.0767	-6.54875	-6.14083	-6.18437	-6.51872	-6.23403	-6.35673	-6.2095	-6.31959	-6.11936	-6.09986	-5.81387	-6.05669	-6.17966	-6.76647	-6.47427	-6.30046	-6.48061
P07737	Profilin-1	PFN1		2.50633	2.73353	4.54323	3.87536	3.41324	3.38278	4.83603	5.11689	2.07948	3.04008	4.22992	4.8126	3.22927	2.16795	4.47578	5.79944	0.916026	2.64418	4.49556	5.99628	3.39297	2.25149	2.83893	2.12416	3.00082	1.78251	4.88244	5.26508	3.03889	2.43595	4.29143	5.17448	2.32594	1.02241	5.23638	5.18984
P07741	Adenine phosphoribosyltransferase	APRT		1.20111	1.70466	1.93645	0.0496679	0.955635	1.94266	1.6023	1.97918	1.58644	2.61942	2.42655	2.01792	1.53344	1.43108	1.3536	1.39397	2.02988	1.61873	2.02313	1.89526	-0.877995	2.44018	2.67007	1.46105	2.68583	0.337227	0.535469	1.35939	0.708584	0.809951	-0.401681	0.591544	2.87113	2.25936	-2.1107	0.421585
P07814	Bifunctional glutamate/proline--tRNA ligase;Glutamate--tRNA ligase;Proline--tRNA ligase	EPRS		2.76387	2.94058	3.43143	3.07185	3.83066	3.29788	3.12931	3.72912	3.13753	4.12899	3.01868	3.6844	3.13591	1.7615	2.76261	3.65135	2.46933	3.49982	3.21636	3.65226	2.96031	2.74253	3.53768	2.9865	2.9889	1.99206	2.88872	3.34938	2.39459	1.85784	3.24515	4.37325	-6.72065	2.46369	2.38213	2.46705
P07858	Cathepsin B;Cathepsin B light chain;Cathepsin B heavy chain	CTSB		0.971006	1.99657	4.03535	3.83929	2.51446	3.11076	3.89874	4.704	2.2237	3.0167	5.32894	5.75264	1.8331	1.30391	3.91892	3.81453	1.31485	0.799368	1.97641	3.41996	1.88688	0.00370093	2.85434	3.30367	1.81008	2.47619	2.79233	2.78555	1.11544	1.56023	3.0607	2.6425	2.57912	2.50188	3.53749	3.62787
P07900;Q14568;Q58FG0	Heat shock protein HSP 90-alpha	HSP90AA1		2.02976	3.06068	5.21714	5.20487	2.82838	2.27821	5.63686	5.24624	3.35915	2.9824	5.26992	5.54491	1.67973	1.28149	4.79984	4.86209	3.17155	2.54747	4.15142	5.42737	2.19853	2.58787	4.89366	4.6564	2.24196	2.18883	4.81763	5.26067	0.984765	2.04485	5.23007	5.40071	-0.272762	2.3397	4.53253	4.97699
P07910;Q86SE5	Heterogeneous nuclear ribonucleoproteins C1/C2	HNRNPC		6.25367	6.54634	1.71507	1.35465	5.7493	6.12578	1.36486	2.81224	5.10694	4.61749	3.10856	2.73791	5.03655	4.95851	4.02508	4.65694	5.4093	5.93092	3.07422	2.82007	5.61668	4.8074	4.48941	3.60036	4.94185	6.02176	4.00005	3.34447	6.04941	5.98364	3.80408	2.06218	6.21804	6.28545	5.05073	4.39502
P07919;A0A096LP55	Cytochrome b-c1 complex subunit 6, mitochondrial	UQCRH		0.834972	-6.13818	-6.47636	-6.20427	0.17025	-4.08788	-6.26378	-1.2799	0.843369	-6.29264	-0.562512	0.567259	0.962544	-3.13951	-6.35899	-6.68144	-0.683258	-3.0808	-6.07101	-0.559869	-6.26377	-0.664533	-6.54702	-6.29363	-6.1838	-6.19547	-6.24155	-2.92895	1.50938	-5.72464	-6.15162	-6.20796	-6.62958	-6.3986	0.404736	0.671882
P07942	Laminin subunit beta-1	LAMB1		-6.05595	-6.10956	-1.62943	-6.32408	-6.49118	-6.27695	-6.35386	-4.13135	-6.45328	-6.13633	-0.747272	-1.20899	-6.15265	-6.17307	-6.39956	-2.29832	-6.18848	-6.40792	-6.29998	-1.98044	-6.15539	-6.35133	-3.87702	-6.34731	-6.11158	-6.29176	-6.27864	-1.83857	-6.09472	-5.87972	-3.34748	-6.28283	-2.90623	-6.33999	1.14182	-2.34909
P07947	Tyrosine-protein kinase Yes	YES1		-2.49087	-6.03107	-6.40178	-3.81164	-6.31619	-2.98409	-6.35665	-3.24431	-6.24685	-2.13325	-4.00539	-6.69524	-1.76554	-6.13419	-6.3513	-6.66636	-1.78852	-6.38352	-6.1505	-6.61965	-3.16742	-6.26486	-6.65146	-6.32277	-2.3301	-0.696748	-6.13859	-6.15574	-2.74655	-5.634	-6.04041	-6.2724	-6.5852	-6.46576	-6.23428	-6.32908
P07954	Fumarate hydratase, mitochondrial	FH		-6.22515	-5.89426	3.01765	2.72919	-1.10302	-6.30987	2.78586	3.44035	-6.33834	-2.27567	2.73209	3.52699	-6.33173	-6.16708	3.45551	2.55972	-6.17969	-6.56369	2.21485	3.8464	-3.36143	-6.39669	2.06822	2.94283	-6.35509	-6.34429	1.62674	3.58355	-2.83584	-5.89024	1.05966	3.17618	2.684	-0.394765	3.30189	2.78588
P07996	Thrombospondin-1	THBS1		-6.23868	-6.13058	-6.26078	-6.14494	-6.37223	-6.29195	-6.25457	-6.4415	-6.43717	-6.40901	-6.2981	-6.73263	-2.61705	-2.30087	-6.54659	-6.60373	-6.11284	-6.44538	-6.12439	-6.78774	-6.09358	-6.2093	-6.62695	-6.22796	-6.28202	-6.19772	-6.31981	-6.13529	-6.10324	-5.83031	-5.97173	-6.38634	-0.926706	-6.32137	-6.33677	-6.49749
P08034	Gap junction beta-1 protein	GJB1		-6.16604	-5.90482	-6.33928	-6.31958	-6.44633	-6.32952	-6.20676	-6.39289	-6.46048	-6.38799	-6.34528	-6.62386	-5.00239	-2.4926	-6.29206	-6.58468	-0.417291	0.3693	-6.33554	-6.58042	-6.18429	-1.91631	-6.58274	-6.32931	-6.21094	-6.21492	-6.24826	-6.15292	-6.27571	-5.80868	-6.16459	-6.35181	-6.65171	-6.57299	-6.27418	-6.32269
P08133	Annexin A6	ANXA6		0.696131	0.787751	3.58087	3.39742	1.60317	2.36613	4.73126	4.30644	0.857929	1.40513	5.3098	5.69304	5.18392	2.44524	3.70882	5.12383	-0.423795	-0.25469	3.79056	4.22758	0.791297	3.55301	3.54508	2.60912	3.82413	3.23104	3.42175	3.23889	3.76054	3.33525	3.79885	3.73448	-6.66371	-2.18083	3.03988	3.44105
P08134	Rho-related GTP-binding protein RhoC	RHOC		-5.97186	-0.115725	-6.50191	-6.11345	-6.47264	0.856846	-6.28403	-2.65535	0.219249	-6.15823	-6.48853	-6.71306	-6.16023	-2.02392	-6.52455	-2.52763	-6.17988	-6.38815	-6.17317	-6.75678	0.635158	0.515121	-6.46462	-6.12153	-6.25945	-6.30348	-0.610773	-6.30491	-2.46768	-5.60262	-0.904774	-6.35332	-6.70305	-6.3817	-6.3206	-6.53814
P08174	Complement decay-accelerating factor	CD55		-6.25043	-6.13115	-6.33904	-6.20783	-6.26636	-6.3156	-6.36477	-2.15988	-6.32802	-6.30407	-6.43259	-2.0223	-6.3107	-6.17461	-6.31691	-6.46353	-6.21771	-6.32186	-6.10817	-6.65395	-6.25234	-6.42056	-6.47433	-6.07269	-6.26951	-6.33647	-6.11282	-6.306	-6.24713	-5.88279	-6.08644	-6.30229	-6.61408	-6.54945	-6.29325	-6.51808
P08183	Multidrug resistance protein 1	ABCB1		0.367129	0.980342	-0.0210349	-0.535126	0.346478	1.26003	1.12331	0.373466	1.63624	1.64274	2.20867	1.88505	1.34735	0.219893	0.759953	0.800142	1.6815	2.05062	-0.242454	-3.01756	1.35558	1.50159	-2.3104	0.106888	1.66811	1.14661	-1.25632	-0.588603	0.263372	-5.77897	0.831449	-0.758492	-6.61019	-1.61661	0.756111	1.27579
P08195	4F2 cell-surface antigen heavy chain	SLC3A2		-1.32056	-6.0204	0.877407	1.73443	-6.399	-1.89354	1.31022	2.90087	-0.719522	-2.07249	3.8156	4.25582	2.40101	0.00892039	2.66721	3.25547	-0.593162	2.22164	2.38718	2.91852	-6.23115	-0.0987561	3.13524	1.77487	1.48782	-0.311109	2.32113	3.0807	0.679289	2.27615	1.47568	3.3513	-6.63751	-6.48725	4.20987	4.4112
P08236	Beta-glucuronidase	GUSB		-6.01157	-6.11588	-6.38419	-1.65864	-6.48353	-6.36266	-0.826659	-0.791782	-6.27697	-6.1291	-0.662058	0.157677	-6.22129	-6.15802	-6.39013	-2.51875	-6.18325	-6.35625	-6.27386	-1.9601	-6.3433	-6.18176	-1.87921	-6.26207	-6.38175	-6.22871	-6.27823	-6.17999	-6.33451	-5.7077	-6.06891	-6.21307	-6.60532	-6.47011	-6.47686	-6.49379
P08237	ATP-dependent 6-phosphofructokinase, muscle type	PFKM		-6.21497	-6.13283	-6.45458	-6.20132	-6.42042	-6.29351	-6.33016	-6.45202	-6.27054	-6.26694	-6.51876	-6.66407	-6.25531	-6.03311	-6.51504	-6.68143	-6.26668	-1.82382	-6.26291	-6.68749	-6.26257	-6.27995	-6.58814	-6.2382	-6.22907	-6.05799	-6.14427	-6.28244	-6.1807	-1.09337	-6.09029	-6.30987	-2.51866	-6.60731	-6.47467	-6.46
P08238;Q58FF7;Q58FG1	Heat shock protein HSP 90-beta	HSP90AB1		5.88337	6.43397	7.3463	7.61031	6.58493	6.63108	7.64708	7.31181	6.31114	6.78921	7.4344	7.73949	5.78394	5.16138	7.34002	7.89404	6.08205	6.64067	7.55085	7.8877	6.6438	6.39441	7.45273	7.57485	6.40805	5.76292	6.34221	7.48015	5.9369	4.36044	7.57578	6.79521	3.55363	5.30045	6.77254	7.12515
P08240	Signal recognition particle receptor subunit alpha	SRPR		0.401125	-2.29936	-6.49432	-2.23124	0.49716	-0.812299	-2.43373	-6.58923	1.14478	0.0864364	-6.42582	-6.51343	-6.30429	-0.176498	-2.52198	-1.80083	-1.61299	-2.1436	-1.06673	0.446679	0.623915	-0.37978	-0.483001	-6.06277	0.9778	0.129419	-3.98062	-0.159418	0.724994	0.458718	-1.54347	0.484569	-3.48002	-0.470778	1.75284	0.515897
P08246	Neutrophil elastase	ELANE		-6.09759	-6.00963	-6.23489	-6.14274	-6.34064	-6.26158	-6.23912	-6.42655	-6.41339	-6.29237	-6.43231	-6.57944	-6.26033	-6.13308	-6.52392	-6.53759	-6.11966	-4.20659	-6.08601	-6.77726	-6.22025	-6.2112	-6.6158	-6.32689	-6.30343	-6.04639	-6.32259	-6.10563	-6.2028	-5.76699	-5.99909	-6.21536	-6.58226	-6.58567	-6.37829	-6.52408
P08263;P09210;Q16772	Glutathione S-transferase A1;Glutathione S-transferase A1, N-terminally processed;Glutathione S-transferase A2	GSTA1;GSTA2		-6.2586	-6.07815	-6.34388	-6.34545	-6.19579	-6.38414	-6.32054	-6.50838	-6.32494	-6.20956	-6.45255	-6.62961	-6.17218	-6.2152	-6.48354	-1.53224	-6.19221	-6.51028	-6.09732	-6.60304	-6.21125	-6.39777	-6.63038	-6.21748	-6.23142	-6.09695	-6.36515	-6.17788	-6.25157	-5.60086	-6.0311	-6.35286	-6.64599	-6.58071	-6.27922	-6.39524
P08311	Cathepsin G	CTSG		-6.07529	-6.07354	-6.38394	-6.37178	-6.26154	-6.33854	-6.21857	-6.5304	-6.48962	-6.39811	-6.37136	-6.60627	-6.24874	-6.26579	-6.33541	-6.66465	-6.14653	-1.23507	-6.33756	-6.81859	-6.08629	-6.30367	-6.56057	-6.23086	-6.17465	-6.26118	-6.07252	-6.17414	-6.06082	-5.76431	-6.16262	-6.21045	-6.58338	-6.42349	-6.48019	-6.26771
P08319	Alcohol dehydrogenase 4	ADH4		-6.22389	-6.00047	-6.40047	-6.35195	-6.39078	-6.21978	-6.40626	-6.34126	-6.37574	-6.30489	-3.88372	-4.21763	-6.27297	-6.02535	-3.90483	-4.27029	-6.13418	-6.45034	-6.13393	-6.54974	-6.09821	-6.19673	-6.56907	-6.14061	-6.10221	-6.23771	-6.20122	-6.14573	-6.27531	-5.63531	-6.10107	-6.44983	-6.70946	-6.45533	-6.49363	-6.4358
P08473	Neprilysin	MME		-6.08226	-5.93748	-6.29212	-6.18812	-6.33675	-6.2677	-6.29509	-6.55101	-6.22593	-6.19884	-6.29128	-6.78262	-6.33581	-6.08451	-6.32658	-6.69634	-6.28457	-6.46738	-6.31837	-6.57954	-6.15854	-6.26458	-6.51879	-6.09394	-6.24104	-6.13163	-6.09803	-6.0725	-6.15641	-5.74063	-6.01177	-6.4517	-2.65258	-3.27386	1.94485	-6.45756
P08559;P29803	Pyruvate dehydrogenase E1 component subunit alpha, somatic form, mitochondrial	PDHA1		-1.26452	1.04666	0.475552	0.00710344	1.04374	-0.668575	1.00626	1.13843	0.511275	1.90458	-0.131528	0.710365	1.78735	-1.20711	1.60825	-0.415372	0.610226	-0.0603	1.64608	1.72345	-0.0633052	-0.699779	0.587004	0.879009	0.642158	0.842424	1.05386	1.68727	0.413244	0.00120102	-0.252638	0.957732	-0.404337	-6.58948	0.330859	-0.454583
P08571	Monocyte differentiation antigen CD14;Monocyte differentiation antigen CD14, urinary form;Monocyte differentiation antigen CD14, membrane-bound form	CD14		-6.10073	-6.1006	-6.40344	-6.1208	-6.33424	-6.3425	-2.09639	-1.41375	-6.23947	-6.27817	-1.19815	0.0898896	-6.09196	-6.18301	-6.53268	-6.46055	-6.30981	-6.35007	-6.24356	-6.80333	-6.15262	-6.36286	-6.39735	-6.1367	-6.34932	-6.12813	-6.29073	-6.11306	-6.25971	-5.77299	-6.21729	-6.3901	-6.60685	-6.47877	-6.23312	-6.50324
P08574	Cytochrome c1, heme protein, mitochondrial	CYC1		-6.06523	1.69796	-0.104063	-0.302648	1.68965	2.19641	0.400526	0.339299	1.42917	-0.676146	1.59927	0.872399	1.71742	2.13133	-0.607633	-6.41726	1.35222	1.33793	-2.09941	0.852837	-0.2536	1.83422	-0.252089	0.326098	3.105	2.02079	-0.0633513	1.27929	1.25446	1.63537	-6.19752	-1.1732	-0.946503	-6.52438	1.46791	1.90041
P08579	U2 small nuclear ribonucleoprotein B	SNRPB2		0.541862	-1.77459	-6.32248	-6.28254	-0.566807	0.249535	-6.35784	-2.0185	-6.40701	-6.26679	-1.86365	-2.37668	-6.28242	-2.13639	-1.84415	-1.90425	-1.18116	-6.49337	-6.07021	-1.98207	-0.138194	0.194582	-1.65526	-0.739044	-0.112316	-0.0958875	-6.24242	-1.68798	-0.572288	0.801049	-6.16368	-1.19916	-0.545782	-0.893463	-6.42034	-6.36592
P08590;P05976;P12829	Myosin light chain 3	MYL3		-6.1569	0.525529	-6.34108	-6.31894	-6.29337	-2.1012	-6.14443	-2.99108	-6.42633	-6.38425	-1.34692	-2.34026	-1.58699	-6.28046	-6.4118	-6.51574	-6.20435	-6.56782	-6.339	-6.63289	0.049587	-6.43165	-6.4302	-6.27586	-1.63765	-0.0798821	-6.34976	-6.07194	-6.08777	-5.61988	-6.04335	-6.42031	-6.79865	-6.34123	-6.33215	-6.35864
P08621	U1 small nuclear ribonucleoprotein 70 kDa	SNRNP70		-0.208456	1.26234	-6.33255	-1.3893	1.14565	1.89555	-2.08327	-2.57837	0.90917	-0.00923015	-0.905926	-2.62669	1.10502	-2.39388	-0.148637	-1.64062	2.27055	1.91102	-1.38892	-4.15294	1.29276	0.0108872	-3.09431	-6.13744	-0.714689	2.71933	-3.90464	-6.0534	2.39566	1.90821	-0.302146	-3.8519	2.12126	2.40751	-6.22681	-0.978852
P08670;Q16352;P07196	Vimentin	VIM		3.06485	3.07226	-6.25937	-0.959777	0.298969	0.367702	-1.24733	-1.20127	-6.42228	3.59378	-6.38619	-0.0449533	0.457775	-6.21693	-6.53332	-6.64184	2.60628	3.84099	-1.19703	-0.457843	1.87352	-7.92127	2.91563	-0.68746	-0.43009	-6.18428	-6.17838	-6.19887	-6.22068	-5.79874	-6.10213	-6.20857	2.98253	2.94609	4.18706	3.11701
P08697	Alpha-2-antiplasmin	SERPINF2		-5.98407	-6.01385	-6.30489	-6.17662	-6.39321	-6.33998	-6.25475	-6.43604	-6.49891	-6.19957	-6.49601	-6.6011	-6.20786	-6.03231	-2.37314	-0.976517	-6.18287	-6.44687	-6.26904	-6.81872	-6.11795	-6.19855	-6.61221	-6.15168	-6.21455	-6.07465	-6.24703	-6.12257	-6.17815	-5.71124	-6.0451	-6.16925	-6.62523	-6.33601	-6.38288	-6.37312
P08708	40S ribosomal protein S17	RPS17		1.3692	0.458659	2.19729	1.88612	2.68146	2.34767	3.10579	2.53288	2.71031	2.06924	1.43858	1.77782	1.61235	-6.20442	1.99539	2.59064	2.36916	2.62821	2.96127	1.41113	1.67181	2.38006	2.32501	1.88178	2.99127	1.96645	1.65657	3.10137	2.12149	1.48792	2.42484	2.58521	-1.33773	0.702149	2.00435	2.53173
P08754	Guanine nucleotide-binding protein G(k) subunit alpha	GNAI3		-1.24464	-1.12618	-6.24965	-2.41001	-0.579008	-0.717099	-1.88503	-2.09738	-1.22737	-1.37666	0.717546	0.283845	-2.70607	-2.15604	-3.06961	-2.51103	-2.16967	0.0466499	-1.24119	-1.55781	-3.34292	-0.775931	-1.77708	-2.03946	-3.37069	-0.983424	-6.2171	-3.81907	-1.85668	-0.553001	-5.98414	-2.24359	-6.84772	-2.31676	-3.21809	-1.97676
P08758	Annexin A5	ANXA5		0.617124	0.914491	3.67657	3.05886	0.345355	-2.92268	4.37971	4.86328	0.608163	0.474936	5.6254	5.90875	1.27434	-2.08613	3.81705	4.25887	1.12886	0.754572	3.45217	3.02414	-2.09587	-0.154054	4.4377	3.86554	1.60536	-0.156377	4.0082	3.03404	-1.06258	-0.202036	3.29426	1.92163	0.126784	-1.83811	3.37453	5.72774
P08833	Insulin-like growth factor-binding protein 1	IGFBP1		-5.99365	-2.10429	1.12669	-0.610694	0.523715	0.91597	-0.644291	0.921659	-0.930957	-0.449793	-2.91966	-0.74118	0.341306	-0.834046	2.29391	0.9736	1.32615	1.51276	1.04387	1.95322	-1.16029	1.93326	1.27758	1.79815	-1.51941	-1.82934	0.812806	1.69858	2.15908	-2.37337	0.650588	2.69805	-6.76528	-6.48511	-6.42131	-3.15894
P08865	40S ribosomal protein SA	RPSA		4.65476	2.10442	4.6409	5.31249	3.92605	3.88437	2.62736	4.82562	3.88847	4.43176	4.97973	4.78932	4.21098	2.30594	4.94743	4.55405	4.1632	4.13554	4.48068	5.53194	4.13259	3.89472	5.5592	4.98895	4.08299	2.01541	4.81977	4.15404	3.27413	3.10124	5.30791	5.90562	-0.578483	1.39563	4.8442	5.23323
P08910	Abhydrolase domain-containing protein 2	ABHD2		-6.03984	-5.90587	-6.41984	-6.11048	-6.31002	-6.25268	-6.41763	-6.49192	-6.46875	-6.29984	-6.28461	-6.5207	-6.31114	-6.12091	-6.31011	-6.59804	-6.13832	-6.51455	-6.06528	-6.70463	-6.13834	-6.2937	-6.3981	-6.31493	-6.18294	-6.09798	-6.32002	-2.9923	-6.26445	-5.85807	-6.15242	-6.32423	-6.83496	-6.43559	-6.2595	-6.52887
P08962	CD63 antigen	CD63		-6.02154	-6.14731	-6.49112	-6.25116	-6.2358	-6.29	-2.16463	-1.98229	-6.49301	-6.207	-6.48161	-6.65326	-6.08191	-6.21643	-6.55363	-6.43486	-6.06193	-6.31116	-6.12765	-6.75704	-6.08617	-6.354	-6.59836	-6.31282	-6.20057	-6.226	-6.23752	-6.32493	-6.30659	-5.74503	-6.06477	-6.16638	-6.73829	-6.51107	-0.840566	-6.29324
P09001	39S ribosomal protein L3, mitochondrial	MRPL3		-5.97765	-2.08615	0.145031	-2.66351	-1.56495	-3.13812	-2.28813	-3.21482	-0.60181	-0.550032	-2.66982	-2.14254	-0.477551	-6.11073	-0.972717	-1.01885	-1.51093	-6.43909	-1.18655	-2.44833	-1.06863	-6.39718	1.22437	-2.20824	-2.31421	-1.97556	0.482811	-1.87894	-1.93475	1.0187	-0.456035	-6.24918	-6.8561	-6.41022	0.188519	-0.098358
P09012	U1 small nuclear ribonucleoprotein A	SNRPA		-0.0429119	1.91532	-6.45152	-6.33651	-6.26223	-1.76396	-6.20507	-6.48451	-6.37852	-6.24867	-2.41298	-6.64979	-2.20886	-6.13572	-1.24104	-3.09774	-6.2954	-6.39972	-2.64896	-2.35512	-1.75113	-1.05323	-6.46096	-6.323	-6.09846	-0.671716	-6.31374	-1.63383	-2.24162	-2.29273	-6.21521	-2.95318	-6.83032	-6.43981	1.68508	-6.4395
P09104	Gamma-enolase	ENO2		-6.12319	-6.12239	-1.3171	0.207551	-6.28492	-6.10604	0.43842	0.303876	-6.2986	-6.34725	-0.41068	0.0492211	-6.15107	-6.15615	-0.744435	-6.43452	-6.21921	-6.46444	-0.298543	1.20485	-0.540368	-6.32777	-0.606496	-1.9614	-6.15104	-6.23589	-1.52825	-0.215683	-6.20254	-5.60989	0.211043	0.201423	-6.70173	-6.3506	-6.34032	-6.27076
P09110	3-ketoacyl-CoA thiolase, peroxisomal	ACAA1		1.34526	2.04493	2.02195	0.855774	3.03211	1.40411	1.5054	-0.0141273	2.82128	2.62874	0.148077	0.0251188	3.11591	1.94116	1.74276	2.06638	2.75591	2.99952	0.281184	1.97753	2.43841	2.47841	1.62699	2.29867	0.94304	2.06016	2.04127	1.13238	2.42507	0.387143	0.700435	1.15068	-2.63931	-2.56584	2.19953	0.372489
P09132	Signal recognition particle 19 kDa protein	SRP19		-6.12336	-6.01641	-2.8893	-6.355	-2.82888	-6.28777	-6.41656	-3.4383	-6.42563	-6.26977	-6.27346	-4.29778	-6.30638	-6.15906	-4.00913	-3.95643	-6.16298	-6.48976	-2.86094	-2.15026	-6.14277	-6.30542	-6.51721	-2.67003	-6.35736	-6.11998	-6.24306	-6.10352	-6.24848	-3.33719	-2.71743	-2.56977	-6.62393	-6.42012	-6.41389	-6.51577
P09211	Glutathione S-transferase P	GSTP1		-6.06631	-6.00174	-6.36934	-6.12651	-6.42984	-6.1631	-6.35186	-6.34115	-6.44353	-6.23426	-6.30522	-6.65827	-6.19858	-6.02474	-6.49808	-6.53845	-6.08807	-6.48344	-6.23232	-6.77636	-6.13649	-6.3307	-6.54941	-6.10249	-6.22702	-6.23005	-6.13881	-6.27298	-6.25303	-5.68819	-6.18098	-6.46138	0.468336	2.94226	-6.31351	-6.46381
P09234	U1 small nuclear ribonucleoprotein C	SNRPC		1.83651	1.79546	-2.38905	-1.51841	1.18803	2.44049	-2.68499	-6.54739	-0.52089	-2.6414	-1.98113	0.534013	1.90661	0.576744	0.334949	-0.680489	2.11882	3.26784	0.0815355	-0.762107	2.51352	2.11247	-3.35462	-6.12383	2.07565	2.34215	0.915668	-0.833829	2.7488	4.26312	-0.599603	-0.206922	-6.60935	-0.265373	-0.821957	0.286652
P09327	Villin-1	VIL1		2.62731	2.97476	4.18583	4.85918	3.97768	4.20352	5.47881	5.585	3.6411	3.69218	5.82827	5.61469	4.64793	3.68224	5.05641	5.24948	3.28289	3.88698	4.18713	5.13631	4.73837	3.15704	4.45414	3.13432	4.31301	4.22415	3.64486	3.94718	4.19187	2.14674	2.55888	3.28924	2.71277	3.42026	4.45098	4.10863
P09382	Galectin-1	LGALS1		1.12277	1.70331	4.83389	0.366207	2.55984	1.95927	4.8623	4.53725	3.24641	1.84892	4.71078	5.40103	3.51234	1.3414	2.4897	0.804794	3.14624	1.44973	4.62249	3.44785	0.84746	2.90378	3.96053	3.14202	2.62075	2.63762	0.720627	3.9528	1.21605	-5.72232	2.00494	0.618203	3.85475	2.73274	1.88595	1.35512
P09417	Dihydropteridine reductase	QDPR		-6.20817	-6.17935	0.368041	-1.08956	-6.49037	-6.39042	0.602356	-0.0715162	-6.27028	-2.19211	0.473312	0.619479	-6.28263	-6.10954	-0.28246	0.658653	-6.18428	-6.37444	-0.39602	-1.58629	-6.24632	-6.19203	-3.6124	-1.45959	-6.17741	-6.33015	1.22581	-0.452954	-6.08998	-5.64023	0.711709	-2.20059	-6.80882	-6.53485	-0.944541	-1.85867
P09429;B2RPK0	High mobility group protein B1;Putative high mobility group protein B1-like 1	HMGB1;HMGB1P1		0.224606	2.44133	3.29863	2.75931	2.33568	2.28562	3.23402	3.86863	2.5464	0.170823	3.26071	3.51497	4.50362	2.86232	1.89659	2.77516	3.86845	3.26939	-6.20941	3.32486	3.82831	3.64124	0.376167	2.37285	3.60724	3.53495	0.894154	1.89265	4.93499	2.85051	2.0993	3.19092	-0.52203	0.710712	3.15949	3.48142
P09496	Clathrin light chain A	CLTA		-6.23492	-6.17086	-1.79598	-0.882651	-6.39814	-6.28594	-0.471794	-1.88632	-6.33135	-1.2602	-0.674185	-1.30842	-6.15258	-6.19265	-6.35877	-6.61807	-6.12659	-6.34694	-6.27037	-1.38176	-6.11733	-6.34226	-1.38169	-6.34501	-6.20336	-6.19644	-6.25481	-6.0839	-6.32799	-5.7495	-5.97309	-6.27269	-6.61824	-6.36014	-6.46747	-6.36493
P09497	Clathrin light chain B	CLTB		-6.16685	-6.14807	-6.38229	-6.31837	-6.33804	-6.12727	-6.40682	-6.56715	-6.26234	-6.22071	-6.43064	-3.52783	-6.2723	-6.19551	-6.51371	-6.49034	-6.08776	-6.51606	-6.31727	-6.81298	-6.24405	-6.20175	-6.66551	-6.25623	-6.17739	-6.11426	-6.29021	-6.13611	-6.19154	-5.62057	-6.08934	-6.42941	-6.59083	-6.55154	-6.31408	-6.31302
P09525	Annexin A4	ANXA4		-3.28509	-2.22194	2.91955	3.03656	-6.42046	0.968626	4.6016	3.84726	-3.52785	0.111568	5.25683	5.17295	3.06227	1.12186	3.93643	4.51139	-0.764973	-2.18924	3.64676	3.52315	-6.32423	0.121535	3.297	3.33291	0.234361	-1.65598	3.67871	3.93142	1.91638	2.42612	2.86525	3.18215	-6.73675	-6.4214	5.1466	4.4398
P09543	2,3-cyclic-nucleotide 3-phosphodiesterase	CNP		1.88166	2.28361	0.0610679	-0.635347	-1.41873	1.86177	-1.43546	-3.2094	1.08884	2.82171	-2.18186	-3.39377	1.47958	2.53424	0.967422	1.27569	2.59296	-2.40512	-0.0783652	1.83209	1.00556	1.84431	0.0499255	-0.644535	1.85224	2.50622	-6.21155	-0.82614	0.640606	-1.33205	-0.086962	-1.73324	-2.10429	-0.463054	2.4568	2.08003
P09564	T-cell antigen CD7	CD7		-6.24677	-5.93933	-6.36593	-6.40252	-6.30906	-6.26835	-1.21972	-2.40573	-6.2737	-6.33559	-6.41752	-1.42077	-6.27635	-6.21932	-6.41569	-6.45508	-6.03836	-6.42233	-6.25169	-6.71407	-6.28978	-6.44526	-6.64981	-6.07195	-6.33592	-6.14423	-6.26344	-6.05778	-6.0788	-5.61608	-6.09997	-6.43857	-6.7063	-6.46553	-1.86919	-3.30715
P09601	Heme oxygenase 1	HMOX1		-6.20453	-5.97151	-6.29887	-6.26852	-0.528221	-6.3405	-2.61538	-6.38788	-6.24589	-6.18954	0.727193	-1.79545	-6.23992	-6.01612	-6.3615	-4.85752	-6.22912	-6.56049	-6.16507	-6.82504	-6.35171	-6.17828	-6.52601	-6.14427	-6.27536	-6.32006	-6.29153	-6.14418	-6.07105	-5.7413	-6.16914	-6.22188	-6.70449	-6.40197	-6.32127	-6.54516
P09622	Dihydrolipoyl dehydrogenase, mitochondrial	DLD		-6.18186	-6.14447	0.484406	-0.250384	-6.29206	-6.25126	-0.83662	0.544761	-6.43124	-6.40256	0.538119	1.30756	-6.11442	-6.1975	1.2179	0.184016	-6.30886	-2.30922	-0.655663	0.207987	-6.2371	-6.17333	1.084	0.88501	-6.31704	-6.24069	0.603844	-0.0246248	-0.929081	-1.89131	0.725012	0.300441	-2.33688	-0.801986	0.559554	-0.0135551
P09651;Q32P51	Heterogeneous nuclear ribonucleoprotein A1;Heterogeneous nuclear ribonucleoprotein A1, N-terminally processed;Heterogeneous nuclear ribonucleoprotein A1-like 2	HNRNPA1;HNRNPA1L2		5.78047	5.78327	4.80827	4.95773	6.27846	6.02306	4.41937	4.6625	5.09934	5.08784	5.01907	5.2156	5.3585	3.68054	6.34163	6.57031	6.1993	6.42005	5.31483	5.35747	5.24326	3.74092	5.57983	6.1713	5.96854	6.11454	5.80478	5.59208	6.61809	5.79778	5.07664	4.20479	5.67209	5.4709	5.4679	5.8163
P09661	U2 small nuclear ribonucleoprotein A	SNRPA1		-1.23116	0.365781	-6.30671	-1.75978	-0.502785	-0.494386	-6.24558	-6.54111	1.13306	-0.781118	-3.71589	-2.68834	-2.37231	0.420121	-6.4082	-2.34756	1.77162	-0.83075	-1.89955	-1.5204	-2.32799	-1.57844	-0.152058	-1.0293	1.83667	-1.31562	-6.3505	-0.793466	-0.314918	0.311	-6.23635	-1.35067	-0.0806708	-1.16325	-0.958168	-3.25506
P09668	Pro-cathepsin H;Cathepsin H mini chain;Cathepsin H;Cathepsin H heavy chain;Cathepsin H light chain	CTSH		-6.24296	-6.04645	-6.41002	-1.06129	-6.4253	-6.20185	-6.16039	-6.53817	-6.2598	-6.2455	0.180063	-1.27379	-1.53211	-6.12936	-0.572257	-0.217249	-6.31841	-6.58285	-2.23914	-2.15022	-6.34887	-6.3763	-1.79154	-3.51811	-6.27074	-6.11301	-6.26483	-6.20045	-6.27566	-5.88473	-2.67808	-3.33646	-6.70334	-6.49733	-6.23204	-2.04274
P09669	Cytochrome c oxidase subunit 6C	COX6C		-6.09573	0.478302	-6.45659	-6.38714	-6.27632	-0.546997	-6.42321	-2.01994	-6.21215	-1.26086	-6.29902	-6.58778	-6.26104	-6.0387	-6.54438	-6.41994	-6.18577	-6.47633	-6.21572	-6.77656	-1.00053	-0.940143	-6.45462	-6.28728	-6.27026	-1.06516	-6.23362	-6.2522	-6.32678	-5.60084	-6.15495	-6.27599	-6.87193	-6.3551	-6.46628	-6.54814
P09874	Poly [ADP-ribose] polymerase 1	PARP1		4.4525	3.734	3.14029	2.34506	3.43715	3.53763	2.07616	2.9355	3.97312	3.70366	2.75987	4.13172	3.93298	4.04876	-0.417839	0.480722	3.95328	4.34901	2.3449	2.84916	3.97874	3.86182	3.24313	1.45025	3.29527	4.07144	1.24696	2.76824	4.7521	2.25899	1.43976	2.18014	5.16332	5.49307	0.710372	-1.15208
P09936	Ubiquitin carboxyl-terminal hydrolase isozyme L1	UCHL1		-6.05245	-6.01918	-6.35636	-6.18758	-6.44076	-6.35054	-6.24052	-6.37091	-6.2391	-6.31594	-6.43473	-6.56183	-6.12467	-6.22984	-6.42545	-6.59442	-0.836723	-6.55196	-6.27266	-6.8323	-6.28136	-6.42262	-6.38493	-6.11896	-6.38404	-6.2316	-6.2701	-6.33717	-6.09995	-5.7389	-6.14719	-6.35989	1.84953	-6.60682	-6.3481	-6.27295
P09960	Leukotriene A-4 hydrolase	LTA4H		-6.04664	-6.11168	1.95537	2.41987	-6.41598	-6.22639	2.00929	3.19633	-3.48258	-3.15211	2.86974	3.55696	-4.09064	-6.19929	1.23126	1.58735	-6.26868	-6.34898	-1.58937	1.73389	-6.20526	-6.34578	0.4031	1.28568	-2.43757	-6.0909	-0.12204	0.944844	-6.149	-5.72074	0.401823	0.475854	-6.68744	-6.36628	-1.92059	-1.111
P09972	Fructose-bisphosphate aldolase C	ALDOC		-6.25877	-0.366349	3.91544	3.12238	-6.3778	0.0917464	4.23399	4.4759	-3.0032	-0.161933	3.35026	4.31799	-0.0200738	-6.05048	2.7954	1.43433	-1.18521	-3.2081	3.13256	3.58958	-6.18215	-1.30122	2.77663	3.19149	-0.528357	-0.862965	3.01705	2.62444	-6.34153	-5.84154	1.21348	1.50389	-6.77975	-6.39044	0.179391	-0.668333
P0C0L4	Complement C4-A;Complement C4 beta chain;Complement C4-A alpha chain;C4a anaphylatoxin;C4b-A;C4d-A;Complement C4 gamma chain	C4A		0.392267	-0.498104	0.513944	1.09534	-0.0936594	0.4637	1.79631	2.76454	0.748438	-0.0570105	1.17657	1.79687	1.89485	1.54115	4.25122	4.48447	-1.14879	-0.511295	-1.08798	0.3191	1.24073	-2.98453	0.72813	1.25658	0.377328	-0.642995	0.758244	1.47518	0.209337	-2.02964	1.05382	0.613162	-6.65005	-6.44612	2.37263	1.76405
P0C0L5	Complement C4-B;Complement C4 beta chain;Complement C4-B alpha chain;C4a anaphylatoxin;C4b-B;C4d-B;Complement C4 gamma chain	C4B		-6.02464	-6.184	-6.46287	-6.31848	-6.32788	-6.26917	-6.35962	-6.6123	-6.35152	-6.40851	-3.95818	-6.50416	-3.46502	-6.03948	-1.85701	-0.0443177	-3.26804	-6.5622	-6.11436	-6.59079	-6.35766	-6.24931	-6.59813	-6.13118	-6.10105	-6.22743	-6.16755	-6.14549	-6.07544	-5.76126	-5.96753	-6.24463	-6.87316	-6.34841	-3.68716	-3.11816
Q71UI9;P0C0S5	Histone H2A.V;Histone H2A.Z	H2AFV;H2AFZ		4.20131	2.5385	-2.11415	0.674695	3.06861	3.02237	0.113823	1.11217	2.6295	1.62182	-0.543106	-6.7876	3.05123	3.10637	-1.19845	-2.14322	3.88615	1.09714	0.368335	-2.81856	4.44958	3.22792	0.270116	0.718258	4.33708	4.90536	-0.586342	-0.049976	4.1324	3.39223	-1.60751	0.0758151	5.35023	4.78258	0.580808	-6.47492
Q99878;Q96KK5;P0C0S8	Histone H2A type 1-J;Histone H2A type 1-H;Histone H2A type 1	HIST1H2AJ;HIST1H2AH;HIST1H2AG		-2.17434	2.3134	-6.4646	-6.35159	-0.937268	-1.13881	-3.62737	-1.64646	2.91964	2.07356	0.0513991	-6.54297	-6.2117	-6.2887	-6.43444	-0.916791	0.287331	-6.42572	-2.36076	-6.77017	1.36713	2.06083	0.971613	-6.31132	-6.31363	2.18633	1.77006	-1.88793	4.02684	1.0324	-2.99981	-6.22917	5.13464	4.62677	-6.25265	-6.45922
P0DML3;P0DML2	Chorionic somatomammotropin hormone 2;Chorionic somatomammotropin hormone 1	CSH2;CSH1		-6.15977	-6.01915	-6.4633	-6.29908	-6.29137	-6.20492	-6.42271	-6.58609	-6.34871	-6.27129	-6.48435	-6.67714	-6.15152	-6.12167	-6.48547	-6.68895	-6.32761	-6.4972	-6.18362	-6.82738	-6.10787	-6.25791	-6.57287	-6.27613	-6.25718	-6.04652	-6.34044	-6.13199	-6.17031	-5.86104	-6.22784	-6.42307	0.441133	-6.53466	-6.4146	-6.5641
P0DMN0;P0DMM9	Sulfotransferase 1A4;Sulfotransferase 1A3	SULT1A4;SULT1A3		3.49565	3.53109	3.11163	2.90928	3.99085	3.49241	3.0494	3.24661	4.4507	4.50978	2.10298	1.94687	3.16159	3.04301	6.13778	5.5924	2.49341	1.25759	4.36345	4.33328	3.51197	1.77355	3.97896	3.99726	3.80152	2.05258	4.39672	4.69913	4.0937	2.72795	3.78072	4.30085	-6.84913	-0.456078	2.48168	3.63374
P0DMV9;P0DMV8	Heat shock 70 kDa protein 1B;Heat shock 70 kDa protein 1A	HSPA1B;HSPA1A		6.11811	7.07156	6.57273	6.85802	6.00805	6.51914	6.66871	7.34665	6.60514	6.94273	6.80415	7.57666	5.92993	6.24396	5.18887	5.48253	6.47119	6.29805	4.92804	6.26537	6.55982	6.22433	5.5744	5.15346	6.3207	6.09608	5.02507	4.5805	5.12642	5.38559	4.92929	5.1466	2.18455	3.96143	4.24982	4.083
P0DN76;Q01081;Q8WU68	Splicing factor U2AF 35 kDa subunit;Splicing factor U2AF 26 kDa subunit	U2AF1;U2AF1L4		1.62722	2.82517	0.672367	0.830263	2.29245	2.00581	-0.3172	0.645376	0.541973	2.66604	-1.64511	-0.610059	0.621303	0.601332	-6.35617	-0.154842	1.24666	1.87409	-0.65715	0.799108	2.3085	1.33511	0.135846	0.293707	-0.026239	2.55294	0.294996	-0.266862	2.64128	2.26201	0.625437	-2.20047	-6.73925	3.13166	-6.29874	-1.25591
P0DN79;P35520	Cystathionine beta-synthase	CBS		-6.03598	-5.94571	-6.34779	-6.29668	-6.39542	-6.25667	-6.3011	-6.56704	-6.32008	-6.38687	-0.889684	-2.68194	-6.07571	-6.07585	-3.02044	-6.44057	-6.25239	-6.53131	-6.31008	-6.67183	-6.21671	-6.37133	-6.62441	-6.3412	-6.1119	-6.12141	-6.34318	-6.11447	-6.14548	-5.87109	-0.55482	-3.06084	-6.66071	-6.46381	-6.3527	-6.29536
P0DP25;P0DP24;P0DP23				-6.02327	-5.96284	-3.53786	-3.37159	-6.24948	-6.26483	-2.44223	-6.54743	-6.233	-6.36161	-2.32711	-6.50982	-6.31645	-6.15459	-6.34039	-6.65804	-6.06761	-6.31174	-6.27501	-6.66686	-6.10122	-6.4018	-6.56748	-6.29988	-6.30451	-6.32957	-6.18713	-6.16182	-6.26908	-5.74205	-6.041	-2.49757	-6.79394	-6.4312	-6.23586	-6.53016
P0DTE4;P0DTE5				-6.04195	-5.96197	-6.2826	-6.29291	-6.44053	-6.31715	-6.36679	-6.37949	-6.26601	-6.20023	-6.31103	-6.59286	-6.23682	-6.14281	-6.43165	-6.63021	-6.14517	-6.29629	-6.2989	-6.59502	-2.49681	-6.16253	-6.6796	-6.14994	-6.20593	-6.27478	-6.31125	-6.05197	-6.20078	-5.83196	-6.11862	-6.44753	-6.61092	-6.33761	-6.46048	-6.48921
P10155	60 kDa SS-A/Ro ribonucleoprotein	TROVE2		-6.17034	-1.31822	-1.26182	-3.23779	-6.29435	-1.6857	-3.20249	0.283376	-6.31557	-0.985735	-2.19798	0.1035	-0.479342	-6.22618	-0.770753	-2.79531	-6.09957	-6.44637	-0.954028	0.227405	-6.23893	-6.26381	-1.42213	-0.286913	-2.41403	-1.18139	-1.18829	0.223401	-0.731884	-5.85436	-1.22372	-1.62012	-6.67718	-6.45364	-2.01667	-1.16417
P10253	Lysosomal alpha-glucosidase;76 kDa lysosomal alpha-glucosidase;70 kDa lysosomal alpha-glucosidase	GAA		-6.23149	-3.08307	0.688969	-1.03725	-6.34283	-6.12695	0.0175151	0.476906	-3.69204	-2.26011	2.35834	2.10059	-6.32328	-6.06889	0.90765	0.547323	-6.1903	-6.52066	0.000974133	0.268314	-6.32549	-2.91191	1.03672	0.292148	-6.14149	-4.11769	0.382695	-0.526777	-6.24659	-5.86033	-0.653794	-1.04051	-6.65987	-6.33887	0.241421	1.26099
P10301	Ras-related protein R-Ras	RRAS		-6.16679	-2.76379	-2.42522	-2.34545	-6.38214	-6.36521	-1.18127	-1.23938	-6.46467	-6.13119	-2.66808	-0.409531	-6.08309	-6.06685	-6.45506	-6.61673	-6.11466	-6.52131	-6.08206	-6.8353	-6.23288	-6.4171	-2.95696	-3.18551	-6.3347	-6.10845	-6.26085	-6.1937	-3.00257	-2.20641	-6.17765	-6.21943	-1.26518	-6.41607	-6.31183	-6.55923
P10321	HLA class I histocompatibility antigen, Cw-7 alpha chain	HLA-C		-6.23426	-0.248168	0.390644	-1.66997	-6.29291	0.346254	0.871858	0.83209	0.402174	-0.0218854	1.72155	2.01224	-0.924957	-2.3416	0.37204	0.315268	-2.6736	-6.54165	-0.863715	0.140129	-6.15065	-6.25933	-0.636813	-0.43025	0.0878006	0.341029	-6.22965	0.389335	0.57528	-1.98402	-0.158335	-6.44811	-6.78448	-0.511996	-0.0839765	2.4741
P10412	Histone H1.4	HIST1H1E		6.98304	5.64061	3.11825	1.93363	5.64725	5.94403	3.52352	1.40468	3.51966	4.77357	2.60229	4.4335	7.04641	5.63762	-0.676373	-0.777294	6.65248	6.73707	3.7097	2.4356	6.1499	7.19449	2.10068	0.519662	6.72981	7.21525	0.185149	0.997812	7.61295	4.59138	2.12942	2.44501	7.95919	8.5929	0.715028	1.6483
P10451;CON__P31096	Osteopontin	SPP1		-6.25144	-5.99391	-6.43619	-6.17484	-6.41478	-6.14101	-6.29012	-6.58664	-6.43419	-6.3302	-6.49665	-6.67441	-6.12267	-6.1747	-0.1941	-0.877599	-6.19611	-6.55475	-6.05192	-6.62575	-6.09043	-6.42836	-6.56184	-6.06347	-6.34478	-6.12395	-6.22701	-6.244	-6.26677	-5.71702	-6.13248	-6.32081	-6.8771	-6.35131	-6.4644	-6.27846
P10515	Dihydrolipoyllysine-residue acetyltransferase component of pyruvate dehydrogenase complex, mitochondrial	DLAT		0.474992	1.02577	-0.360144	-0.126691	2.01146	1.24167	-0.43549	0.844598	0.18945	0.731485	0.508786	0.047528	1.45443	-0.134026	1.48806	0.218843	-2.4433	2.92871	1.31519	0.497744	-0.173255	2.43523	0.260967	-0.51915	-6.2066	1.6006	1.24441	0.859802	-0.296294	1.9975	1.01485	1.5347	-1.04741	-2.06594	-0.438711	2.9786
P10586	Receptor-type tyrosine-protein phosphatase F	PTPRF		-5.96467	-6.01364	-6.37934	-6.27426	-6.21662	-6.27971	-6.20205	-6.41056	-6.42387	-6.13407	-6.26395	-6.67221	-6.17743	-6.22241	-3.05259	-6.50873	-6.22861	-6.42341	-6.07516	-6.70624	-6.3538	-6.21771	-3.45206	-6.1705	-6.38815	-6.25558	-6.07876	-6.05662	-6.16533	-5.76089	-6.07881	-6.23499	-6.75111	-6.35807	-6.49035	-6.39652
P10599	Thioredoxin	TXN		1.56401	-6.13843	1.99969	3.46066	-6.42956	-3.22519	3.81101	3.85909	-6.48128	-6.16708	2.83804	4.36829	-6.2167	-6.00099	-0.0527779	3.14056	-1.28572	-6.55908	4.00299	4.99162	-6.30447	-6.17089	3.26989	-0.52378	-2.54731	-6.26119	1.9016	3.33553	-1.87735	0.529486	3.3342	3.48355	-6.81091	-6.54384	1.82252	2.86335
P10606	Cytochrome c oxidase subunit 5B, mitochondrial	COX5B		1.41267	-1.16279	-0.356365	-6.33789	-6.49016	-1.21485	0.67954	-0.829976	-6.30598	-6.38808	-0.867532	0.227944	-6.1311	-5.99801	-6.50855	-6.43906	-6.08739	-6.33899	-2.74906	0.405614	-2.6246	-1.6662	-6.60405	-0.778133	-1.87759	-0.898665	0.0877251	1.06751	-6.09143	-1.95864	-6.01696	-1.66882	-6.83202	-6.43664	-6.34908	0.0748946
P10619	Lysosomal protective protein;Lysosomal protective protein 32 kDa chain;Lysosomal protective protein 20 kDa chain	CTSA		-6.00113	-5.99256	0.715462	0.859854	-6.36571	-6.199	-0.31881	2.35838	-6.35336	-2.39176	2.12668	1.76879	-6.25747	-6.06123	-0.793367	-2.59666	-6.30133	-2.69928	0.160073	-0.157635	-2.23322	-6.20514	1.29714	-1.15877	-6.25456	-6.16702	0.0910895	-0.0475774	-6.30096	-5.78122	0.217644	0.0400613	-6.74061	-6.51921	0.787475	1.50142
P10620	Microsomal glutathione S-transferase 1	MGST1		0.879384	0.644636	-2.27078	-6.31185	-2.94285	0.709897	-0.665695	-6.36975	-1.05773	0.158425	-1.50907	-2.66942	-0.152148	-0.558321	-1.7074	-0.492444	-1.27341	-6.51807	-1.29216	0.195474	-0.981371	-1.08392	0.553613	0.650681	0.142907	-1.68677	0.842069	1.08584	-1.47141	2.15161	-2.20823	1.73156	-2.82874	1.87631	1.29863	1.62859
P10644	cAMP-dependent protein kinase type I-alpha regulatory subunit;cAMP-dependent protein kinase type I-alpha regulatory subunit, N-terminally processed	PRKAR1A		-2.43856	-1.80054	-1.89045	-6.22077	-0.361599	-6.29674	-1.1201	-0.407649	-0.898009	-6.15415	0.44587	0.350763	-1.42476	-2.75034	0.615327	0.980037	-0.540548	-2.66786	-1.35788	-0.414916	-4.50298	-3.2123	-0.203685	-0.595371	-1.41324	-2.77155	-6.10145	-2.1524	-0.415581	-5.80474	-1.5056	-0.301559	-6.83574	0.121316	-3.05581	-6.47293
P10646	Tissue factor pathway inhibitor	TFPI		-0.123211	1.75721	0.775713	-0.258895	1.27903	1.00679	0.232754	0.93445	1.2971	1.98948	-0.905156	0.80754	0.604545	1.38257	-6.34074	0.902711	-0.0618737	1.07245	1.18858	0.81248	1.82283	1.4225	0.829081	1.30617	-2.07202	1.29153	-0.0025646	0.492305	1.05877	0.240261	-6.08733	-6.44727	-6.7906	-6.36178	-1.08602	-0.386051
P10768	S-formylglutathione hydrolase	ESD		-6.07007	-5.96456	1.80141	0.946459	-6.45678	-2.66567	-1.53477	1.00252	-6.34254	-6.21218	-1.34237	1.11173	-3.82386	-3.30468	1.11983	1.39876	-6.30945	-6.32218	0.166175	-1.6853	-6.18559	-1.20581	0.0368524	1.98036	-2.88537	-6.24898	0.426069	1.71511	-6.11296	-5.86741	0.325467	-0.355622	-6.635	-6.58986	-2.37687	0.410305
P10809	60 kDa heat shock protein, mitochondrial	HSPD1		8.3627	7.30996	9.05586	9.14563	8.15895	7.86906	9.28636	9.23149	7.82853	7.58717	9.76665	9.84552	7.56247	7.39763	8.14213	8.72985	7.94421	8.05842	8.26471	9.57379	7.37545	7.33046	9.0848	9.12372	7.29193	7.32611	7.92589	9.03302	6.6823	6.43952	8.47014	8.62942	7.63521	8.23602	9.39516	9.40259
P10909	Clusterin;Clusterin beta chain;Clusterin alpha chain	CLU		2.012	2.17079	0.217334	-0.584236	4.99733	3.26871	1.4497	0.647309	5.07898	5.05424	2.44019	2.84929	5.75129	4.73843	0.99323	0.250914	2.05844	2.30243	-2.67414	-1.31466	4.03946	3.30019	-6.65707	-2.2263	5.07691	4.13231	-3.22398	-6.24269	1.74069	-0.446346	-2.85767	-2.96606	-2.38766	2.4911	-1.14248	-6.52818
P11021	78 kDa glucose-regulated protein	HSPA5		6.48595	7.1106	8.24505	8.55003	7.08341	7.52696	8.39218	8.3187	7.44953	7.01353	8.3727	8.59308	7.1579	6.78601	6.96779	7.71628	6.48374	7.09669	7.97423	8.60709	6.85192	5.87873	8.18086	8.04146	7.03979	7.01768	7.81802	7.52928	7.88381	6.98119	8.3255	8.74795	5.86917	5.69918	8.07635	8.01894
P11047;Q9Y6N6	Laminin subunit gamma-1	LAMC1		-6.00024	-5.90306	-2.30991	-1.75719	-6.48175	-6.09533	-1.33038	-1.68	-6.42211	-6.34343	-0.564506	0.598745	-1.48805	-6.04545	-2.81022	-2.24325	-6.18843	-2.48466	-2.52742	-1.53793	-6.2219	-6.19271	-4.08781	-0.877306	-6.14008	-6.29055	-4.92833	-6.07495	-6.32394	-5.70697	-6.17528	-6.26392	-2.03255	2.67245	-1.74959	-0.926375
P11117	Lysosomal acid phosphatase	ACP2		-6.13031	-5.91835	-6.44165	-6.11627	-6.28779	-6.15244	-6.19412	-2.78091	-6.47085	-6.1313	-6.33877	-6.75477	-6.26685	-6.27588	-2.41964	-6.51857	-6.23814	-6.39835	-6.20431	-6.75754	-6.21155	-6.19795	-6.41153	-6.20918	-6.17242	-6.33274	-6.20952	-6.17505	-6.28199	-5.76099	-6.16577	-6.24327	-6.83855	-6.45632	-6.3187	-6.48986
P11142	Heat shock cognate 71 kDa protein	HSPA8		5.46252	5.86241	6.74403	6.52795	5.22616	6.13668	6.16102	6.63728	6.06392	6.38244	6.49595	6.99436	6.37681	5.66654	6.94842	6.76645	5.7717	6.11383	6.21725	6.5613	5.70964	5.99573	6.7323	6.19558	6.15465	5.7403	5.94242	6.44368	5.75001	5.2183	6.7231	7.07218	3.74623	5.09353	6.98276	6.73197
P11150	Hepatic triacylglycerol lipase	LIPC		-6.04095	-5.95409	-6.43475	-6.34147	-6.44114	-6.33334	-6.39061	-6.44573	-6.32608	-6.21756	-6.38469	-6.64402	-1.16655	-6.12909	-3.29871	-6.57564	-6.18308	-6.34979	-6.30006	-6.70941	-6.25201	-6.318	-6.66492	-6.16633	-6.12518	-6.14525	-6.20086	-6.33666	-6.192	-5.86926	-6.10487	-6.20617	-6.85649	-6.56517	-6.4429	-6.54134
P11166	Solute carrier family 2, facilitated glucose transporter member 1	SLC2A1		0.22622	1.05355	1.37405	0.0189151	0.32644	2.25879	1.64389	1.6599	-1.22998	1.39011	2.11022	3.62195	1.42113	1.66935	0.520765	0.979692	1.24226	1.58675	-6.11567	1.41766	1.18899	0.0316282	-0.144137	0.322471	1.90836	2.37906	-1.46729	-0.748121	-0.0931266	2.36783	-1.21702	0.137292	-6.65367	-1.44996	3.68057	4.64589
P11169;Q8TDB8	Solute carrier family 2, facilitated glucose transporter member 3;Solute carrier family 2, facilitated glucose transporter member 14	SLC2A3;SLC2A14		-0.272445	-0.544589	-2.77478	2.91587	1.06428	1.40639	1.61223	2.5356	-6.2343	-1.27882	4.47958	5.25923	3.00586	-1.51178	3.37427	3.1528	3.34983	1.54433	2.59902	3.14645	2.34602	1.73694	3.04084	2.43978	3.08738	2.07032	0.285404	2.58752	2.30267	0.646691	2.73284	3.46702	-6.74424	-6.60875	1.53994	1.36194
P11171	Protein 4.1	EPB41		-6.24606	-6.031	-6.26114	-6.38796	-6.29261	-6.29986	-6.29144	-6.4912	-6.50245	-6.33661	-6.52163	-6.57118	-2.92801	-6.25678	-6.5364	-6.43718	-6.22904	-6.45849	-6.15761	-6.54793	-6.13085	-6.28604	-6.63744	-6.17487	-6.10467	-6.32893	-6.35092	-3.27894	-3.96734	-5.60174	-6.07368	-6.28878	-6.87134	-6.47161	-6.23699	-6.3868
P11172	Uridine 5-monophosphate synthase;Orotate phosphoribosyltransferase;Orotidine 5-phosphate decarboxylase	UMPS		-6.03866	-0.515437	-1.32257	-0.320137	-2.67182	-6.18595	-6.18765	-0.856529	-6.22225	-0.78817	-2.52987	-6.72508	0.266992	-6.15455	-0.364689	-2.17566	0.53075	-6.41599	0.00527344	-0.0273004	-6.14932	0.415441	-0.354879	-0.858207	-0.384907	-2.09971	-6.32355	-1.54879	0.407734	-1.43476	-6.2155	-1.48025	-0.0395713	-6.37753	-2.41299	0.333681
P11177	Pyruvate dehydrogenase E1 component subunit beta, mitochondrial	PDHB		0.0964141	0.973916	1.38806	2.4178	2.46889	0.867939	2.20023	2.75979	0.516006	0.722712	1.35891	1.64227	1.87833	0.98477	1.96615	2.00158	0.209738	1.19498	2.05888	2.12121	1.03176	0.876279	2.06319	1.74447	1.76858	1.38588	0.667808	2.47965	2.07089	1.67868	0.974552	1.49397	0.952674	-1.65834	1.74697	1.97276
P11182	Lipoamide acyltransferase component of branched-chain alpha-keto acid dehydrogenase complex, mitochondrial	DBT		-6.22508	-6.10133	-6.30057	-6.36489	-6.23363	-1.7374	-6.23245	-6.33523	-2.81092	-1.36156	-6.46939	-6.68119	-6.34292	-6.15475	-6.33361	-6.42088	-2.53032	-6.29259	-1.8595	-6.67185	-6.29179	-6.20862	-6.62062	-6.11161	-6.15549	-6.07755	-6.25452	-6.30906	-1.9741	-5.64473	-6.18468	-6.39431	-6.58773	-6.49883	-6.35808	-6.2964
P11216	Glycogen phosphorylase, brain form	PYGB		-1.49809	0.333344	1.03553	1.62352	0.225436	0.370126	2.7936	3.03676	0.0233146	1.22624	2.28213	2.88051	-0.198512	-0.824068	1.7455	2.51883	-1.66055	-6.45397	1.17239	2.47327	-0.0172347	0.590035	1.92246	2.14944	-0.971389	-2.70931	0.493294	1.59377	-1.98663	-2.00161	0.875349	1.58217	-6.58943	-6.40674	-0.619575	-2.26709
P11233	Ras-related protein Ral-A	RALA		-0.126326	-1.10801	-6.42953	-6.25138	0.330068	0.439374	-0.155969	-6.35552	0.625917	0.876285	-2.27501	-1.26075	0.687306	-0.10766	-1.62965	-0.159395	-1.4274	-0.963045	-1.19592	-1.43015	-1.60094	-0.151531	-6.38162	-6.19366	-0.68951	0.0769949	-6.33726	-6.23005	-2.88607	-0.198872	-1.27649	-1.78408	-6.71039	-2.31623	-1.58759	0.362871
P11234	Ras-related protein Ral-B	RALB		-6.25015	-2.07449	-2.07603	-1.56169	-6.3691	-6.1493	-1.71929	-1.73923	-6.43609	-6.17544	-6.40921	-2.78143	-2.03184	-6.04412	-6.5119	-6.56229	-6.30444	-6.5408	-6.18288	-6.63048	-6.23367	-0.912398	-3.34304	-6.21638	0.156857	-6.05384	-6.35026	-6.25304	-2.18503	-1.54756	-6.00999	-6.2311	-6.67166	-6.52397	-6.39854	-0.819604
P11279	Lysosome-associated membrane glycoprotein 1	LAMP1		-6.16132	-6.1434	-0.931406	-1.34145	-6.41061	-6.33668	-0.866699	-0.46424	-6.40185	-6.13142	1.21108	-1.25346	-1.78298	-6.10608	0.165416	-1.67511	-6.32285	-6.45158	-6.3	-1.24588	-6.10145	-6.36507	-1.53658	-1.17345	-6.28164	-6.11252	-1.76151	0.781622	-6.32636	-5.71739	-4.70506	-2.31096	-6.66429	-6.6076	-6.48134	1.21861
P11310	Medium-chain specific acyl-CoA dehydrogenase, mitochondrial	ACADM		1.65703	0.362959	2.56984	2.9788	1.87827	0.516513	2.37118	2.23652	1.26123	1.40376	2.45058	2.29287	0.972362	-0.387079	2.23299	1.9069	-0.446825	1.49221	2.38132	3.43371	-1.05137	-0.171379	2.02949	3.23563	0.873764	-1.07887	2.54602	3.03023	1.36654	0.779834	1.712	2.28169	1.79737	-1.04312	0.596924	1.10175
P11387;Q969P6	DNA topoisomerase 1	TOP1		3.21521	2.69579	-0.914667	-0.468127	2.50707	2.39625	-0.488093	-0.119373	1.52883	1.23749	-0.79474	0.780783	4.07235	3.11218	-6.36603	-3.98798	2.7748	3.35734	-2.43299	-1.02235	3.32474	4.03935	-2.34337	-1.99688	3.27545	4.12652	-6.08292	-2.60202	4.86134	3.6083	-2.65411	-6.26413	4.33592	4.68809	-6.34107	-2.7786
P11388	DNA topoisomerase 2-alpha	TOP2A		-1.38974	-0.924115	-6.31011	-2.58917	-6.21027	-1.13231	-6.33982	-6.43483	-0.579108	-6.41331	-6.31641	-6.7758	1.8289	1.26239	-6.52773	-6.44452	-0.162837	1.15673	-2.82929	-6.74286	1.54307	1.19553	-6.57064	-4.03819	1.57181	1.78618	-6.20814	-6.22353	1.95962	0.326345	-6.12593	-2.20379	2.14115	2.38596	-6.49287	-6.4418
P11413	Glucose-6-phosphate 1-dehydrogenase	G6PD		-1.03341	1.81613	1.12752	2.4906	2.25397	1.92048	3.41624	3.59701	1.22283	1.90609	3.91027	4.15168	-0.0799808	0.0616495	3.02945	1.91928	0.524763	-2.06493	1.52896	1.80999	1.93767	1.95042	-1.7258	0.303607	2.40363	0.567213	1.63696	1.84739	1.19554	-0.285076	2.874	3.6865	-1.35552	-6.46084	2.36219	3.23865
P11498	Pyruvate carboxylase, mitochondrial	PC		2.37679	3.39067	3.25998	3.16781	3.99243	3.28021	3.37414	4.39664	4.34154	4.32612	3.52991	3.65038	3.90161	2.56279	3.61506	3.94306	3.131	3.71141	3.96338	3.81358	3.86932	3.35547	4.04901	3.45084	3.51369	3.23198	3.83989	3.57246	2.71574	2.93152	1.95506	1.86262	-3.82822	0.712287	2.89274	3.93487
P11532	Dystrophin	DMD		-5.96921	-6.00348	-6.21213	-6.11524	-6.47784	-6.13024	-6.42067	-6.39827	-6.29068	-6.36651	-6.46929	-2.62656	-6.31568	-6.02646	-2.64056	-2.67032	-6.13882	-6.53506	-6.28973	-6.69872	-6.35155	-6.44324	-6.47363	-6.3117	-6.1557	-6.04477	-6.13932	-6.28724	-6.05167	-5.88679	-6.05858	-6.34099	-6.80605	-6.54825	-3.33756	-2.69974
P11586	C-1-tetrahydrofolate synthase, cytoplasmic;Methylenetetrahydrofolate dehydrogenase;Methenyltetrahydrofolate cyclohydrolase;Formyltetrahydrofolate synthetase;C-1-tetrahydrofolate synthase, cytoplasmic, N-terminally processed	MTHFD1		1.55039	0.723591	1.95136	1.66825	1.61727	1.76113	1.15078	1.12652	1.79548	2.04881	0.143122	1.15704	1.23109	1.07989	1.57595	2.44808	-0.440813	0.190616	1.75991	3.09247	1.33736	2.03135	1.64872	2.27696	1.84478	1.15283	2.25852	1.63007	2.45709	2.7417	2.14586	3.10451	3.68308	-0.439599	1.96327	-0.0545501
P11678	Eosinophil peroxidase;Eosinophil peroxidase light chain;Eosinophil peroxidase heavy chain	EPX		-6.22251	-6.0029	-6.30073	-6.34046	-6.38619	-6.15646	-6.23701	-6.54135	-6.22409	-6.40572	-6.26848	-6.59005	1.07778	-0.171547	-6.49168	-6.47901	-6.12555	-2.89439	-6.23602	-6.56684	-6.34743	-6.42978	-6.66156	-6.20167	-6.20595	-6.32231	-6.20155	-6.3365	-6.25418	-4.22957	-6.06976	-6.23518	-6.66539	-6.48307	-6.32174	-6.31537
P11717	Cation-independent mannose-6-phosphate receptor	IGF2R		-1.95151	-5.94086	0.189028	0.116194	-6.47081	-3.19144	0.635676	0.838505	-2.00541	-6.3388	1.46822	2.17845	-2.83712	-6.07622	0.675644	2.17679	0.110283	-2.12231	-0.723123	1.85464	-1.60285	-6.17325	0.807879	1.31458	-6.15121	-0.896566	-0.454403	1.95401	-6.14921	-5.71993	-0.883491	0.700689	-0.655849	-6.58542	1.87229	2.66066
P11766	Alcohol dehydrogenase class-3	ADH5		-1.33841	0.866868	2.20308	2.47975	1.68384	1.45396	2.27508	2.65131	1.98808	1.41591	1.78682	3.04673	1.44434	-6.15563	1.45642	2.6801	0.0983138	0.157005	2.22939	1.44595	-0.567933	0.0384762	0.91655	1.68662	0.477536	0.581829	1.12046	-0.513094	0.676075	1.59309	2.92626	2.74455	-6.83731	1.17871	-0.145007	-0.220214
P11908	Ribose-phosphate pyrophosphokinase 2	PRPS2		-6.14656	-5.943	-6.39334	-6.38396	-2.94115	-6.37337	-6.28957	-6.58447	-6.36035	-3.36998	-6.42014	-6.55213	-6.24922	-6.09096	-6.38032	-2.52935	-6.24421	-6.52926	-6.30808	-6.77079	-3.18667	-6.44478	-2.97033	-6.23208	-6.38945	-6.31035	-6.12938	-6.30016	-3.36675	-5.82507	-5.97837	-6.31901	-3.86129	-6.60636	-3.08442	-6.45406
P11940;Q96DU9	Polyadenylate-binding protein 1	PABPC1		0.634448	1.90161	2.99574	3.01498	3.07982	2.31104	2.69046	2.92176	2.69453	2.88617	4.15764	3.82067	2.05866	1.9392	3.32466	3.72299	-0.158104	2.82373	3.66845	4.27328	2.18124	0.616187	3.6746	3.90681	1.43577	1.71977	3.00214	4.2388	2.52645	0.310334	3.96322	3.65215	-6.70862	0.107136	3.6952	3.92662
P12004	Proliferating cell nuclear antigen	PCNA		-6.07613	-0.760926	3.10581	1.94402	-1.43028	-6.18127	0.370439	-0.0574155	-0.834846	-0.713905	2.01861	2.56805	-6.14189	-1.65344	1.31141	2.90809	-0.460866	-1.71105	0.277865	2.96559	-1.39826	-0.901602	1.52997	1.07415	-0.550015	-2.66924	1.93208	-0.227121	-0.755466	-1.14368	2.29933	2.80279	0.424915	-0.217524	1.58072	0.567469
P12074	Cytochrome c oxidase subunit 6A1, mitochondrial	COX6A1		-6.14153	-6.15154	-6.36678	-6.2497	-6.42964	-6.29354	-6.33297	-6.52117	-6.31342	-6.38801	-6.49254	-6.60454	-6.26079	-6.01747	-6.50467	-6.67563	-6.20221	-6.54968	-6.22828	-6.54706	-6.15715	0.939945	-6.61803	-6.16061	-6.23988	-6.14958	-1.9545	-6.23736	-6.18342	-5.63615	-6.01916	-6.21448	-6.63014	-6.61554	-6.48959	-6.54975
P12081	Histidine--tRNA ligase, cytoplasmic	HARS		-5.96244	-6.13586	-1.52231	-2.21378	-6.21403	-6.19591	-1.35904	-0.475171	-6.44327	-6.31097	-0.079366	-0.0038849	-2.03839	-6.07144	0.104774	0.241026	-6.30114	-6.29278	-1.18492	0.149621	-6.25143	-6.37757	-0.86202	-0.805369	-2.04545	-6.21796	-2.30461	0.0196855	-2.59179	-5.85566	0.404167	0.28335	-6.58123	-6.48061	-6.31239	0.871474
P12109	Collagen alpha-1(VI) chain	COL6A1		-5.98539	-6.01276	-6.33495	-6.36504	-6.40423	-6.31319	-6.38366	-6.58525	-6.47363	-6.35661	-6.43849	-6.58117	-6.20755	-6.04041	-6.47153	-6.56052	-6.09407	-6.36959	-6.30679	-6.80852	-6.31751	-6.3922	-6.53865	-6.15374	-6.34784	-6.33307	-6.16328	-6.19461	-6.16192	-5.8425	-6.07827	-6.23062	-0.99798	-6.49713	-6.36576	-6.48512
P12111	Collagen alpha-3(VI) chain	COL6A3		-6.00017	-6.17038	-6.48718	-6.27399	-6.3645	-6.39278	-6.40878	-6.59398	-6.36296	-6.23965	-6.53307	-6.60639	-2.47036	-6.2826	-6.42058	-6.60411	-6.14007	-6.39089	-1.66853	-6.68712	-6.12777	0.433356	-6.38057	-1.96878	-6.26957	-6.20863	-6.25368	-6.04101	-6.09203	-5.60188	-6.12159	-6.35457	-6.60264	-6.49611	-6.44577	-6.4227
P12235	ADP/ATP translocase 1	SLC25A4		-3.42085	-0.336343	-6.25812	-3.18288	-2.32684	-0.60072	-0.0853579	0.985275	-6.44056	0.138091	0.701236	0.780273	0.696858	-1.57604	-1.75062	-2.33308	-0.840489	-6.32978	-6.14109	-6.70534	-2.79594	-0.17452	-6.39842	-2.29759	-0.86862	-6.06363	-6.31442	-6.06989	-6.25527	0.675381	-5.95875	-2.8928	-3.14764	-2.04281	-3.07899	-6.33154
P12236	ADP/ATP translocase 3;ADP/ATP translocase 3, N-terminally processed	SLC25A6		5.39487	5.61949	3.85588	3.11647	5.95387	5.06316	5.16976	4.24028	5.7655	5.84228	5.04229	5.13997	6.68559	5.03193	3.86413	3.98835	5.66459	5.2733	4.06856	4.31634	4.54485	5.60446	4.88946	3.65938	5.40163	4.82563	3.18764	3.62469	5.96344	4.49899	2.83677	3.24218	6.29973	5.79943	4.59374	5.39211
P12259	Coagulation factor V;Coagulation factor V heavy chain;Coagulation factor V light chain	F5		-6.04751	-5.97602	-6.40824	-6.24201	-6.3065	-6.38056	-6.20308	-6.34224	-6.41232	-6.12869	-2.83479	-6.51974	-1.51762	-6.15225	-6.4368	-6.48412	-6.04648	-6.54948	-6.2754	-6.71638	-6.06647	-6.2508	-6.62963	-6.24731	-6.30371	-2.38294	-6.34892	-6.26509	-6.09624	-5.64374	-6.11091	-6.40863	-6.65038	-6.43318	-6.3864	-6.55029
P12268	Inosine-5-monophosphate dehydrogenase 2	IMPDH2		1.5914	2.52677	2.68941	2.39535	2.89053	3.08368	1.68299	2.74574	3.74076	3.08263	2.41738	1.89479	3.71304	2.35455	1.76108	1.81024	2.544	2.07018	2.04115	3.04124	3.3765	2.43776	3.14925	1.7371	2.37908	3.32672	2.44603	1.9649	2.13497	1.72575	2.53111	2.53048	-0.633449	2.93438	2.40587	0.864524
P12270	Nucleoprotein TPR	TPR		1.65993	1.47078	0.245902	0.46096	2.6955	2.93978	0.894964	-1.20807	1.71174	2.10282	1.09058	1.18585	2.48861	0.946248	0.591835	0.497283	2.871	2.98156	-2.58646	0.759267	3.38223	2.02842	0.501545	-2.57503	2.59387	2.80585	-6.19902	-1.59667	3.45697	1.80844	-1.16869	-1.57388	1.7995	1.49674	1.55925	1.42993
P12277	Creatine kinase B-type	CKB		-6.06052	-5.9912	2.06172	0.442001	-2.04951	-6.24515	0.416697	0.479551	-2.84547	-1.75146	0.571272	1.17968	-2.36818	-6.09683	-6.54468	-0.413489	-6.03514	-6.40336	-0.280966	0.838725	-6.22057	-6.39808	0.858949	-0.37893	-6.304	-6.20252	-0.121501	-6.28691	-1.01869	-5.64542	-0.251664	-0.64411	1.79169	-6.48219	-6.20257	-6.47112
P12644	Bone morphogenetic protein 4	BMP4		-6.23861	-2.95916	-6.48979	-6.36174	-6.27935	-6.27252	-6.32985	-6.41684	-6.40309	-6.23027	-6.31624	-6.7342	-3.03605	-6.08017	-6.50176	-6.56694	-6.22486	-6.53851	-6.18938	-6.77114	-6.21609	-6.34891	-6.60634	-6.28583	-6.25073	-3.02843	-6.29836	-6.25563	-6.26042	-5.80246	-6.10271	-6.23911	-6.65177	-6.41156	-6.38291	-6.4674
P12694	2-oxoisovalerate dehydrogenase subunit alpha, mitochondrial	BCKDHA		-1.46176	-0.923782	-1.78186	-0.895233	-1.12815	-3.46406	-1.93446	0.0180594	-0.933548	-0.786355	-6.39015	-1.69531	-6.15422	-2.06362	-2.8908	-2.23219	-2.63251	-3.75433	-6.28387	-1.51341	-4.0852	-2.24788	-6.52588	-2.02479	-2.68103	-1.73436	-6.21398	-6.1966	-3.0749	-1.49492	-6.23064	-6.40514	-6.81179	-6.5018	-1.65653	-0.604656
P12814	Alpha-actinin-1	ACTN1		-6.10382	-1.79627	2.67514	3.44277	-0.060617	-1.29905	3.29871	2.79604	-6.2063	-2.81	3.17706	3.74	-6.37367	-6.00708	3.21378	3.49373	-3.8615	-0.874369	3.36419	3.95487	-2.50088	-6.22966	3.63295	2.60966	0.402576	-0.909678	2.18389	3.53144	-2.2906	-5.69635	2.34293	2.68041	-6.81578	-6.46038	1.61471	3.00083
P12830	Cadherin-1;E-Cad/CTF1;E-Cad/CTF2;E-Cad/CTF3	CDH1		-5.99089	-5.9936	-6.33108	-6.31888	-6.22437	-6.27061	-1.44308	-0.995844	-6.44076	-6.22801	-0.209095	-0.532746	-6.22191	-6.15894	-1.11287	-2.87215	-6.15301	-6.31637	-0.487457	-2.65429	-6.33891	-6.40552	-6.60524	-6.23854	-6.10506	-2.89057	-6.15375	-6.17105	-6.31457	-5.67477	-6.23427	-6.43872	-6.81045	-6.52244	-6.33742	-6.52901
P12883	Myosin-7	MYH7		-6.2081	-6.17737	-6.30955	-6.22839	0.843413	2.93087	-6.13727	-6.48448	-0.422731	1.73833	-6.46704	-6.63955	-6.34774	-6.2914	-6.27306	-6.63886	-6.14666	-6.39362	-6.09783	-6.59423	-2.31435	-6.4052	-6.44494	-6.08621	-6.34957	-6.30892	-2.63067	-6.25678	-6.16118	-5.81522	-6.02321	-6.31671	-6.77309	-6.34996	-6.37275	-6.48272
P12931;P06239	Proto-oncogene tyrosine-protein kinase Src	SRC		0.491545	-1.01565	-6.3936	-6.16356	-0.498607	-1.27691	-6.38131	-6.55996	-0.451251	-0.775299	-6.33783	-6.73318	-1.02194	-3.20582	-2.68852	-2.63055	1.07	0.338724	-6.31349	-3.28737	0.582658	-1.85172	-6.54469	-1.64055	-6.09088	-1.56323	-6.32956	-6.28573	-2.1104	0.0871822	-6.2267	-2.82338	-6.72866	-2.26109	0.0874121	-1.23737
P12955	Xaa-Pro dipeptidase	PEPD		-6.02086	-5.90378	0.567561	-0.927434	-6.43415	-6.23518	-3.60288	0.257032	-6.29688	-6.21201	-0.357177	1.06615	-6.21144	-6.09908	-1.70453	0.124035	-6.19388	-6.55596	-0.480895	0.314696	-6.28468	-6.16688	-2.23352	-1.38191	-6.12398	-6.13559	-3.65393	-0.967745	-6.07426	-5.68822	-2.10588	-0.65906	-6.69091	-6.47815	-6.43937	-6.38626
P12956	X-ray repair cross-complementing protein 6	XRCC6		3.78608	4.47548	3.9492	3.47622	4.59139	3.50798	3.31697	4.01812	4.30698	4.65643	4.37932	4.60361	3.95903	4.63707	3.11275	3.84669	4.73293	4.712	3.71796	4.19435	4.31308	4.3808	4.47798	3.02284	4.52934	4.09754	2.77006	4.03562	4.89754	4.82236	3.35029	3.07372	4.33466	4.31947	3.93913	3.98247
P13010	X-ray repair cross-complementing protein 5	XRCC5		4.8655	3.94802	3.3208	4.16102	4.19757	5.01443	4.02644	3.79817	4.68373	4.65703	3.53419	4.42838	2.82351	3.52902	3.77347	3.21951	4.87108	4.95979	2.38352	4.02311	3.73759	4.40828	3.94365	3.97863	4.36703	3.63501	3.40516	3.20713	3.97199	3.37422	2.72948	2.76296	3.50166	3.65588	3.59523	4.58735
P13073	Cytochrome c oxidase subunit 4 isoform 1, mitochondrial	COX4I1		0.608934	2.52285	1.67888	1.27586	1.45026	2.17375	2.00765	1.35556	0.227244	2.34588	2.50409	2.15579	3.50395	2.49324	-1.63989	1.5277	2.78367	2.97713	-0.00920176	1.932	3.27713	3.27334	1.87957	0.923279	3.38415	1.46915	0.225601	-0.400861	3.73533	2.0145	-6.16239	-1.63847	-1.56425	-2.23921	-0.144908	1.8384
P13164;Q01629;Q01628	Interferon-induced transmembrane protein 1;Interferon-induced transmembrane protein 2;Interferon-induced transmembrane protein 3	IFITM1;IFITM2;IFITM3		-2.15367	-6.09105	-6.29139	-6.29007	-6.43336	-2.69344	-6.252	-6.36694	-2.62463	-6.36607	-6.40873	-2.35676	-6.3193	-6.03951	-6.46937	-6.54451	-6.08753	-6.3572	-6.05815	-6.73697	-2.75376	-2.78062	-6.60846	-1.90571	-6.11282	-6.13798	-6.30132	-6.20563	-6.13194	-5.79259	-5.94356	-6.35091	-6.71647	-6.59765	-1.51177	-1.58859
P13196	5-aminolevulinate synthase, nonspecific, mitochondrial	ALAS1		-6.12081	-5.89835	-6.47856	-6.24517	-6.27	-6.37961	-6.1663	-6.5365	-6.30453	-6.2444	-3.29143	-2.71504	-6.09589	-6.08131	-6.37047	-6.46687	-6.0547	-6.34278	-6.19823	-6.60565	-6.08828	-6.30872	-6.48077	-6.26863	-6.23688	-6.30316	-6.24283	-6.30225	-6.09716	-5.68161	-6.1033	-3.9715	-6.70181	-6.59973	-6.24696	-6.49052
P13473	Lysosome-associated membrane glycoprotein 2	LAMP2		-6.19923	-6.06848	-6.44618	-6.35998	-6.26033	-6.20369	-2.97176	-6.46152	-6.34129	-6.20204	-1.43847	-2.01627	-6.27052	-6.21954	-6.29695	-3.20705	-6.07101	-6.31624	-6.24267	-6.76035	-6.2846	-6.1718	-6.39152	-6.31432	-6.30272	-6.17017	-6.31683	-6.17953	-6.11477	-5.63656	-5.95446	-6.38016	-6.72547	-6.43465	-2.12234	0.961998
P13489	Ribonuclease inhibitor	RNH1		-1.81155	-1.20239	0.899358	0.373075	-3.18981	-2.73497	1.1625	1.35692	0.585391	0.522776	0.241983	0.557477	-0.172087	-6.13384	0.797188	-0.841881	-6.28453	-3.73234	0.589296	0.547008	-1.29918	-0.954528	0.954548	0.0879372	-1.69263	-3.21666	1.18716	0.347014	-6.12958	-5.65605	0.880475	-0.728806	-1.03798	-6.50174	-0.767072	0.386639
P13497;Q9Y6L7;O43897	Bone morphogenetic protein 1	BMP1		-6.10954	-5.88603	-6.38175	-6.30677	-6.23699	-6.35909	-6.2441	-6.6159	-6.4283	-6.34141	-6.2798	-6.76197	-6.30962	-6.14768	-6.36588	-6.61067	-6.22272	-6.55483	-6.1124	-6.5657	-6.27312	-6.31172	-6.65043	-6.27461	-6.22884	-6.13188	-6.1602	-6.04583	-6.08192	-5.69108	-5.98322	-6.42758	-1.90444	-6.43853	-6.47883	-6.30509
P13639	Elongation factor 2	EEF2		3.66952	4.75173	6.41126	6.53913	5.03384	5.3906	6.19121	6.17644	4.63817	5.73079	6.17008	6.76608	5.13387	3.88191	5.38687	6.53077	5.44967	4.20672	6.06861	6.64058	4.79061	4.26772	6.12309	6.24224	4.38819	4.33584	5.25235	5.92715	4.54279	4.45911	5.04298	6.08422	7.85052	6.78971	5.82285	4.43685
P13640;P80294	Metallothionein-1G	MT1G		-6.0793	-6.15974	-0.332591	-6.1224	-6.36474	-6.18049	-1.9507	-6.59143	-6.43099	-6.37541	-0.690764	-1.83696	-6.34405	-6.15158	-1.60565	-1.7804	-6.25026	-6.49239	-1.64961	-1.10949	-6.35804	-6.34212	-2.18437	-1.27067	-6.36671	-6.07493	-0.792122	-0.527099	-6.16314	-5.70675	-3.05681	-0.887064	-6.58664	-6.46139	-6.47196	-6.38488
P13667	Protein disulfide-isomerase A4	PDIA4		0.732485	1.62763	5.46952	5.14033	1.40965	1.73515	5.41667	5.32144	2.07618	2.41152	5.44433	5.91988	1.90469	1.56584	4.66721	5.55414	1.31661	2.15032	4.42004	5.54092	1.61826	-0.0532943	5.91704	4.87573	2.13131	0.846863	4.84959	4.48205	1.55073	0.629572	5.39649	5.6939	-3.5785	-0.592944	5.32236	5.55912
P13674	Prolyl 4-hydroxylase subunit alpha-1	P4HA1		2.15737	2.39379	3.12685	4.01772	2.81767	2.64083	3.50153	4.00421	3.33185	3.80951	4.01471	4.09965	2.48126	1.33853	1.98108	2.4397	2.73545	2.02747	1.76314	3.27069	2.33358	2.96836	3.84136	1.38248	2.96979	2.40682	-0.746738	2.64276	1.19086	0.428345	1.66478	2.06778	-6.65493	1.13132	2.0821	1.97947
P13686	Tartrate-resistant acid phosphatase type 5	ACP5		-6.07565	-6.15447	-6.41824	-6.29178	-6.44578	-6.31488	-6.40468	-6.35689	-6.2249	-6.4074	-6.39318	-6.50731	-2.02989	-6.01438	-6.32459	-6.5235	-6.2818	-6.47602	-6.19154	-6.61583	-6.10532	-6.1672	-6.672	-2.29042	-6.09477	-6.20967	-6.27078	-6.15598	-6.2879	-5.88032	-5.95952	-6.3652	-6.86746	-6.33228	-6.23852	-6.54058
P13688;P31997;P06731	Carcinoembryonic antigen-related cell adhesion molecule 1	CEACAM1		-6.05872	-6.00801	-6.25464	-6.24866	-6.32025	-6.36942	-6.41812	-6.49736	-6.33142	-6.17263	-6.4403	0.541927	-6.16488	-6.07498	-0.709282	-6.51091	-6.13251	-6.34144	-6.27821	-1.78489	-6.24943	-6.44253	-2.18129	-6.17514	-6.2787	-6.1594	-2.0008	-6.17964	-6.07391	-5.83043	-5.96451	-6.25945	-6.86621	-6.36814	0.536869	-0.271139
P13693;Q56UQ5	Translationally-controlled tumor protein	TPT1		-0.921121	-1.35617	0.89876	-0.205153	0.352401	0.494386	-0.437821	0.234622	0.626481	1.34549	1.57202	2.68848	-0.154089	-2.68925	1.12316	1.59006	0.90272	-6.5486	0.450071	1.85323	0.747937	-6.43159	-0.868983	-0.111892	-0.92309	-0.600391	-6.36679	1.83919	1.09462	-0.0237765	-0.113399	0.492189	-6.78169	-6.5041	0.134707	1.12429
P13716	Delta-aminolevulinic acid dehydratase	ALAD		-6.2306	-6.02041	-2.28757	-0.572286	-6.32746	-6.18	0.0724804	-0.675333	-6.38349	-6.37752	1.13215	-0.840323	-6.34538	-6.2687	-1.70991	0.92378	-6.09784	-6.58771	-2.8373	-0.0780973	-6.14369	-6.16253	-1.12017	1.1226	-6.1961	-6.05299	-0.0117235	-2.30625	-6.1677	-5.65533	-2.04529	-6.40586	-6.65556	-6.34956	-6.4138	-6.27772
P13796	Plastin-2	LCP1		-6.1756	-6.16115	-6.35905	-6.39182	-6.38837	-6.25384	-6.24812	-6.43846	-6.44732	-6.15903	-6.33834	-6.74283	-0.997487	-6.09415	-6.44193	-6.66386	-6.23576	-1.76729	-6.17699	-6.76423	-6.12706	-6.18175	-6.63545	-6.11639	-6.29559	-6.11838	-6.34158	-6.12864	-6.245	-5.69255	-6.12565	-6.44676	-6.82697	-6.58053	-6.25426	-6.393
P13797	Plastin-3	PLS3		-6.11809	-5.999	-0.743521	-0.269133	-6.26128	-6.1515	-0.401539	0.332733	-6.27541	-6.20097	-0.46505	0.564376	-6.16038	-6.00683	1.0485	0.802035	-2.14817	-6.31432	-3.43481	-0.74922	-6.3468	-1.57817	-0.0517555	-0.560296	-6.23383	-6.2802	-1.53485	-0.562816	-6.33911	-5.74218	-0.571041	-0.657259	-6.86469	-6.55751	-1.22412	-2.75833
P13798	Acylamino-acid-releasing enzyme	APEH		-6.10303	-5.91801	1.51506	0.21836	-6.3572	-6.3816	1.95013	1.8401	-6.24727	-6.12745	1.39507	1.90207	-6.25175	-6.02312	-0.348489	-0.466679	-6.28158	-6.33481	0.648704	-0.811207	-6.14447	-6.22264	0.310508	-0.149	-6.16786	-6.06733	0.374584	0.530038	-6.07401	-5.80829	-0.118045	-6.37217	-6.84039	-6.37408	-0.12431	0.763845
P13804	Electron transfer flavoprotein subunit alpha, mitochondrial	ETFA		1.71262	4.22642	4.59462	4.06813	3.77705	4.03882	3.42296	4.48054	5.4834	4.62978	3.87758	4.61147	3.70419	3.3928	3.65124	4.65684	3.55914	4.97265	3.56607	5.05053	3.01427	4.18919	4.06776	3.42545	4.17213	2.39868	2.63935	3.18784	3.3546	3.07828	2.85182	3.24455	1.04873	1.23478	4.29858	2.0271
P13861	cAMP-dependent protein kinase type II-alpha regulatory subunit	PRKAR2A		-6.17035	-0.640434	-0.385107	-0.289935	-0.614646	-0.603042	-1.49742	-2.24953	-1.21196	0.304257	-2.24412	-0.78597	-0.128157	-6.18371	0.374082	0.12115	-2.8009	-1.91026	-1.79907	-0.139129	-1.11864	-2.90355	-0.257008	-2.26989	-0.134258	-1.08589	-1.3957	-0.284786	-3.03395	-5.63023	-3.37836	0.0891737	-3.04788	-6.45348	1.01203	-1.00125
P13929	Beta-enolase	ENO3		-6.23707	-6.12087	5.15548	-6.1951	-1.71666	-6.38879	4.10049	5.75298	-3.09442	-6.26865	-6.5306	4.12815	-2.65635	-6.28555	5.41203	4.18196	2.30233	3.86224	5.85583	-6.65899	-6.28112	-0.954748	6.05097	5.52219	-6.23683	-6.19548	6.07085	4.16842	1.85466	0.309278	-6.20822	3.58348	-6.6137	-6.54824	-6.49954	-6.42265
P13984	General transcription factor IIF subunit 2	GTF2F2		-5.99552	-2.66152	-6.21539	-6.26064	-2.71489	-6.15104	-6.18658	-6.60438	-6.42066	-6.21004	-6.35452	-6.74545	-1.28354	-6.16503	-6.26438	-6.42983	-6.21788	-6.44687	-6.14409	-3.07939	-1.45079	-6.28218	-6.39164	-6.15694	-1.62929	-6.27613	-6.35688	-6.07981	-6.07073	-5.66912	-6.22042	-6.39783	-6.67651	-6.32487	-6.38597	-6.30212
P13987	CD59 glycoprotein	CD59		-6.22536	-2.96346	-0.958478	-0.617084	-6.44542	-6.13812	0.905477	1.32818	-6.21287	-2.72792	-1.15324	0.127341	-1.25001	-2.70776	-2.46217	-0.530879	-0.768083	-0.0759941	-6.23378	-2.67542	-6.22991	-2.89094	-2.20565	-0.148562	-1.80603	-6.19232	-6.21	-3.05778	-6.29223	-5.87804	-6.06329	-6.41666	1.02591	-6.4764	-0.340072	-1.24832
P13995	Bifunctional methylenetetrahydrofolate dehydrogenase/cyclohydrolase, mitochondrial;NAD-dependent methylenetetrahydrofolate dehydrogenase;Methenyltetrahydrofolate cyclohydrolase	MTHFD2		-6.00978	-6.0351	-2.10864	-6.1191	-6.24601	-1.87327	-6.17351	-2.97237	-6.4751	-6.3119	-2.64937	-3.27557	-2.29229	-6.11828	-6.31617	-2.40587	-6.08744	-6.4155	-6.16658	-2.91944	-6.12814	-0.978156	-2.13838	-6.20632	-6.16772	-6.21971	-6.36193	-6.18579	-1.32494	-5.67873	-6.11796	-6.44836	-6.60601	-6.46361	-6.28383	-1.09005
P14174	Macrophage migration inhibitory factor	MIF		-6.21846	0.578658	4.09158	3.03263	-6.32504	-6.14502	3.98299	4.29733	-6.4725	-2.0896	3.92304	4.24542	-0.251654	-2.30038	4.34425	3.15103	0.391432	-1.84224	0.034368	3.99954	-0.414481	-0.876228	4.04123	0.402688	-0.329731	1.49609	3.45035	3.58236	0.316587	0.016391	1.91375	4.52681	-6.71231	-6.45494	0.836335	2.26442
P14314	Glucosidase 2 subunit beta	PRKCSH		-2.95401	-3.37511	3.8205	2.64741	-3.87437	-6.16561	3.88123	4.11727	-3.06058	-6.14571	5.28935	5.80535	-0.658361	-6.03992	3.30641	3.54396	-6.25694	-3.07046	0.519994	4.31062	-3.70848	-6.15882	3.47065	1.58181	-6.25786	-6.29988	2.84202	3.47777	0.0615031	-0.418383	2.94518	3.72366	-6.83915	-6.56454	2.45933	2.75894
P14324	Farnesyl pyrophosphate synthase	FDPS		-5.96077	-5.97202	1.84568	1.39762	-6.43345	-0.450769	1.42719	1.31969	-1.08724	-0.284955	1.6238	1.87174	-2.97961	-6.28277	0.701125	2.21303	-6.11754	-1.76062	0.756369	1.9837	-6.1832	-6.31482	2.1403	0.658959	-6.12514	-6.30114	2.08521	-0.433732	-6.23924	-5.78097	1.19487	1.91585	-6.58424	-3.56083	0.41837	0.775367
P14373	Zinc finger protein RFP	TRIM27		-6.05413	-2.08556	-6.47966	-6.13954	-6.4173	-2.76988	-6.21249	-6.40272	-6.44169	-6.40698	-6.54817	-6.76616	-3.52118	-6.11581	-6.4337	-6.62616	-6.30706	-0.39102	-6.28862	-6.75799	-6.28503	-2.88361	-6.49357	-6.09293	-0.0485938	-2.78903	-6.12908	-6.30162	-6.14135	-5.72953	-5.99829	-6.18947	-6.68463	-3.10107	-6.48026	-6.37133
P14406	Cytochrome c oxidase subunit 7A2, mitochondrial	COX7A2		1.20952	1.36573	-1.72015	-1.91133	0.619908	1.58985	-6.30842	-1.55232	-0.154168	0.825829	-0.30924	0.0858739	-6.08247	-6.20925	-6.46417	-6.57624	-1.22431	-6.40172	-1.50403	-1.43505	-6.14031	-2.00096	-1.82866	-6.11037	-1.33811	0.476169	-6.08731	-6.28615	-1.75316	-0.883565	-6.01591	-6.25241	-6.6177	-6.33311	-6.493	0.350422
P14543	Nidogen-1	NID1		-6.00211	-2.49658	-6.24327	-2.30379	-0.985327	-1.85077	-6.27	-1.11417	-6.25045	-6.34674	-2.47141	-1.74147	-1.87395	-1.80633	0.607245	1.17804	-6.27527	-4.13955	-2.60721	-6.83284	-0.145789	-6.22968	-2.63602	-6.33344	-2.79513	-1.76771	-6.33172	-1.97052	-6.16877	-5.61047	-6.19379	-6.30614	-1.64759	-6.31942	-3.96472	-6.35185
P14550	Alcohol dehydrogenase [NADP(+)]	AKR1A1		-2.07372	-1.35511	-0.311278	1.29301	0.0632121	0.127625	0.575118	1.62622	-0.401878	1.30912	2.0437	1.62428	-0.0805634	-2.43845	1.66702	2.3088	0.268724	-2.75546	0.731633	0.604772	-1.48413	-1.6681	1.45353	0.630328	-3.11767	-1.23605	-2.92166	1.37054	-1.16096	-1.89835	0.266991	1.72526	-6.64656	-6.46918	-2.64158	0.310234
P14555	Phospholipase A2, membrane associated	PLA2G2A		0.568331	-0.19222	-1.02097	-0.139667	-0.617219	1.94769	0.235108	-0.812774	2.34174	2.3646	-1.13386	0.972831	2.43613	0.696159	-2.67842	-0.969427	-0.323238	2.67999	-1.04347	-6.55915	0.543586	0.595918	-2.29768	-1.07447	0.996924	0.782768	-6.1137	-2.36224	-0.667611	-5.83296	-1.26572	-6.34688	-6.76692	-0.158055	-6.20304	-6.5555
P14618	Pyruvate kinase PKM	PKM		4.81174	5.39906	6.91315	7.29962	5.95063	6.663	7.52873	7.90034	6.42015	6.78796	7.76616	7.88445	6.00418	6.1521	6.83112	7.3966	5.60442	5.713	7.22697	8.06609	5.85226	5.3133	7.82353	7.09612	5.76685	5.45253	5.83046	6.9571	4.7094	3.91313	6.67736	6.53937	6.81044	6.05457	6.33665	6.03826
P14625	Endoplasmin	HSP90B1		6.6863	6.95637	8.76401	8.06697	7.22855	6.38148	8.26084	8.24638	7.21991	7.61452	8.42896	8.32994	7.15494	6.5389	7.47403	7.93242	7.45867	7.50486	7.4386	8.43426	6.70918	7.34487	8.25803	7.97135	6.82944	6.69604	7.24906	7.75744	6.76011	6.33373	7.8397	7.73962	5.58924	6.33904	7.96213	7.70928
P14635	G2/mitotic-specific cyclin-B1	CCNB1		-6.00186	-5.88798	-6.43677	-6.10776	-6.37061	-6.37091	-6.3182	-6.55154	-6.33168	-6.33394	-6.46975	-6.50119	-6.20941	-6.1509	-6.4056	-6.49922	-6.08129	-6.56901	-6.29747	-6.70337	-6.31406	-6.2764	-6.42922	-6.18599	-6.17833	-1.05264	-6.23587	-6.15575	-6.13927	-5.79031	-5.97225	-6.42948	-6.75696	-6.51006	-6.26009	-6.51381
P14678;P63162	Small nuclear ribonucleoprotein-associated proteins B and B;Small nuclear ribonucleoprotein-associated protein N	SNRPB;SNRPN		3.08253	3.1123	1.56579	0.847433	2.63092	2.76293	-0.827532	1.26444	2.42418	1.92872	-1.3618	-0.418352	2.59886	1.9441	0.551175	1.05494	3.88952	3.31719	0.162854	1.68653	2.90527	3.00133	1.45035	0.621369	2.23227	4.29632	1.04067	-0.00991248	4.11998	1.875	-6.0514	-1.74652	2.73319	1.51363	0.954727	-2.46102
P14735	Insulin-degrading enzyme	IDE		-6.00676	-5.90466	-1.24101	-0.598524	-6.32966	-6.12458	-2.31904	-3.44846	-6.33924	-6.33413	-0.450313	-0.142201	-6.16858	-6.09631	-1.37943	-2.30394	-6.12508	-3.96824	-0.840612	0.635959	-6.13534	-6.26514	-1.01733	-2.25072	-6.34055	-6.12772	-1.80347	-2.57077	-6.21816	-5.60035	-1.49592	-1.55757	-6.86447	-6.38965	-3.64315	-6.52211
P14854	Cytochrome c oxidase subunit 6B1	COX6B1		-0.1379	0.262234	-1.16081	-6.16617	-0.652277	-0.0971743	-6.27835	0.278287	-2.72664	-1.22007	0.72062	0.976283	-6.34175	-2.48163	-6.30044	-0.303126	-0.507309	-6.29292	0.119322	-0.716843	0.437857	-0.817623	0.256217	0.126196	-6.31689	-0.934569	-6.18314	0.730238	-6.04863	1.54936	-6.23453	-2.21964	-6.64383	-6.57337	-1.74021	0.567098
P14859;Q9UKI9	POU domain, class 2, transcription factor 1	POU2F1		-6.23001	-1.39645	-6.27365	-6.26659	-6.29933	-6.31059	-6.34629	-6.40964	-6.48036	-6.15221	-4.19349	-6.62101	-6.18816	-3.83725	-6.43341	-6.48149	-1.1926	0.130837	-6.1211	-6.81069	-6.23275	-6.183	-6.55438	-6.09571	-6.34172	-6.26399	-6.23402	-6.25637	-0.921992	-5.77193	-6.21922	-6.34827	-6.59393	-2.35079	-6.35645	-6.51623
P14866	Heterogeneous nuclear ribonucleoprotein L	HNRNPL		4.6034	4.47728	2.94409	2.13412	4.83669	5.09342	2.76021	1.78854	4.76704	4.65663	2.27241	2.05202	3.73467	2.49777	3.73348	4.49772	5.47954	5.74978	1.81927	3.03834	4.15153	3.57101	4.28219	4.25389	4.63265	4.53282	2.26208	3.78587	5.45078	4.84491	2.8288	0.828545	3.91436	5.52325	3.46861	2.97999
P14868	Aspartate--tRNA ligase, cytoplasmic	DARS		1.52357	2.59033	1.56708	2.24505	3.25591	2.83768	1.6027	2.59821	3.07039	2.40676	2.20133	2.09597	2.43542	1.05017	1.59321	2.32445	2.0928	2.45311	3.34808	3.46299	2.35628	2.59619	3.00362	2.5787	2.96666	1.97191	1.92992	2.41506	2.23406	2.29001	1.20555	2.70691	-0.779554	0.751759	2.28029	1.35096
P14923	Junction plakoglobin	JUP		-0.736057	1.52701	-2.96318	-6.15648	0.523849	1.75949	-1.58047	-2.86252	-0.687484	1.06008	-6.4923	-1.06206	1.70792	-6.12564	-1.86999	-1.60452	-1.36414	1.12426	-2.39965	-2.48917	2.52649	1.2055	-6.5694	-6.29799	2.74859	0.981396	-1.76487	-6.19005	0.395527	-0.893122	-5.99471	-6.17731	0.21507	0.947146	-6.30423	-6.35682
P14927	Cytochrome b-c1 complex subunit 7	UQCRB		-6.2084	0.169953	-6.26474	-6.12851	-1.86948	0.990784	-1.23185	-6.50743	-6.2157	0.784343	-0.460503	-1.26714	0.306448	0.522125	-6.43525	-6.44403	0.231701	-0.480582	-1.47894	-6.54898	1.09756	0.187804	-6.54986	-6.29015	-0.190619	-1.66534	-0.337	-6.25274	1.24996	-5.76546	-6.18188	-6.27813	-1.26329	-6.3963	-6.38272	-1.20255
P15104	Glutamine synthetase	GLUL		-6.07893	-5.96084	-1.62569	-2.31656	-6.37669	-6.2535	-1.41673	-1.44362	-6.2109	-6.22627	0.359201	-0.59921	-6.18879	-6.22475	-3.61393	-3.00477	-6.30528	-6.49242	-6.34258	-1.92133	-6.0732	-6.2465	-6.40657	-6.12679	-6.27953	-6.33041	-6.24077	-2.31688	-6.32956	-5.6992	-5.94891	-6.26612	-6.78986	-6.37328	-6.33117	-2.02715
P15121	Aldose reductase	AKR1B1		-6.1006	-5.956	-0.369274	0.324367	-6.30874	-6.17039	0.287601	1.01416	-2.74809	-6.28476	-0.426743	1.25896	-6.09248	-6.16015	0.538613	0.947209	-6.28387	-6.31379	-1.62345	0.907521	-6.36159	-6.2932	-0.0509957	-0.183794	-6.38161	-6.05022	-6.21869	0.667132	-6.26282	-5.73143	-6.13851	0.997502	1.4065	-6.54316	-1.22906	-0.739066
P15144	Aminopeptidase N	ANPEP		-5.9612	-5.97065	-1.12426	-1.18288	-6.29059	-6.30904	0.554536	0.118058	-6.30248	-6.32196	1.48752	1.5229	-0.271032	-6.10865	1.73276	1.20349	-0.505272	-2.18711	0.847317	-0.963117	-2.02617	-1.43579	-1.07754	-0.0697613	-0.533682	-2.6215	0.023702	-2.51781	-6.22156	-5.72981	-1.31884	-2.40251	-6.59451	-6.34962	2.65247	1.80876
P15151	Poliovirus receptor	PVR		-6.13228	-6.17367	-6.26931	-2.42036	-6.27713	-6.2215	-6.38156	-6.41912	-6.32123	-6.1209	-6.33025	-6.61187	-6.20683	-6.10268	-3.5819	-6.46888	-6.13184	-6.42158	-6.04432	-6.79461	-6.17471	-6.29453	-6.59265	-6.06677	-6.20041	-6.10466	-3.09548	-6.15387	-6.21632	-5.73286	-6.05711	-6.30182	-6.71315	-6.32057	-6.34806	-6.54268
P15169;CON__Q2KJ83	Carboxypeptidase N catalytic chain	CPN1		-6.09801	-5.90274	-6.20893	-6.38571	-6.34647	-1.18026	-6.21947	-6.44899	-6.23565	-6.25551	-6.46875	-6.51611	-1.92484	-2.80305	-6.54383	-6.64069	-2.88027	-6.58527	-6.31662	-6.8081	-1.99392	-2.64027	-6.39334	-6.26404	-2.60827	-2.95006	-6.2879	-6.16414	-6.16686	-5.76947	-6.09015	-6.34578	-6.70739	-6.45961	-6.49532	-6.53744
P15170	Eukaryotic peptide chain release factor GTP-binding subunit ERF3A	GSPT1		-1.30151	1.16505	2.34118	2.15978	-0.859608	-0.28508	1.85628	2.11747	2.08876	1.51386	1.69256	1.57463	0.691009	0.285531	1.95323	2.23921	-6.0646	-0.260711	2.14406	1.74449	0.985403	-1.69004	-0.443954	2.15917	0.71251	0.0607067	1.30962	1.52327	1.24984	0.417871	0.994346	2.1815	1.06675	0.702545	0.225231	0.462438
P15289	Arylsulfatase A;Arylsulfatase A component B;Arylsulfatase A component C	ARSA		-6.16305	-5.91623	-2.74419	-2.55784	-6.40312	-6.11177	-3.85764	-1.46212	-6.30634	-6.29968	-0.581204	-1.12484	-6.26192	-6.16925	-2.03997	-3.42514	-6.21748	-6.344	-6.1383	-6.70664	-6.18196	-6.42947	-3.66816	-2.37223	-6.13727	-6.1856	-6.0705	-2.98918	-6.11378	-5.66282	-5.96341	-6.3851	-6.6319	-6.59709	-6.28206	-6.51247
P15311	Ezrin	EZR		-2.39339	-1.6485	-2.10435	0.772001	-0.645408	-6.28386	1.43724	1.53174	-3.64681	-6.18542	2.16279	2.10559	-1.7651	-6.05891	-0.16561	0.454908	-3.24456	-3.0357	-2.7101	-0.466386	-1.624	-6.38287	-0.2926	-1.3673	-3.56256	-1.6447	-0.977355	-1.05316	-6.30132	-1.69503	1.25489	-0.304655	-6.82535	-6.38008	-0.0650229	1.49292
P15336	Cyclic AMP-dependent transcription factor ATF-2	ATF2		-2.91468	-6.03399	-6.32288	-6.23107	-6.3975	-6.12756	-6.16426	-6.57946	-6.43541	-6.29904	-6.50555	-6.58143	-6.31267	-6.10365	-6.37545	-6.41865	-6.26652	-6.30243	-6.29779	-6.72705	-1.58966	-6.18434	-6.4031	-6.29969	-6.28633	-6.29711	-6.07307	-6.27647	-6.18896	-5.77674	-5.96608	-6.37579	-2.94563	-6.37153	-6.26494	-6.39317
P15374	Ubiquitin carboxyl-terminal hydrolase isozyme L3	UCHL3		-6.21179	-6.11122	-6.27261	-2.03922	-6.25239	-6.22428	-6.17949	-2.16073	-6.24978	-6.14563	-6.31627	-2.46661	-6.35024	-6.08999	-1.29365	-1.28701	-6.22766	-6.57544	-0.92862	-6.82803	-6.31985	-6.26514	-6.38797	-6.16705	-6.34076	-6.29289	-1.55469	-6.26017	-2.37798	-5.82275	-2.36298	0.0941286	-6.64522	-6.58366	-6.37556	-6.36971
P15531	Nucleoside diphosphate kinase A	NME1		-6.25323	-5.90649	3.48913	1.84526	-6.21179	-6.21816	4.32128	3.8027	-0.0547927	-6.21621	4.31669	4.04136	-3.54596	-6.2333	4.49427	3.88109	-6.1837	-6.31231	3.26547	2.49881	-6.34685	-6.15943	3.65952	2.08865	-3.55436	-6.29763	2.79499	3.09564	0.999527	1.3674	3.12158	3.19313	-6.71946	-6.47565	2.77969	4.00688
P15559	NAD(P)H dehydrogenase [quinone] 1	NQO1		2.65628	3.84476	3.91031	2.98431	4.04002	3.41411	3.47489	3.54848	4.14069	5.00081	3.44854	3.43851	3.54032	1.48502	4.86628	5.08658	3.51154	2.87943	3.8613	2.93463	3.19354	3.02079	3.97021	4.17915	3.60751	3.07309	4.25538	3.86194	1.13558	1.81573	4.76543	4.25287	-6.76529	0.157652	4.31035	4.67396
P15586	N-acetylglucosamine-6-sulfatase	GNS		-6.08955	-6.15211	-1.64921	-1.13002	-6.48541	-6.27424	-0.185882	-1.31267	-6.27579	-6.40938	0.402269	-0.466017	-6.29005	-6.08194	-0.0767181	-0.506728	-6.1459	-6.49646	-2.02261	-2.9952	-6.12077	-6.4419	-6.55532	-0.986279	-6.27803	-6.25464	-1.15076	-1.37565	-6.11039	-5.70092	-3.00643	-1.03089	-6.57859	-6.60693	-1.0028	-1.16456
P15848	Arylsulfatase B	ARSB		-6.03616	-6.05831	-1.80289	-6.27164	-6.2197	-6.22984	-6.32625	-2.01072	-6.43585	-6.15992	-2.81388	-2.0306	-6.29302	-6.11064	-6.29787	-6.64478	-6.06797	-6.51007	-6.28977	-2.70166	-6.18619	-6.38363	-3.16686	-0.809285	-6.21649	-6.09119	-6.27516	-6.26313	-6.04932	-5.61124	-6.06496	-6.32066	-6.72298	-6.57454	-2.1385	-2.88999
P15880	40S ribosomal protein S2	RPS2		3.02677	3.30062	3.76702	3.20225	3.33289	3.08272	3.20783	3.55984	4.42455	4.02262	3.34144	4.41864	2.56875	2.48779	3.56281	3.16912	3.47558	0.962615	3.12232	4.7457	1.97109	3.20773	3.62711	4.36143	2.8677	2.90257	1.63093	4.0495	2.50452	0.0223683	3.20447	4.68721	0.900604	2.10418	3.92105	2.4414
P15907	Beta-galactoside alpha-2,6-sialyltransferase 1	ST6GAL1		-6.05884	-5.90684	-6.39866	-6.19213	-2.72111	-2.44879	-6.34873	-6.37493	-3.08881	-2.4531	-6.27503	-6.75123	-1.10387	-6.21546	-6.39139	-6.43835	-2.58106	-2.8751	-2.04295	-1.61221	-6.08787	-2.58153	-0.993792	-1.65147	-2.37481	-6.23745	-6.13049	-2.77785	-6.29845	-5.68937	-6.02573	-2.67824	-6.72783	-6.45498	-1.76099	-1.68218
P15924	Desmoplakin	DSP		4.90819	5.66592	-2.48972	-0.600237	5.83733	5.57992	-2.22279	0.475251	5.07124	5.6349	1.57542	1.27016	4.97234	5.03009	0.720382	-0.661569	5.71348	6.40268	-0.674176	-0.0759167	6.02739	5.62651	1.225	-1.635	5.93774	5.90764	-0.761086	-0.497145	5.07178	4.66134	1.48323	0.785894	4.83794	4.94624	1.95137	2.3478
P15927	Replication protein A 32 kDa subunit	RPA2		-6.01945	-5.95697	-2.52561	-0.852806	-6.38225	-6.37973	-6.32535	-6.42642	-6.21728	-6.39321	-2.37601	-3.16239	-6.28234	-6.00944	-6.45639	-1.9583	-6.04133	-6.34876	-6.23808	-1.56219	-6.27875	-6.24976	-6.54203	-6.132	-6.35598	-6.2417	-6.13075	-6.29969	-6.17762	-5.86037	-6.00306	-6.38003	-6.64024	-6.5176	-6.22297	-6.50143
P15954	Cytochrome c oxidase subunit 7C, mitochondrial	COX7C		-2.20918	-2.22845	-6.42689	-6.30667	-6.2842	-6.20769	-6.24656	-6.34098	-6.29111	-6.22547	-6.38747	-6.62755	-3.18782	-6.03424	-6.41746	-6.48546	-2.66283	-6.33938	-3.49588	-6.77147	-6.31067	-6.16574	-6.51111	-6.17548	-6.30009	-6.0823	-6.3439	-6.29862	-6.12039	-5.64313	-6.23513	-6.37723	-6.877	-6.44786	-6.27813	-6.41493
P16083	Ribosyldihydronicotinamide dehydrogenase [quinone]	NQO2		-6.07757	-5.92941	-0.513318	-1.2869	-6.31716	-6.22014	-3.17707	-6.42103	-6.32358	-6.28657	-1.27872	-1.26682	-6.19522	-6.14307	-1.54599	-2.58678	-6.13012	-6.47053	-6.1053	-0.97329	-6.34626	-6.38187	-2.9965	-2.11361	-6.13869	-6.26393	-6.22735	-6.07716	-6.19293	-5.71308	-6.00122	-1.62564	-6.76533	-6.51879	-6.46339	-6.36669
P16104	Histone H2AX	H2AFX		-6.24777	-6.15829	-6.41342	-6.15485	-6.47279	-6.3594	-6.34012	-6.38833	-6.33055	-6.12201	-6.47774	-6.68831	-6.29569	-6.15449	-6.27753	-6.44107	-6.13096	1.57482	-6.22998	-6.69814	-6.28927	-6.17681	-6.43553	-6.1161	-2.49587	-6.11577	-6.30111	-6.32342	1.86585	-5.70864	-6.23382	-6.32363	0.847998	-6.42636	-6.33669	-6.38433
P16144	Integrin beta-4	ITGB4		-6.00635	-5.9392	-6.23885	-6.19401	-6.49006	-6.37065	-6.17197	-6.38736	-6.34628	-6.29767	-6.43052	-6.71863	-6.13791	-6.06902	-6.48352	-6.46503	-6.05293	-6.31801	-6.33883	-6.61581	-6.34107	-6.20005	-6.57951	-6.20386	-6.36268	-6.30334	-6.21717	-6.32129	-6.3354	-5.702	-6.23705	-6.412	-6.61673	-6.37722	-3.38156	-1.46751
P16152	Carbonyl reductase [NADPH] 1	CBR1		-6.14056	-2.22938	-3.30964	-0.202247	-6.48976	-2.49816	-6.23825	-2.07706	-3.11291	-2.56599	2.29724	1.88919	-6.18975	-3.42446	-0.423587	0.396772	-3.40576	-2.9175	-6.24613	-0.681091	-6.09084	-2.7609	-0.766864	-0.155144	-6.32553	-6.24988	-6.35212	-1.0234	-6.10856	-5.62223	-1.6471	-1.5102	-6.78525	-6.37743	-1.94219	-1.3115
P16157	Ankyrin-1	ANK1		-6.21571	-6.13017	-6.27569	-6.11811	-6.43365	-6.10607	-6.37393	-6.3532	-6.43957	-6.12301	-6.26173	-6.76139	-2.28524	-6.02876	-6.39637	-6.6477	-6.11477	-6.5612	-6.29531	-6.78635	-6.18351	-6.30094	-6.5876	-6.10166	-6.22462	-6.23888	-6.2269	-6.18075	-6.24346	-5.60841	-6.02601	-6.30355	-6.62792	-6.35986	-6.36075	-6.42699
P16219	Short-chain specific acyl-CoA dehydrogenase, mitochondrial	ACADS		-5.9885	-0.58304	1.81063	0.120041	-2.52597	0.328179	1.6684	2.71411	-1.32127	-0.538621	1.33738	1.08407	-1.33577	-2.76709	1.20252	1.33588	-1.122	-6.46242	1.14855	1.49134	-0.184849	-6.29141	-0.0395529	0.849539	-2.99888	-1.74684	1.99581	0.118414	-1.66083	-5.70583	-2.89555	-6.4195	-6.77978	-6.43906	-2.14977	0.522093
P16220	Cyclic AMP-responsive element-binding protein 1	CREB1		-3.22446	-5.98347	-6.23406	-6.33269	-6.36763	-6.25821	-6.39059	-6.49301	-2.95068	-6.24048	-6.5025	-6.76019	-1.8261	-6.27529	-6.36488	-6.69787	-6.20487	-1.94517	-6.2387	-6.78874	-1.859	-6.28619	-6.44561	-6.21119	-1.14132	-1.20019	-6.18719	-6.19855	-1.92047	-5.60611	-6.1855	-6.26938	-1.78327	-1.80244	-6.28648	-6.50299
P16278;Q6UWU2	Beta-galactosidase	GLB1		-1.39091	-1.56954	0.557256	1.19233	-0.730204	-6.09753	1.1912	1.60088	-0.165606	-1.62173	2.98233	2.62026	-2.15611	-1.0598	2.11907	2.31428	-3.92465	-3.76957	0.533267	1.15991	-1.19613	-5.32318	0.342664	-0.70088	-6.23444	-2.54609	0.349585	1.27642	-3.22391	-5.84951	-0.132047	0.967798	-6.73721	-6.56675	-0.92404	-1.82816
P16401	Histone H1.5	HIST1H1B		1.68476	1.07154	-2.86995	-1.75161	0.256594	-0.279301	-0.246322	-0.649514	0.327523	-0.398113	-1.62657	0.0690729	2.99323	3.14529	-6.43831	-6.4329	3.26341	3.26721	-0.459528	-2.54316	4.23321	3.88554	-2.39469	-6.34321	2.24958	3.91471	-6.35518	-3.21796	3.23644	-1.29136	-6.09581	-2.74943	5.1068	5.22015	-1.35028	-6.44178
P16403	Histone H1.2	HIST1H1C		0.200155	2.98517	-0.713553	-0.351983	-0.509171	2.81394	-1.6809	-6.41886	-6.40319	1.7951	-0.469363	-0.443505	2.21088	-6.19619	-6.56209	-1.58118	1.79541	3.07113	-1.95482	-3.16666	4.22192	3.49718	-6.52774	-6.12084	2.42797	0.733917	-6.07468	-2.45033	4.27881	-1.47243	-0.220283	-0.678385	4.52372	4.48354	-6.35325	-1.66686
P16422	Epithelial cell adhesion molecule	EPCAM		-6.13143	-6.11092	-6.50058	-0.45483	-6.21666	-3.14887	-6.42281	-3.64716	-6.24628	-2.39722	0.255291	0.775295	-6.08203	-6.23628	-0.308007	0.730453	-2.0783	-6.36671	-1.62873	0.463845	-1.36815	-6.44323	0.385037	-0.341916	-2.69507	-1.43106	0.0952194	0.558931	-6.17159	-5.78452	-5.94716	-0.905383	-6.68479	-6.52248	0.78482	-1.54282
P16435	NADPH--cytochrome P450 reductase	POR		3.66244	3.84989	4.72299	4.04349	4.65482	4.41291	3.67571	4.56824	4.90267	4.38357	5.37055	5.58946	4.27397	2.73805	4.35374	3.55732	3.34319	2.83593	3.91608	4.78931	3.71436	3.22483	4.09301	3.95633	4.27832	3.56478	4.19866	3.49512	3.38303	1.21951	2.56727	2.28095	-0.637269	1.85252	4.07668	3.64816
P16615;O14983;Q93084	Sarcoplasmic/endoplasmic reticulum calcium ATPase 2	ATP2A2		3.19311	2.43546	1.61876	0.870219	2.86187	2.83258	1.93623	1.6506	2.55466	2.22466	2.56316	1.86905	2.62481	1.18399	2.35379	1.90649	1.00138	2.60961	1.76952	3.18761	2.65145	2.14943	2.40743	2.41222	2.44175	1.79759	1.25518	2.37685	2.39298	2.96769	0.753447	2.05921	1.21042	2.24837	3.18267	3.2087
P16662;P36537;O75310	UDP-glucuronosyltransferase 2B7	UGT2B7		-6.04023	-6.14563	-1.62473	-1.81066	-6.35936	-6.35355	-6.33471	-1.7654	-6.29264	-6.28705	-3.464	-6.72231	-6.10675	-6.14169	-1.74238	-2.76173	-6.23188	-6.40544	-6.24848	-0.544249	-6.12674	-6.36311	-6.43329	-1.13827	-3.58971	-6.30901	-6.19047	-1.20959	-4.18997	-5.6635	-5.98079	-6.28833	-6.6682	-6.59986	-5.41244	-6.35698
P16671	Platelet glycoprotein 4	CD36		-5.98158	-5.98155	-6.44911	-6.36112	-6.41543	-6.38367	-6.24294	-6.5038	-6.38356	-6.30253	-6.43431	-2.50033	-6.30813	-6.18379	-6.34131	-6.57175	-6.19217	-6.30718	-6.26102	-6.65283	-6.27908	-6.35409	-6.44678	-6.1385	-6.38151	-6.05537	-6.29298	-6.2761	-6.26896	-5.67439	-6.22242	-6.35406	-6.81326	-6.43113	-6.37806	-6.41103
P16870	Carboxypeptidase E	CPE		-6.24614	-5.98738	-6.27406	-6.16678	-6.31069	-6.28406	-6.31976	-6.46913	-6.38588	-6.20307	-6.49314	-6.72002	-6.27306	-6.18496	-1.63917	-6.4293	-6.03071	-3.17171	-6.16832	-6.70911	-6.29182	-6.44331	-6.55519	-6.04911	-6.21512	-6.1041	-6.20217	-6.22232	-6.15322	-5.86889	-6.17477	-6.16893	-6.74004	-6.47896	-6.21204	-6.30855
P16930	Fumarylacetoacetase	FAH		-6.24596	-6.09633	1.751	2.38483	-6.4345	-6.34153	1.31762	1.118	-6.36385	-6.16473	1.35702	1.57268	-6.20336	-6.26174	1.87877	3.68442	-6.12964	-6.46314	1.29725	1.87689	-6.33795	-6.24191	1.00816	0.754919	-6.23044	-6.08903	1.56257	1.48074	-6.23027	-5.77345	2.01338	0.0703002	-6.68712	-6.42194	0.745013	2.08771
P16949;Q9H169	Stathmin	STMN1		-6.09266	-5.95012	0.339612	-0.326777	-6.4579	-6.38057	-0.923081	-2.10214	-6.33979	-6.20369	0.817646	-0.767615	-6.23854	-6.16397	1.0912	1.19448	-6.14629	-6.52307	-1.32321	-0.0256808	-6.33063	-6.18393	-6.50328	-2.89079	-6.231	-6.22183	-1.53493	0.0641263	-6.06491	-5.82883	0.289535	0.412719	-6.65628	-6.61196	0.164209	2.18666
P16989	Y-box-binding protein 3	YBX3		-6.21811	-5.94408	-1.57095	-6.1165	-6.40578	-6.09777	-6.25175	-6.39773	-6.3587	-6.18717	-2.60406	-6.50934	-6.28049	-6.10003	-6.28595	-2.36269	-6.14576	-3.10327	-6.32021	-1.52426	-6.35057	-6.39088	-2.34728	-6.20086	-6.30597	-6.33781	-6.14778	-1.43072	-6.14883	-5.64472	-6.11271	-2.08974	-6.60771	-6.5956	-2.03858	-2.82724
P17028	Zinc finger protein 24	ZNF24		-6.06514	-6.08929	-6.35585	-6.39508	-6.4242	-6.10642	-6.29035	-6.58524	-6.4771	-6.37145	-6.31467	-6.62007	-6.26077	-6.01781	-6.47747	-6.46172	-6.05818	-6.2973	-6.04403	-6.72518	-3.18422	-3.36211	-6.60646	-6.27976	-3.27913	-3.10683	-6.32682	-6.12775	-1.93979	-5.7748	-6.01609	-6.18785	-6.58973	-3.3726	-6.44544	-6.26626
P17050	Alpha-N-acetylgalactosaminidase	NAGA		-6.15583	-6.15937	-6.46163	-6.29092	-6.29866	-6.33199	-6.24045	-6.58693	-6.42916	-6.30214	-2.46662	-1.2618	-6.08632	-6.06657	-6.5076	-6.61805	-6.25397	-6.43598	-6.0574	-6.72499	-6.18919	-6.41815	-6.38291	-6.33396	-6.35606	-6.0861	-6.16939	-6.19477	-6.3064	-5.72923	-6.0833	-6.30435	-6.80853	-6.44565	-6.27011	-6.38021
P17066;P48741	Heat shock 70 kDa protein 6;Putative heat shock 70 kDa protein 7	HSPA6;HSPA7		-5.98182	2.41395	4.10826	-2.55846	-6.27397	1.97563	-1.90291	2.47891	-2.30574	-1.39137	-6.40503	1.69372	2.56256	-6.19953	-6.28747	2.81088	-6.10352	-6.55761	-6.17191	3.22133	0.889752	1.09023	2.63412	-3.22031	0.160306	-6.30532	2.31334	-6.28361	-6.28436	-5.8473	-6.0291	-6.1663	-6.65228	-6.33725	3.18459	3.4389
P17096	High mobility group protein HMG-I/HMG-Y	HMGA1		2.26761	0.675469	-6.22306	-4.29244	2.44385	2.77811	-4.33152	-6.46562	-0.074201	1.15764	-2.03735	0.495255	2.29846	1.34456	-6.37189	-6.55781	3.34945	4.34422	-3.44997	-6.61763	3.71356	3.11359	-6.58635	-6.29306	3.31532	3.69917	-6.22787	-6.26599	4.94341	-0.403009	-2.44105	-2.71852	5.27247	5.07171	-1.07956	-6.36602
P17152	Transmembrane protein 11, mitochondrial	TMEM11		-6.0302	-6.17646	-6.4042	-6.37673	-6.2216	-6.37257	-6.43392	-6.57414	-6.46704	-6.11977	-6.26059	-6.62612	-6.31886	-6.11907	-6.47684	-6.5501	-2.10901	-6.52396	-6.27288	-6.74685	-6.25131	-6.38267	-6.66744	-6.06917	-2.59386	-6.0582	-6.21701	-6.12026	-2.32639	-2.01919	-6.14805	-6.45928	-6.85525	-6.37317	-6.42264	-6.34269
P17174	Aspartate aminotransferase, cytoplasmic	GOT1		-2.93725	-5.93762	4.92055	3.97543	-6.3607	-6.38138	4.19338	5.1307	-6.28962	-6.31309	4.52268	5.02844	-6.25685	-6.1557	4.24816	4.2904	-2.7463	-6.40062	4.39372	4.53904	-6.33137	-6.38525	4.72569	4.98914	-6.34666	-6.16687	3.92832	4.19671	-6.08009	-2.02686	4.42908	3.15511	-6.72175	-6.32599	1.90956	2.30307
P17252;P05771	Protein kinase C alpha type	PRKCA		-0.636839	-0.435856	-0.599303	-3.89434	0.232977	-0.238937	-0.845434	-0.975265	-2.22227	0.273825	-3.47369	-1.72253	0.488676	-3.41502	-2.36709	-1.24533	0.236913	0.182872	-0.272503	-0.169836	0.487364	-1.9901	-2.30206	-0.376621	0.206244	0.331707	-0.482788	-1.60275	-0.311768	-1.22594	-1.70856	-6.17739	-6.66038	-6.36895	-0.130979	-0.883878
P17301	Integrin alpha-2	ITGA2		-6.00431	-6.0545	0.896065	1.55183	-6.47346	-2.36926	2.30301	2.63171	-6.50275	-6.14387	3.86266	4.72952	-1.66888	-6.20903	0.946804	0.320518	-6.13321	-2.24873	1.18433	2.57217	-6.09109	-2.49587	2.6027	1.09886	-6.21956	-2.52285	1.26701	2.01343	-6.28982	-5.73012	1.80729	1.11931	-6.8388	-6.57561	1.64832	0.357476
P17480	Nucleolar transcription factor 1	UBTF		0.716035	-0.462824	-6.203	-6.27377	-0.341824	1.09256	-6.37707	-6.48133	-0.599593	-2.08726	-6.43382	-6.5965	2.44004	0.797509	-6.45475	-6.61132	1.95683	0.242075	-6.19346	-6.67587	1.88436	2.18359	-6.53764	-6.26191	1.76388	2.94077	-1.52373	-6.28821	2.32897	-0.225508	-6.06185	-6.46017	0.360042	-6.58375	-0.993302	-2.21084
P17544	Cyclic AMP-dependent transcription factor ATF-7	ATF7		-6.25168	-6.02913	-6.40746	-6.20563	-6.21138	-6.22494	-6.23519	-6.38833	-6.21001	-6.13653	-6.49823	-6.79335	-6.20323	-6.14786	-2.8116	-6.43452	-6.12475	-6.34671	-6.33643	-6.79709	-6.18645	-6.37697	-6.6726	-6.22719	-6.34771	-6.06288	-6.15625	-6.16456	-6.18898	-5.79681	-6.21832	-6.41846	-3.16963	-6.59756	-6.31691	-6.45912
P17568	NADH dehydrogenase [ubiquinone] 1 beta subcomplex subunit 7	NDUFB7		-6.17814	-6.00367	-6.29269	-6.17256	-1.17558	-6.09588	-6.3738	-6.34659	-6.46685	-6.22815	-6.30575	-6.67188	-2.38018	-6.17982	-6.29858	-6.48638	-6.16343	-1.01215	-6.10887	-6.67968	-6.32807	-6.43441	-6.39927	-6.17536	-6.33957	-6.16909	-6.31089	-6.04081	-6.32707	-1.28583	-6.13299	-6.43301	-3.51342	-6.36293	-6.49759	-6.40718
P17612	cAMP-dependent protein kinase catalytic subunit alpha	PRKACA		-6.00266	-6.03161	0.390644	-0.774494	-1.744	-6.17996	0.606765	1.07321	-6.41186	-6.29048	0.0266739	0.0186517	-3.25885	-1.13722	1.39405	0.618096	-6.1444	-6.51004	-2.79762	-1.4683	-6.20872	-3.65326	-2.16456	-6.20642	-1.70529	-6.10415	-0.247203	-0.352063	-2.47608	-2.2855	-0.545637	-0.400905	-6.80338	-6.40619	-6.43031	-1.68383
P17655	Calpain-2 catalytic subunit	CAPN2		-6.16937	-5.92436	-6.29692	-6.11101	-6.42241	-6.24047	-6.22665	-6.5698	-6.4854	-6.21672	-6.50107	-6.5808	-6.29499	-6.28694	-6.45118	-6.63596	-6.23409	-6.44751	-6.06933	-6.67867	-6.08146	-6.33856	-6.56385	-6.13049	-6.35591	-6.23115	-6.14499	-6.11835	-6.26132	-5.77112	-6.20835	-6.23924	3.23704	-6.40945	-6.25247	-6.323
P17661	Desmin	DES		-6.04878	-6.02891	-6.22333	-6.30147	-6.23696	0.363834	-6.25476	-6.35416	-6.34617	-6.13237	-6.49833	-6.53821	-0.13985	-6.26202	-6.42113	-6.59832	-6.10985	-6.42464	-6.04694	-6.78509	-6.29044	-6.2246	-6.46799	-6.15755	-6.17282	-6.30932	-6.29658	-6.10289	-6.22469	-5.84558	-5.95549	-6.1673	-2.2463	-6.332	-6.27596	-6.53858
P17676	CCAAT/enhancer-binding protein beta	CEBPB		-6.24993	-6.07798	-6.26237	-6.37853	-6.23487	-6.1425	-6.41801	-6.60616	-6.42186	-6.34821	-6.40126	-6.67613	-6.24752	-6.11307	-6.36517	-6.41855	-6.32526	-6.41787	-6.29942	-6.73374	-6.33133	-6.37811	-6.55004	-6.31069	-6.23827	-4.32701	-6.20738	-6.09718	-3.69293	-5.65731	-5.99962	-6.24076	-6.84381	-6.32228	-6.43407	-6.30399
P17706	Tyrosine-protein phosphatase non-receptor type 2	PTPN2		-6.03957	-6.03581	-6.37722	-6.1649	-6.36593	-6.25556	-6.40851	-6.50936	-6.24803	-6.16678	-6.46577	-6.72439	-6.16855	-6.10675	-6.55344	-6.43273	-6.05049	-6.552	-6.32852	-6.77785	-6.1516	-6.16142	-6.40643	-6.22765	-6.18729	-6.10227	-6.19386	-6.21151	-6.15973	-5.6475	-6.05367	-6.42262	-6.8381	-6.36728	-6.48823	-2.95053
P17812	CTP synthase 1	CTPS1		-6.11532	-6.03875	-6.29302	-6.22202	-6.28561	-3.25874	-6.19991	-6.44329	-6.32108	-2.73941	-6.37024	-6.56539	-6.12548	-6.12414	-6.47871	-0.329985	-6.19809	-6.36248	-6.16878	-1.1643	-6.11149	-6.45616	-1.60641	-2.6571	-6.31845	-6.10845	-6.3281	-6.31163	-6.34497	-5.68042	-6.08079	-0.828534	-6.71595	-6.48708	-6.48902	-2.75395
P17844	Probable ATP-dependent RNA helicase DDX5	DDX5		-0.569915	2.08495	0.122519	-1.35245	1.66625	2.31734	-1.84488	-6.33923	1.32238	1.93368	-1.57265	-1.861	1.49742	2.54485	2.12743	1.87643	2.53004	4.30486	-0.278366	1.8086	3.31731	2.38048	1.19413	2.81424	3.44505	3.31176	1.36465	1.91019	3.93061	1.6174	1.88115	0.590765	2.66574	2.24932	0.983026	0.402468
P17858	ATP-dependent 6-phosphofructokinase, liver type	PFKL		2.53075	3.1221	2.52611	2.52327	3.07506	3.23808	2.11049	2.10289	3.15394	3.46581	1.699	1.96828	1.94411	1.26218	2.40819	2.57684	2.39952	2.30356	2.2986	2.70199	1.91096	3.06227	3.24874	0.66358	2.05977	3.22685	0.897528	0.745878	2.31461	0.195573	0.66304	0.632969	-6.69601	0.191308	1.00585	0.996772
P17900	Ganglioside GM2 activator;Ganglioside GM2 activator isoform short	GM2A		-6.15466	-6.04624	-2.24888	-1.19015	-6.47726	-6.26329	-1.13272	-1.69088	-6.45675	-6.22963	-1.83092	-3.06613	-6.07653	-6.12102	-6.33714	-6.66812	-6.26051	-6.32716	-6.15039	-6.57199	-6.30908	-6.41316	-6.43341	-6.2656	-6.31209	-6.33965	-6.1106	-6.08933	-6.1597	-5.70333	-5.97767	-6.3525	-6.66515	-6.34731	-6.36695	-6.44383
P17931	Galectin-3	LGALS3		-2.1364	-5.95934	-0.758001	0.600439	-1.28979	-1.30582	1.8913	1.40615	-3.28667	-6.36995	1.98044	2.33039	2.76566	-6.17049	3.39246	1.23788	0.522735	-6.30335	0.142673	2.78635	-0.113797	2.25599	2.87285	1.3225	1.81465	0.211387	2.65753	1.61998	-1.65942	-0.138595	1.87488	1.81034	-6.62495	-6.56185	0.60748	-0.962661
P17980	26S protease regulatory subunit 6A	PSMC3		-6.09161	0.401113	-0.366395	0.785793	0.741478	1.48506	0.501561	-0.0462333	1.44255	-0.591518	0.453203	1.40007	1.18032	-2.32141	1.5257	-1.42328	0.901853	-1.01403	1.25781	1.08239	1.14451	-6.19686	-1.80026	-6.06709	1.50081	0.50276	0.603989	0.911687	-0.555942	1.39625	2.02992	-0.400948	-1.2306	-2.41182	1.4699	0.817233
P17987	T-complex protein 1 subunit alpha	TCP1		1.67051	2.92191	2.97451	2.82143	1.67655	2.24512	3.09308	3.227	1.84352	2.43845	3.46734	3.01608	2.41649	1.3592	2.96074	3.25843	0.950081	2.48069	2.90192	3.80791	1.525	2.13656	3.53397	3.16576	1.98487	2.02797	2.91991	3.52943	0.651406	1.23635	3.64716	4.07809	4.62451	2.12142	1.11003	2.10558
P18031	Tyrosine-protein phosphatase non-receptor type 1	PTPN1		-1.02028	0.575216	-0.245005	-0.0968913	1.51226	1.40267	-2.32254	1.127	1.00012	0.615908	1.65141	1.83353	-0.326047	-1.44841	-0.643539	-1.11807	0.501086	0.0814895	-6.13464	-0.497478	-0.897332	-0.800305	-0.704856	-1.3707	0.417245	-1.06352	0.272287	-0.589676	0.245663	-5.62479	-0.640982	-1.31804	-6.59817	-1.84574	0.969405	1.55397
P18074	TFIIH basal transcription factor complex helicase XPD subunit	ERCC2		-2.55588	-6.0246	-6.27129	-6.23552	-6.36766	-6.22875	-3.76	-3.60461	-6.24196	-1.21689	-6.41963	-6.71875	-6.31845	-6.05015	-6.46631	-6.6594	-0.63992	-6.55515	-4.47407	-6.56556	-3.51706	-6.39566	-6.56306	-6.2428	-6.15002	-6.08368	-6.36138	-6.14996	-6.22292	-5.72994	-6.06954	-6.37559	-6.68393	-6.41676	-1.54636	-6.42934
P18077	60S ribosomal protein L35a	RPL35A		-0.214252	-2.1362	1.49423	0.0883146	0.861158	0.434151	1.32886	1.2916	0.810986	0.1746	2.17129	0.994358	1.61075	0.116225	1.71125	1.65512	2.10609	-2.64714	2.06596	1.38509	-6.25764	1.36974	0.0102545	2.01833	1.61731	-0.391099	1.50863	1.41622	-2.20236	-2.29624	2.03828	2.58652	0.405988	-0.0433863	1.49942	0.974108
P18084	Integrin beta-5	ITGB5		-6.09926	-5.97443	-6.44855	-6.29623	-6.37142	-6.33869	-6.22793	-6.44351	-6.29526	-6.33012	-6.50653	-1.68162	-6.16281	-6.16197	-6.37356	-2.06261	-6.14634	-6.55409	-6.20674	-6.56438	-6.28531	-6.39202	-6.54287	-6.15252	-6.37431	-6.09363	-6.14772	-6.26225	-6.06962	-5.89427	-6.217	-6.16637	-6.77244	-6.36215	-6.27155	-1.79721
P18085	ADP-ribosylation factor 4	ARF4		0.186863	0.82124	-0.803026	1.29595	0.968119	2.05107	0.0577823	0.158047	2.26152	1.69591	0.456894	2.23911	-0.646133	-0.745243	-0.453359	1.27985	-6.32508	-0.497338	-6.17448	-1.01374	-1.71077	-0.1123	0.463634	-1.39565	0.737283	-2.13501	-0.869189	-0.0571957	-1.39029	-5.60236	2.05233	0.146331	2.08675	-1.22421	0.978956	1.00897
P18124	60S ribosomal protein L7	RPL7		3.2375	2.02355	3.84655	4.43414	4.23361	4.10168	3.83922	4.03684	3.80226	2.61752	4.18716	3.84882	2.62955	2.20383	4.13524	2.76109	3.29916	3.3351	3.1933	4.16287	2.64389	2.26232	4.39098	3.8992	3.20305	2.91111	1.8094	3.65191	3.65672	3.95501	2.15184	4.48356	2.54037	3.09135	4.49257	2.62359
P18206	Vinculin	VCL		-6.03061	-6.09161	-0.596168	0.998246	-6.43224	-6.2982	2.49614	2.72718	-6.30819	-6.3044	2.51145	2.69883	-6.3726	-6.06339	-0.0984328	0.580188	-6.30357	-6.49687	-1.7144	-0.674731	-6.12546	-6.43506	0.0850829	1.22353	-6.16209	-6.14106	-0.952738	-0.249317	-6.15916	-5.64318	-0.765276	-1.55585	-6.71278	-6.37506	-0.369924	-0.547122
P18433	Receptor-type tyrosine-protein phosphatase alpha	PTPRA		-6.23613	-6.05456	-6.43438	-6.3276	-6.34805	-6.12268	-6.33798	-1.82263	-6.27036	-6.19294	-2.96841	-4.85453	-6.32605	-6.02698	-6.42478	-6.5819	-6.09406	-3.73799	-6.25348	-6.77688	-6.14639	-6.45667	-6.62917	-6.18754	-6.33625	-6.14847	-6.24908	-6.12082	-6.17249	-5.81627	-5.97592	-6.41425	-6.61692	-6.40278	-3.72839	-3.24106
P18440	Arylamine N-acetyltransferase 1	NAT1		-6.14226	-6.0271	-6.35559	-6.27637	-6.45816	-6.11299	-6.32075	-6.47692	-6.41259	-6.13695	-6.44914	-6.63399	-6.31484	-6.23275	-6.46923	-6.4518	0.210818	-6.32018	-6.32214	-6.59683	-6.13109	-6.43699	-6.41024	-6.19813	-6.13643	-6.13287	-6.29626	-6.15731	-6.07065	-5.61328	-6.03632	-6.38154	-6.5837	-6.34669	-6.38657	-6.52024
P18583	Protein SON	SON		-0.74021	0.268174	-6.29884	-6.16062	0.645302	-0.124965	-6.3055	-6.58047	-0.951214	-2.61577	-6.34447	-6.53514	0.0546159	-0.764283	-6.31928	-6.4421	0.327293	1.19832	-6.06794	-6.63009	1.75786	0.0181398	-6.61989	-6.05932	-1.20254	2.20077	-6.3446	-6.31097	2.34125	-4.01738	-5.94947	-6.33473	0.333829	-0.194169	-6.30835	-6.28933
P18615	Negative elongation factor E	NELFE		-6.07647	-3.50502	-2.33639	-3.00027	-3.49515	-6.17964	-6.37726	-6.43435	-6.3469	-6.30277	-3.03692	-2.35217	-6.11498	-6.28852	-3.80579	-6.48021	-2.82285	-2.65429	-2.41588	-3.2031	-4.05687	-6.37449	-6.42677	-6.28393	-6.26939	-1.44268	-6.18818	-6.31396	-3.10882	-5.79592	-6.1977	-6.35133	-6.62461	-6.39621	-6.49651	-6.46323
P18621	60S ribosomal protein L17	RPL17		4.3278	3.61669	4.35196	3.47403	3.56544	4.00897	2.59606	4.63274	4.53929	4.16048	3.11843	3.82855	3.78797	2.87796	3.69163	2.48351	3.55699	3.16833	4.56797	4.72279	4.16689	3.68201	5.54851	3.89456	4.07873	2.93808	3.91679	4.6998	4.58776	4.26373	1.27172	3.4431	-0.0365246	0.282939	3.24673	3.1296
P18669;Q8N0Y7	Phosphoglycerate mutase 1	PGAM1		0.976743	1.27993	4.47587	4.55483	-0.462817	1.78059	4.82321	4.54135	1.37488	1.016	4.12146	5.14173	1.61544	1.09276	5.0193	5.0387	0.46749	0.508214	4.33303	5.05579	0.520043	0.953435	5.08039	4.70325	2.52441	0.989832	5.17428	4.12929	2.06539	-5.67339	4.7647	5.03203	-2.83413	-1.68553	1.17194	3.35395
P18754	Regulator of chromosome condensation	RCC1		3.31659	2.01716	-6.20245	-6.37476	1.72119	1.81589	-0.940092	-1.48473	2.03463	2.68076	-0.908199	-2.72818	0.736872	2.08019	-6.51161	-6.47955	2.77043	3.86861	-6.28311	-6.83801	2.97634	3.14449	-6.67935	-6.28453	2.69787	3.65585	-6.1599	-6.31806	4.11548	2.25669	-6.0145	-6.35567	1.90367	1.63043	-6.43141	-6.33296
P18827	Syndecan-1	SDC1		-6.10756	-6.17765	-6.38828	-6.27508	-6.44333	-6.30869	-6.3147	-6.43716	-6.24616	-6.32451	-6.47289	-6.52368	-6.37388	-6.17667	-6.46936	-6.54556	-3.33376	-6.58352	-2.16375	-2.1601	-6.33824	-6.43311	-6.5647	-3.44381	-6.33692	-6.27261	-2.06756	-2.44219	-6.25474	-5.70357	-6.20715	-6.40658	-6.62349	-6.40199	-6.28735	-6.52151
P18846	Cyclic AMP-dependent transcription factor ATF-1	ATF1		-6.14673	-5.89295	-6.22255	-6.25857	-6.37174	-6.10648	-6.27482	-6.35103	-6.46638	-6.24987	-6.3354	-6.54956	-6.26502	-6.15381	-6.51426	-6.68773	-6.24899	-6.30602	-6.15067	-6.80302	-6.15799	-6.29142	-6.67662	-6.19742	-6.28918	-6.1498	-6.35564	-6.08939	-2.95451	-5.81064	-6.09339	-6.43018	-6.61631	-6.4547	-6.35898	-6.4243
P18859	ATP synthase-coupling factor 6, mitochondrial	ATP5J		-6.22122	-1.81008	-6.25994	-6.34125	-6.23895	-6.10061	-6.42283	-6.52127	-6.31348	-6.17263	-6.30898	-6.6503	-6.36755	-6.26563	-6.48539	-6.58115	-1.44311	-1.68563	-6.12127	-6.55332	-2.27405	-6.26388	-6.53571	-6.14245	-2.33464	-1.29393	-6.21349	-6.3123	0.245782	-5.65184	-5.94305	-6.20418	-6.71262	-6.59215	-2.42208	1.87783
P18887	DNA repair protein XRCC1	XRCC1		-6.0868	-6.02544	-6.44909	-6.19823	-6.40857	-2.62742	-6.18142	-6.45927	-6.29882	-1.64214	-6.39002	-6.63517	-6.10002	-6.08177	-6.51474	-6.62166	-6.09413	-6.53878	-6.31006	-6.82967	-1.32784	-6.22234	-6.45742	-6.25465	-1.84663	-1.98997	-6.30586	-6.09532	-6.32876	-5.63914	-6.04548	-6.27496	-1.73428	-6.31744	-6.447	-6.50729
P19022;P55283	Cadherin-2	CDH2		-6.09468	-5.92625	-1.66737	-1.60121	-6.19351	-6.24021	-6.32564	-1.76701	-6.39661	-6.2645	-4.18167	0.162476	-6.24563	-6.10199	-6.52872	-6.61744	-6.14726	-6.39839	-6.07658	-6.61652	-6.23376	-6.338	-6.53331	-6.21475	-6.23329	-6.12224	-6.12541	-6.2172	-6.10411	-5.84143	-1.4478	-2.80133	-6.64334	-6.38166	-2.09783	-0.817126
P19174	1-phosphatidylinositol 4,5-bisphosphate phosphodiesterase gamma-1	PLCG1		-6.24066	-5.99796	-6.31537	-6.18923	-6.32948	-6.13589	-6.36358	-2.39255	-6.34084	-6.38551	-6.32963	-3.4123	-6.25525	-6.01453	-3.55484	-6.4187	-6.09212	-6.29251	-1.92779	-3.02628	-6.06611	-6.31865	-6.59229	-3.0678	-6.38247	-6.26041	-1.5568	-6.04177	-6.33686	-5.74878	-1.8928	-6.24018	-6.79887	-6.57758	-6.48463	-6.53858
P19320	Vascular cell adhesion protein 1	VCAM1		-6.10156	-6.15151	-6.47086	-6.11258	-6.46227	-6.35778	-6.14372	-6.52434	-6.25601	-6.40748	-6.51519	-6.64117	-6.13713	-6.14806	-6.28478	-6.60568	-6.07839	-6.32596	-6.23056	-6.83567	-6.20808	-6.22344	-6.5169	-2.51269	-6.1277	-6.11217	-6.08289	-6.04814	-6.26286	-5.81542	-6.12313	-6.18253	-6.63315	-6.33843	-6.30766	-6.54196
P19338	Nucleolin	NCL		5.67998	5.48152	6.10391	6.27512	6.02871	5.78174	5.74896	5.78004	6.02172	5.45985	6.22672	6.2022	4.588	4.45057	6.11268	6.6166	6.29642	6.91883	5.76381	6.79219	6.11197	5.34434	6.20463	6.27363	6.12127	6.58522	5.46725	5.36584	6.41166	5.38959	6.12507	5.5121	4.39675	4.80451	6.58936	6.30578
P19367	Hexokinase-1	HK1		-6.19928	-0.414882	-6.28951	-1.87599	0.526799	-1.07737	-1.8639	0.393635	0.32405	-6.17405	-1.63784	-2.7731	-0.567526	-0.0534914	-1.07159	-0.362122	0.0595814	-0.501425	-1.69875	-1.969	-0.227663	-6.44941	-0.584753	-2.41229	-0.160377	0.838749	-6.30428	-1.79007	-0.437251	-1.44282	-5.97929	-2.26479	2.40294	1.24315	-0.345366	-0.569281
P19387	DNA-directed RNA polymerase II subunit RPB3	POLR2C		-6.05598	-5.90586	-6.22667	-6.15361	-6.40877	-6.11919	-6.21766	-6.52749	-6.46386	-6.20254	-6.44789	-6.61834	-2.57736	-6.25223	-6.42649	-6.4577	-2.57319	-6.34735	-6.11624	-6.83622	-6.28702	-6.29767	-6.65422	-6.26479	-6.31111	-1.00452	-6.17326	-6.22282	-6.16342	-5.75524	-6.18847	-6.36396	-1.53834	-2.02442	-6.31889	-6.42317
P19388	DNA-directed RNA polymerases I, II, and III subunit RPABC1	POLR2E		-2.56181	-6.1155	-6.37274	-6.31529	-6.36711	-1.92717	-6.30055	-6.48224	-6.27652	-2.28595	-6.42125	-6.68724	-6.20595	-2.61005	-6.30706	-6.54657	-6.24372	-6.58071	-6.19559	-6.83009	-6.20891	-6.28259	-6.42309	-6.21785	-2.095	-6.17253	-6.10977	-6.29826	-6.31533	-5.73394	-5.98779	-2.07456	-0.73852	-6.4305	-6.32988	-6.385
P19404	NADH dehydrogenase [ubiquinone] flavoprotein 2, mitochondrial	NDUFV2		-1.16221	-3.16618	-1.92995	-2.28998	-2.58913	-0.194754	-2.40745	-0.757907	-2.01157	-2.53012	0.48729	-1.7505	-2.08553	-2.4182	-6.4866	-1.94816	-3.22892	-0.512958	-2.9935	-0.236934	-1.12056	-0.33862	-2.7115	-3.86505	-0.72264	-1.82499	-6.1129	-0.934467	-1.55175	-5.79742	-2.27949	-6.20098	-6.60276	-6.44862	-6.43198	-0.0438029
P19440;A6NGU5;P36268;Q14390;B5MD39	Gamma-glutamyltranspeptidase 1;Gamma-glutamyltranspeptidase 1 heavy chain;Gamma-glutamyltranspeptidase 1 light chain;Putative gamma-glutamyltranspeptidase 3;Putative gamma-glutamyltranspeptidase 3 heavy chain;Putative gamma-glutamyltranspeptidase 3 light chain;Inactive gamma-glutamyltranspeptidase 2	GGT1;GGT3P;GGT2		-6.17647	-6.03331	-6.48308	-6.21624	-6.20936	-6.18205	-6.33759	-0.946965	-6.22936	-6.27571	-6.50822	0.305701	-1.66224	-6.14632	-6.26526	-0.618578	-6.08961	-6.45292	-6.14754	-2.93037	-6.19849	-6.28477	0.072936	-6.0747	-6.27821	-6.2688	-1.22624	-2.37239	-6.23639	-5.64666	-6.06003	-1.92747	-6.68273	-6.33422	-0.621024	-1.19987
P19447	TFIIH basal transcription factor complex helicase XPB subunit	ERCC3		-2.81173	-2.00986	-6.43883	-6.23532	-6.35791	-6.11298	-6.30836	-6.43544	-6.43929	-2.68743	-6.39121	-6.50179	-2.15542	-6.21695	-6.44752	-6.55668	-1.80703	-6.29078	-6.26459	-6.56214	-6.36162	-2.943	-6.54348	-6.1697	-6.24741	-1.39707	-6.28235	-6.06396	-2.6508	-5.87038	-2.0409	-6.36432	-1.83489	-2.98765	-6.46921	-6.44921
P19525	Interferon-induced, double-stranded RNA-activated protein kinase	EIF2AK2		-6.21596	-5.92203	-6.46904	-6.13459	-6.44279	-6.1579	-6.18409	-6.56369	-6.34423	-6.14805	-6.4338	-6.57963	-6.22415	-6.20097	-3.13513	-6.59094	-6.21083	-6.50247	-6.09637	-6.57499	-6.16867	-6.41457	-6.61402	-6.2486	-2.56174	-6.21048	-6.11155	-6.1928	-6.30419	-5.68359	-6.00255	-6.39371	-6.78762	-6.60593	-6.21312	-6.54212
P19623	Spermidine synthase	SRM		1.76066	1.32487	1.65324	2.34569	1.59144	1.52825	1.24788	1.92275	1.49303	1.78172	1.24416	2.47662	0.927428	-0.454029	1.00417	2.24816	0.448505	2.25583	1.83078	2.51657	1.60555	1.04599	2.19661	2.32268	-0.391874	-0.191193	0.285201	1.0273	1.52012	-0.776623	1.90854	2.48701	-6.69979	-1.58615	0.651894	1.47255
P19784	Casein kinase II subunit alpha	CSNK2A2		-6.21306	-1.82239	-6.27515	-6.38789	-6.29935	-1.51238	-2.21803	-6.33816	-6.46361	-3.17952	-1.80874	-6.60488	-2.89041	-6.12458	-1.30478	-6.48658	-6.15508	-6.3792	-6.33249	-2.19842	-2.62017	0.281531	-2.89307	-0.880938	-0.473546	-2.33669	-6.18497	-0.642297	-1.65865	-1.94763	-5.96913	-1.27143	-6.84605	-6.3204	-6.3063	-3.73256
P19823	Inter-alpha-trypsin inhibitor heavy chain H2	ITIH2		1.80341	1.50895	-0.279211	-1.1333	-0.33001	2.55682	-0.532775	0.0435569	0.169402	3.13855	-6.26893	-2.33478	4.80985	4.92795	4.22589	4.54189	2.29424	2.45481	2.07052	1.08602	-2.10332	2.36662	1.48612	2.07414	3.7366	3.13225	1.48157	1.86145	1.47941	-1.01346	-0.0311361	-0.541545	-6.87809	-0.35923	-1.3723	-6.35273
P19838	Nuclear factor NF-kappa-B p105 subunit;Nuclear factor NF-kappa-B p50 subunit	NFKB1		-6.22761	-6.1027	-6.47578	-6.23703	-6.34863	-8.08662	-6.35917	-6.58833	-6.27832	-6.13416	-6.3758	-6.64262	-6.14965	-6.29346	-6.36631	-6.62721	-6.27041	-6.58275	-6.3369	-6.72286	-6.21955	-6.29816	-6.56868	-6.26366	-7.36083	-6.25621	-6.17461	-6.15771	-6.12834	-5.63898	-6.01364	-9.05009	-3.58456	-6.39062	-6.37115	-6.33156
P19883	Follistatin	FST		-6.05824	-3.49256	-6.49652	-6.37879	-1.99464	-3.67112	-6.25981	-6.52446	-6.38132	-6.22345	-6.52903	-6.55461	-6.13017	-6.10051	-6.54921	-6.48219	-2.20391	-0.606285	-6.32604	-6.72149	-6.12559	-6.16054	-6.41347	-6.34652	-6.10834	-2.72011	-6.33478	-6.19981	-2.78739	-5.86441	-5.98147	-6.2465	-6.70913	-6.34955	-6.23567	-6.41921
P20020;Q16720;Q01814	Plasma membrane calcium-transporting ATPase 1	ATP2B1		-6.19362	-2.60503	-6.20553	-2.76459	-0.996488	-6.15741	-6.42167	-1.93444	-0.79177	-6.18186	-0.456737	-0.0108143	-6.21953	-6.05629	-2.14522	-1.48814	-0.0807403	-6.3615	-6.28802	-2.54075	-1.8791	-3.28074	-6.5258	-2.63191	-6.25784	-2.78475	-6.33101	-6.2717	-6.2331	-5.78436	-5.97672	-6.23493	-6.59045	-6.58029	-2.03705	-6.31135
P20042	Eukaryotic translation initiation factor 2 subunit 2	EIF2S2		-6.11504	-0.150473	-1.07265	-0.0389879	-0.253958	-0.820893	-0.6393	-2.63919	-6.44556	-0.906295	-6.50897	-0.302601	0.736762	-1.04534	-1.83606	-2.2456	-6.2419	1.34797	-0.155463	0.185161	1.37531	-1.00509	-1.52432	-1.03806	-6.3292	0.0816663	-2.91719	0.58865	1.21802	1.18119	-1.59084	-1.63695	2.52734	0.467614	-0.000782323	0.0283926
P20073	Annexin A7	ANXA7		-0.143505	-5.92922	0.827321	2.43558	-3.24879	-3.05341	1.44517	1.71929	-2.40429	-1.16305	3.00785	2.98228	1.17691	-2.4766	0.10538	1.40156	-2.78106	-6.54451	2.26467	2.04174	-4.31072	-6.42837	1.41208	-1.98076	-6.09815	-1.85731	0.374181	1.77874	-0.855248	0.451889	-1.29967	1.32578	-6.60751	-6.40936	1.86133	2.57937
P20290	Transcription factor BTF3	BTF3		-6.10049	-5.9875	1.83203	1.35608	-6.37424	-6.31	1.18185	0.970446	-6.26967	-6.39283	0.324098	0.954482	-6.27738	-6.29412	0.689832	2.43002	-6.15297	-6.46417	0.598552	1.52585	-6.3355	-6.41095	0.223309	2.36073	-6.14398	-6.27508	-1.094	1.64526	-1.279	-5.82549	-1.2107	1.67318	-6.59948	-6.46638	0.214206	-1.21786
P20338	Ras-related protein Rab-4A	RAB4A		-6.19488	-6.10353	-6.31902	-6.2189	-6.34941	-6.38563	-6.41679	-6.52055	-6.33957	-2.73598	-3.41236	-6.50871	-6.23563	-6.04165	-1.29355	-2.62855	-6.20766	-6.34761	-6.09764	-6.81667	-6.33017	-6.19994	-3.55214	-2.67028	-2.83104	-6.15892	-6.28254	-6.18032	-6.09644	-5.73625	-6.21769	-6.39829	-6.75669	-6.612	-3.68289	-2.25482
P20339	Ras-related protein Rab-5A	RAB5A		-1.12905	-5.96743	-6.42564	-6.22617	-6.33816	-0.622753	-6.35843	-6.51098	-3.96404	-1.64187	-6.29744	-6.76142	-6.12948	-6.21795	-6.32923	-2.65814	-1.69685	-6.38839	-6.34199	-6.64539	-6.16838	-0.982309	-6.62945	-2.22599	-6.5245	-6.28918	-6.33339	-6.20084	-6.17555	-5.73637	-5.97292	-6.44883	-0.754987	-6.40023	-3.86221	-1.65106
P20340	Ras-related protein Rab-6A	RAB6A		-0.0328766	1.91043	2.13992	1.46355	2.74836	0.766933	1.47379	0.937339	2.44479	2.78797	1.68513	2.20743	0.251875	1.10948	0.100561	2.91171	0.665033	1.75507	0.675034	1.29315	1.2091	2.73961	1.96247	1.24682	3.01628	2.56375	1.68399	3.00606	1.89149	0.41245	1.83604	-0.0566198	-1.882	0.229817	0.659189	2.07621
P20618	Proteasome subunit beta type-1	PSMB1		-6.13682	-5.99112	-0.186349	1.08979	-6.4023	-6.20796	0.815726	2.16018	-6.29331	-6.31335	2.51448	2.28582	-6.30427	-6.05945	1.63874	2.45066	-6.22436	-6.38468	2.09442	3.15656	-6.29346	-6.22067	2.53145	2.17191	-2.08451	-6.31193	2.03187	-0.997974	-2.9789	-5.70509	0.903582	1.34271	-6.66689	-6.44936	2.00547	1.57621
P20645	Cation-dependent mannose-6-phosphate receptor	M6PR		-6.0549	-6.17222	-2.70246	-6.38606	-6.22996	-6.17112	-1.76373	-2.6369	-6.26701	-6.16385	-0.568846	0.511544	-6.27796	-6.23338	-6.27815	-1.95267	-6.29899	-6.56138	-3.5011	-6.63963	-6.29198	-6.26633	-2.3705	-6.10076	-6.28201	-6.06899	-0.962953	-6.24035	-6.32718	-5.7897	-5.963	-6.33144	-6.62639	-6.54839	-6.42833	-6.40067
P20674	Cytochrome c oxidase subunit 5A, mitochondrial	COX5A		1.9092	2.20368	0.702154	0.852212	0.619029	1.1728	1.34434	0.876656	0.793614	0.621289	1.92344	-0.19722	2.28874	0.472801	-6.49068	-1.38245	2.34485	-6.34871	-0.438334	0.698832	1.79428	-1.3482	-1.16203	-0.336836	1.59877	1.10032	-1.58866	0.166568	2.10276	-1.69831	0.395148	-3.38323	-6.81818	-6.42972	0.142251	1.07076
P20700	Lamin-B1	LMNB1		4.15434	5.29348	-6.24246	-6.15227	3.94572	4.74073	-6.41982	-6.3931	4.04245	3.96855	-6.3184	-6.65526	5.55851	4.16726	-6.2979	-6.45979	5.03342	6.01381	-6.08064	-6.68194	5.81132	4.91921	-6.47928	-6.10939	5.42004	6.04623	-6.34441	-6.31616	6.0905	3.11402	-6.11792	-6.26386	4.87395	5.18311	-6.46814	-6.55494
P20810	Calpastatin	CAST		-6.15033	-5.89376	-0.555787	-2.0878	-6.22037	-6.28913	-1.13003	0.0280932	-6.27039	-6.12805	-2.84611	0.506931	-6.13154	-6.19844	-6.26952	-3.15997	-6.12455	-6.37137	-6.29611	-1.54339	-6.22341	-6.35355	-1.39698	-3.68986	-6.18528	-6.22699	-6.32149	-2.10212	-6.10819	-5.80821	-6.02247	-3.11053	-6.58867	-6.53995	-2.37519	-0.879393
P20823	Hepatocyte nuclear factor 1-alpha	HNF1A		-6.17201	-6.05188	-6.33857	-6.38665	-6.19619	-6.25813	-6.34445	-6.36307	-6.33867	-6.31864	-6.42962	-6.67843	-3.5861	-6.15078	-6.4343	-6.64836	-2.04306	-1.19075	-6.05381	-6.57203	-3.80687	-6.37014	-6.39866	-6.26938	-1.92974	-2.04677	-6.10407	-6.19712	-6.21201	-5.63092	-6.13918	-6.38371	-6.59396	-6.4141	-6.32162	-6.42706
P20933	N(4)-(beta-N-acetylglucosaminyl)-L-asparaginase;Glycosylasparaginase alpha chain;Glycosylasparaginase beta chain	AGA		-6.14354	-5.98228	-6.28561	-6.28258	-6.36461	-6.13215	-6.32611	-1.63504	-6.3453	-6.35684	-1.4081	-1.09275	-6.14253	-6.06197	-6.53895	-1.61617	-6.03553	-6.41195	-2.41683	-6.63561	-6.12471	-6.30979	-6.51671	-1.97568	-6.34774	-6.25847	-1.82019	-2.37304	-6.16818	-5.7362	-2.75479	-2.66204	-6.79418	-6.33897	-6.21703	-6.49258
P20936	Ras GTPase-activating protein 1	RASA1		-6.00314	-5.90439	-6.42141	-6.29134	-6.25741	-6.17811	-6.35166	-6.6214	-2.60202	-6.24562	-6.36175	-6.74831	-6.17471	-1.43329	-6.46107	-6.60576	-6.03927	-6.29584	-6.1156	-6.71001	-6.11522	-6.29417	-6.44271	-6.08438	-6.21701	-6.27227	-6.25318	-6.04929	-0.520258	-5.81627	-6.12055	-6.1882	-6.73004	-6.36799	-6.34611	-6.3316
P20962	Parathymosin	PTMS		-6.16164	-6.10381	-0.632391	-2.19945	-6.26749	-6.23715	-1.67384	-0.884915	-6.48693	-6.13424	-6.42079	-1.71709	-6.27752	-6.05315	-3.4353	-2.27044	-6.05522	-6.50413	-6.33796	-1.25544	-6.27425	-6.4577	-6.448	-3.30814	-6.31204	-6.3104	-4.92457	-1.49174	-6.06251	-5.75293	-6.11284	-2.14918	-6.70274	-6.52281	-6.36294	-2.37266
P21127;Q9UQ88;Q13882	Cyclin-dependent kinase 11B;Cyclin-dependent kinase 11A	CDK11B;CDK11A		-0.131972	-1.89213	-2.82087	-2.27029	-3.78387	-6.33701	-6.39885	-6.59018	-0.636522	-1.60911	-6.40623	-6.79556	-6.07852	-6.27263	-6.35466	-6.71406	-6.31883	-1.08982	-6.16484	-2.66898	-6.18255	-6.28237	-1.34695	-6.21759	-1.83346	-3.49947	-6.04779	-1.85837	-2.25433	-5.73303	-6.08442	-6.32376	-6.75547	-6.36536	-6.29113	-6.39545
P21266	Glutathione S-transferase Mu 3	GSTM3		-0.845617	-1.11182	-6.21481	-1.66087	-0.30557	-0.137023	-1.34042	-2.57566	-6.28844	0.98021	0.283971	-0.39599	-0.0478161	-6.1447	-0.556213	-6.56476	-2.40174	-6.48125	-1.53864	-1.21608	-3.12703	-6.16873	-1.49468	-2.08591	0.101833	-6.17661	-6.09333	-1.76591	-6.07315	-5.80995	-6.24111	-6.23457	-1.91343	-1.74295	-6.46467	-6.33667
P21281;P15313	V-type proton ATPase subunit B, brain isoform	ATP6V1B2		-2.77192	-6.09905	0.0423114	1.01604	-3.81504	-3.65064	1.98696	1.64689	-6.46922	-2.44149	1.68389	1.90318	-2.89163	-6.22113	-0.0965868	0.940979	-6.21295	-2.22944	-0.190092	0.956689	-3.14297	-6.18175	0.306364	0.142688	-6.23694	-6.17047	-1.76272	-0.386858	-2.72107	-5.65206	-1.48138	-0.514011	-3.07377	-6.40883	-0.199581	-1.06681
P21283	V-type proton ATPase subunit C 1	ATP6V1C1		-3.2164	-5.98225	-2.64084	-6.13453	-6.29945	-2.36055	-1.635	-1.37666	-6.29165	-6.25403	-0.74111	-1.30109	-6.17233	-6.27167	-6.30269	-3.20589	-2.05071	-3.61387	-2.79819	-6.79342	-6.14048	-6.37286	-1.97699	-3.29839	-5.23979	-6.24354	-6.24858	-6.25636	-6.12627	-5.7707	-2.14142	-6.27754	-6.66351	-6.55627	-3.52786	-1.90748
P21291	Cysteine and glycine-rich protein 1	CSRP1		-6.08184	-6.17459	-1.20776	-3.03629	-6.33453	-6.1	-1.71276	0.404907	-6.47894	-6.30432	-0.202651	0.497815	-6.18933	-6.01066	-2.57782	-2.24575	-6.25821	-2.0908	-6.32445	-6.77839	-6.36606	-6.31861	-1.91143	-0.786738	-6.19771	-6.25351	-6.0842	-6.3091	-6.13568	-5.61005	-1.88116	-2.75211	-6.77934	-6.44613	-6.21309	-1.44167
P21333	Filamin-A	FLNA		3.47237	3.30024	4.97159	4.78421	4.39523	3.79618	4.76743	4.72939	4.26386	3.98793	4.45542	5.08105	2.881	1.37746	3.00349	2.27112	3.99962	4.51789	3.22689	4.72796	4.36763	3.77637	3.53032	3.75389	3.74706	3.57925	3.37193	3.63216	2.54128	1.00666	3.89676	3.74604	5.16089	4.64887	4.92551	4.67946
P21397	Amine oxidase [flavin-containing] A	MAOA		-4.40128	-0.472906	-2.78826	-6.25785	-1.68163	-1.23402	-6.18597	-3.37579	-1.64385	-1.48397	-0.441841	-2.33219	-1.83719	-6.0666	-2.56608	-2.56088	-6.0436	-6.37674	-6.32289	-6.55287	0.167788	-0.868804	-6.38117	-6.12952	-1.36018	-2.27549	-6.22401	-6.26351	-1.26924	-5.89286	-6.04288	-6.19432	1.02049	-0.433751	-6.37425	-3.52444
P21399	Cytoplasmic aconitate hydratase	ACO1		-6.12401	-6.06549	0.836676	0.540452	-6.45754	-6.15134	0.858181	1.77055	-6.24027	-6.33581	0.0361626	1.29218	-6.35057	-6.28167	-0.385123	0.994087	-6.14211	-6.39967	0.738235	1.01258	-6.13356	-6.23382	-1.80897	1.38699	-6.11635	-6.23096	-3.29428	0.0363486	-6.26407	-5.80285	0.657047	0.702893	-6.68066	-6.56645	-0.967003	-6.46037
P21549	Serine--pyruvate aminotransferase	AGXT		-6.21757	-6.13681	-6.49435	0.132237	-6.3634	-6.23431	0.00678052	0.591172	-6.47397	-6.24123	-0.0233351	0.377713	-6.19506	-6.23178	2.27018	1.87729	-6.13737	-6.51197	0.672045	1.03591	-6.13034	-6.16111	-0.754906	0.740335	-6.14102	-6.27761	0.0378253	0.75497	-6.19837	-5.69154	-0.171758	0.0510192	-6.72919	-6.47637	-6.30888	-6.45745
P21589	5-nucleotidase	NT5E		1.0947	0.662313	-6.20582	-0.341914	-0.100058	0.593812	-0.649781	0.318878	-2.85053	-0.986826	0.167447	1.40446	1.95669	0.535629	-2.86506	-1.08139	1.38404	2.56522	-6.17971	-0.580052	1.94329	0.547039	0.301985	-0.923879	2.70429	1.82127	-1.97092	-0.908621	0.50636	0.55567	-1.916	-2.16134	-0.25232	-6.51828	-1.12475	-6.4723
P21695	Glycerol-3-phosphate dehydrogenase [NAD(+)], cytoplasmic	GPD1		-0.94903	-1.03075	0.62779	-1.50331	-1.27636	-0.575852	0.305778	-1.82755	-1.5938	-0.307678	0.571982	-0.0401069	-1.01661	-1.96136	2.48642	2.34757	-1.00351	-1.63061	-2.97488	1.41163	-0.0820074	-1.99951	0.153422	-1.30177	-2.92407	-6.09711	-1.88899	0.32753	-1.16838	-5.84192	0.163079	0.647419	-6.74929	-6.60407	-1.14297	-2.74305
P21741	Midkine	MDK		-1.79527	-5.89355	-6.42369	-1.32475	-6.44915	-6.16652	-3.62692	-2.01818	-6.2071	-6.28926	-6.35359	-2.43454	-0.425056	-1.65305	-1.40033	-0.394923	-6.11626	-6.34458	-3.27793	-3.54506	-6.20361	-6.27545	-6.53765	-4.24818	-1.11434	-3.02926	-2.50501	-3.50035	-1.20875	-2.81562	-2.8968	-4.24549	-6.78151	-6.4753	-6.3701	-6.52366
P21796	Voltage-dependent anion-selective channel protein 1	VDAC1		5.78756	6.08878	4.41987	3.68523	6.79172	6.54581	4.54312	4.16271	6.02198	6.51666	5.77957	5.86167	6.87928	6.74302	3.57473	4.33875	6.79149	7.49765	3.46148	4.96445	6.81178	7.50249	4.94339	3.26098	6.66059	7.34507	2.70745	3.74222	7.13316	6.44648	3.70388	3.47932	5.05317	5.40744	6.09835	5.95417
P21912	Succinate dehydrogenase [ubiquinone] iron-sulfur subunit, mitochondrial	SDHB		-2.48594	-3.07407	-0.165199	0.577477	-1.37218	-3.09015	0.0693769	0.756155	-0.917871	-6.26008	2.62078	1.17421	0.205708	-1.46971	-0.0824714	-0.931692	-3.56495	-6.57142	0.0367559	0.711123	-0.857854	-6.39832	0.572902	-0.629385	-6.0957	-1.76595	-0.523765	-6.15131	-0.609085	0.69983	-1.44644	-1.51196	-6.87413	-6.53563	0.552593	1.11208
P21926	CD9 antigen	CD9		-6.04463	-5.89119	-6.49399	-6.23163	-6.47003	-6.1538	-6.19832	-6.41093	-6.32677	-6.22129	-0.444994	0.322251	-6.10544	-6.28329	-6.34824	-6.41642	-6.13989	-6.33249	-6.33487	-6.73852	-6.07121	-6.27545	-6.54441	-6.20714	-6.193	-6.19414	-6.35229	-6.23653	-6.1893	-5.66272	-6.19893	-6.46174	-6.83713	-6.38554	-6.49783	-6.41133
P21953	2-oxoisovalerate dehydrogenase subunit beta, mitochondrial	BCKDHB		-6.1627	-6.01425	-6.49712	-6.40161	-6.38023	-6.28124	-6.35965	-6.62328	-6.45341	-6.13084	-2.05678	-6.66936	-6.24522	-6.03199	-6.31995	-6.62884	-6.31101	-6.35847	-2.79968	-6.77894	-6.06752	-6.34283	-6.5087	-6.27985	-6.36719	-6.21921	-6.33097	-2.08764	-6.20489	-0.817288	-6.06447	-6.3836	-6.84533	-6.38685	-6.27462	-6.28046
P21964	Catechol O-methyltransferase	COMT		1.27553	2.17184	2.25603	1.09313	2.73285	2.42908	0.93009	2.6334	3.51884	2.47126	1.19795	1.5208	2.04901	-1.09451	3.18956	2.45602	2.14783	0.342223	2.27793	3.45975	0.947962	2.34982	2.63297	2.08976	1.22794	1.77587	2.30272	2.62726	-0.109063	1.99356	2.01018	2.6867	-6.71636	-0.320892	-1.83867	-1.89582
P21980	Protein-glutamine gamma-glutamyltransferase 2	TGM2		-0.348551	0.00950094	0.125006	-1.22086	1.75378	1.29214	-0.466685	0.900532	1.57596	1.58594	0.407921	0.0263013	0.327024	-2.27746	-6.44357	-3.19492	-1.90043	-2.25981	-2.71094	-6.5936	-1.50206	-5.31256	-3.89982	-3.37466	-6.23755	-2.06424	-6.26737	-3.2587	-3.40338	-3.41004	-6.14031	-6.19071	3.91408	2.10563	-6.46782	-2.3916
P22033	Methylmalonyl-CoA mutase, mitochondrial	MUT		-6.16772	-5.91826	0.859602	0.533256	-2.31229	-6.23138	0.0891713	-0.475902	-6.43546	-2.47069	0.302637	0.193812	-1.59047	-6.12858	0.500202	1.14535	-6.21557	-3.48531	0.171957	0.483598	-6.30548	-6.43799	0.325287	-0.803759	-6.30473	-6.13015	-0.116149	0.660235	-2.2484	-5.61741	-0.821814	-0.723845	-3.32593	-6.46826	-0.448662	-0.116305
P22059	Oxysterol-binding protein 1	OSBP		-2.96784	-2.13054	-0.640441	-2.62254	-6.35717	-0.0137138	-1.77634	0.228515	-1.18995	-0.510027	-1.79313	-0.682589	-6.2282	-6.25136	-1.57585	-6.49205	-2.71852	-6.57019	-2.08343	0.125918	-0.780607	-0.889566	-0.273198	-6.13493	-6.33488	-1.93483	-1.22592	-0.144751	-2.69157	-5.61915	-6.13685	-0.657157	-6.82556	-6.49258	-3.08793	-2.24554
P22061	Protein-L-isoaspartate(D-aspartate) O-methyltransferase	PCMT1		-0.892378	0.0744587	0.71837	1.22957	-2.77716	-0.818684	1.29937	-0.365939	-1.2647	-3.18646	-0.417984	1.23014	-0.256036	0.271847	-0.699162	1.91775	-2.51437	-6.34573	1.22055	1.099	-6.34803	-6.31895	2.56192	0.903427	1.28662	-6.18575	0.485645	0.44945	0.397827	-0.266325	0.752197	2.27524	-6.75557	-6.42541	-0.378593	0.0908516
P22087	rRNA 2-O-methyltransferase fibrillarin	FBL		4.82632	5.50716	0.731242	1.6318	3.96698	5.7459	2.07169	1.10043	4.18308	4.42256	-0.442127	0.254332	5.25341	3.80546	0.774461	0.00174068	4.84458	4.8955	-0.995819	-1.68313	5.83899	4.8605	0.709251	-1.05738	5.41874	5.5562	-0.0153923	-0.856742	6.27404	2.22167	-5.99376	-3.41389	5.71651	5.87019	-0.71464	-6.40539
P22090	40S ribosomal protein S4, Y isoform 1	RPS4Y1		-6.10114	-6.07054	-1.14377	-0.214207	-3.10894	-0.553701	-6.38421	-1.27302	-6.27349	0.119542	-6.49165	1.39004	-0.296866	-6.1183	0.878103	0.649838	-6.08042	-6.33668	-0.71168	0.305332	-6.189	-0.547577	-0.784453	-1.56109	-1.72134	-6.21304	-6.32379	1.50318	-0.884069	1.91677	-0.0360581	-1.95374	-6.82766	-1.95268	-0.28675	-0.00444834
P22102	Trifunctional purine biosynthetic protein adenosine-3;Phosphoribosylamine--glycine ligase;Phosphoribosylformylglycinamidine cyclo-ligase;Phosphoribosylglycinamide formyltransferase	GART		0.836338	0.968678	1.85093	1.24176	1.23183	1.51785	0.282806	1.70027	2.12298	2.35011	0.0724032	1.22266	0.92322	-2.15537	-1.05916	1.23312	1.0847	2.25681	0.191379	1.76264	-1.86559	0.58399	2.01403	0.770708	0.729945	0.234698	1.65718	1.27756	1.27054	1.07449	1.92932	2.56443	-6.58148	-2.08606	0.935892	0.871211
P22234	Multifunctional protein ADE2;Phosphoribosylaminoimidazole-succinocarboxamide synthase;Phosphoribosylaminoimidazole carboxylase	PAICS		-2.234	-0.0743891	2.75957	3.64643	1.03764	0.430887	2.68722	3.71085	1.31792	0.739156	2.97216	3.02458	1.47466	0.82438	2.96571	2.21528	-0.629537	0.46454	3.28934	3.6802	0.611897	0.176436	3.39704	1.90782	1.20734	-6.11707	2.7331	3.324	0.0661516	1.16308	3.12226	4.33932	-6.62262	-0.787703	2.72711	3.22317
P22307	Non-specific lipid-transfer protein	SCP2		-2.39408	-5.94267	-1.40882	0.452784	-6.48255	-6.15505	-1.31527	-0.362467	-1.75699	-2.02046	2.62946	1.52389	-0.70946	-6.21241	0.755259	0.768225	-2.07517	-6.467	1.15062	0.818399	-6.26921	-0.569367	0.766294	0.0902888	-6.3001	-6.23529	1.79828	-1.60723	-1.52002	-5.61126	-0.720314	-0.141217	-1.31609	-6.41988	-1.52851	0.672204
P22309	UDP-glucuronosyltransferase 1-1	UGT1A1		-6.07294	-6.07277	-6.4719	-6.19137	-6.44673	-6.18992	-6.17229	-6.49164	-6.40331	-6.13721	1.17209	-0.782691	-6.23164	-6.08973	-6.28731	-6.47493	-6.19628	-6.40498	-6.23769	-6.81256	-6.20683	-6.32303	-6.43699	-6.15866	-6.30048	-6.17304	-6.26331	-6.17985	-6.28809	-5.6136	-6.00888	-6.21551	-6.73927	-6.36899	-6.30949	-6.36747
P22314	Ubiquitin-like modifier-activating enzyme 1	UBA1		2.40803	2.14145	2.47257	3.17563	3.09754	2.61582	3.18197	3.58528	3.73432	2.39171	4.45725	4.6447	2.72913	1.91241	3.48912	3.86218	2.31703	0.940162	2.84338	3.86692	1.82757	3.15565	3.52675	1.92201	0.719838	1.8571	2.09806	2.51104	1.36889	0.960567	1.94144	3.06319	3.73393	3.48844	2.54289	3.37333
P22392;O60361	Nucleoside diphosphate kinase B;Putative nucleoside diphosphate kinase	NME2;NME2P1		-6.10652	-5.93342	1.77799	2.70124	-6.20975	-6.38809	2.34345	2.70556	-6.48988	-6.32137	1.49946	-6.70809	-1.74437	-6.19436	1.42606	1.85079	-6.18129	-6.29391	1.91858	0.227269	-6.18143	-6.18163	-6.40708	2.71958	-6.23204	-1.55774	1.76286	1.97276	-6.07836	-5.62724	3.00006	1.35716	-6.6895	-6.57901	-1.09962	-2.42868
P22413	Ectonucleotide pyrophosphatase/phosphodiesterase family member 1;Alkaline phosphodiesterase I;Nucleotide pyrophosphatase	ENPP1		-5.9862	-5.88699	1.287	1.4323	-6.4882	-6.39267	0.795988	1.76901	-6.43673	-3.40377	1.00415	2.50498	-2.35205	-5.99755	-0.283206	-2.11644	-3.51542	-2.45598	-2.04916	0.72903	-2.70337	-6.23348	0.888557	0.086202	-6.24307	-6.07619	0.148108	0.156521	-2.05961	-5.70312	-0.143638	0.312564	-6.71168	-6.41122	-2.37955	-3.31613
P22415;Q15853	Upstream stimulatory factor 1;Upstream stimulatory factor 2	USF1;USF2		-1.8837	-2.29309	-6.37754	-6.3316	-6.46189	-6.28763	-6.22382	-6.45843	-6.38743	-6.29849	-6.35116	-6.63293	-1.75428	-3.1287	-6.32589	-6.6972	-2.37328	-6.34322	-6.30874	-6.76383	-1.39826	-6.42312	-6.50518	-6.29386	-6.37392	-1.40395	-6.26185	-6.09766	-6.3233	-5.73627	-6.1024	-6.3304	-6.6161	-6.3822	-6.22952	-6.50533
P22570	NADPH:adrenodoxin oxidoreductase, mitochondrial	FDXR		-1.35186	0.684615	0.913767	-0.831502	-0.111521	-0.186684	0.837643	1.17644	0.0815365	1.22699	0.774361	0.960062	0.516361	0.532095	2.68299	3.01071	0.27631	-0.224462	-0.363249	0.276674	-0.919056	0.47708	0.0735458	-0.425557	-0.909505	-2.70164	-1.46394	0.262439	0.832426	-0.243	0.932702	0.732657	-6.80601	-0.746692	3.22558	3.404
P22626	Heterogeneous nuclear ribonucleoproteins A2/B1	HNRNPA2B1		6.52503	6.23176	4.70852	4.265	5.9526	6.36343	3.32583	3.28098	5.23534	5.11973	3.28654	4.49846	5.2394	4.76228	5.89987	5.63915	5.53958	5.42754	4.90184	5.40247	5.08293	4.65076	5.12498	6.12471	6.22322	6.27376	4.74668	4.89545	6.84482	6.03463	5.44424	4.28266	6.48541	5.58935	6.06856	5.73168
P22670;P48378;P48380	MHC class II regulatory factor RFX1	RFX1		-6.03937	-5.99003	-6.31398	-6.26036	-6.47177	-6.1458	-6.21939	-6.59466	-6.34812	-6.2625	-6.44744	-6.62271	-6.21948	-2.89373	-6.54704	-6.56942	-6.19855	-2.7232	-6.20977	-6.77886	-6.09748	-6.20388	-6.53706	-6.12783	-6.31822	-2.76217	-6.15394	-6.08595	-1.87028	-5.72818	-6.03741	-6.24362	-6.82929	-6.58148	-6.27685	-6.52596
P22695	Cytochrome b-c1 complex subunit 2, mitochondrial	UQCRC2		2.42677	4.14967	3.26214	3.28589	3.89409	4.6502	3.52576	3.38381	3.9972	3.20182	4.09209	3.9729	4.53435	3.01688	2.09729	2.36139	3.91073	3.70413	2.59834	2.90627	4.01879	4.1732	3.22932	3.21359	4.45045	4.36026	1.13533	2.96473	4.22722	3.30374	1.46898	0.947527	-0.740112	1.65706	3.80107	3.41236
P22830	Ferrochelatase, mitochondrial	FECH		-2.53451	-3.31492	-6.30154	-6.2773	-6.29845	-6.30366	-1.77222	-3.77082	-6.43598	-1.64214	-3.18225	-3.39308	-3.68495	-6.24944	-6.54361	-6.42367	-6.14898	-6.44185	-0.599421	-6.64518	-2.46029	-6.18135	-6.67658	-6.07238	-6.11829	-6.16891	-6.2641	-6.18672	-3.23521	-5.83783	-2.96322	-6.33139	-6.70712	-6.35832	-6.25936	-0.940056
P23141;Q9UKY3	Liver carboxylesterase 1	CES1		-6.12087	-5.98059	-6.45287	-6.14023	-6.30822	-6.13613	-1.99131	-0.945317	-6.37437	-6.14019	2.26622	2.2246	-6.19323	-6.28308	1.92716	2.74954	-6.08171	-6.53237	-6.32241	-6.64025	-6.32789	-6.17787	-6.54971	-6.12054	-6.23478	-6.24911	-6.14375	-3.76958	-6.2953	-5.69774	-6.01605	-6.27642	-6.84871	-6.54025	-6.477	-6.32451
P23142	Fibulin-1	FBLN1		-6.00064	-6.01156	-6.26345	-6.31078	-6.36631	-6.2283	-6.27068	-6.58555	-6.23593	-6.23967	-6.48692	-6.57516	-6.35359	-6.18859	-6.3621	0.177226	-6.24835	-6.52511	-6.09407	-6.55658	-6.09853	-6.44256	-6.62971	-6.24905	-6.11678	-6.18997	-6.33116	-6.26643	-6.23075	-5.76136	-6.15303	-6.29658	-6.58718	-6.54655	-6.40456	-6.4833
P23193;Q15560	Transcription elongation factor A protein 1	TCEA1		-0.68667	-2.38476	-0.586325	-1.88541	-2.24095	-3.21417	-2.47222	-6.46101	-6.41085	-1.07357	-1.13453	-0.139185	-1.26265	-2.37737	-1.53706	0.224499	-0.853267	-0.178349	-0.447657	0.319992	-1.38548	-0.651022	-0.350549	-1.81544	-6.23331	-6.06922	-0.375381	-0.783146	-1.01157	0.729695	1.02268	0.859035	-6.64992	-6.42989	0.181253	-1.72042
P23229	Integrin alpha-6;Integrin alpha-6 heavy chain;Integrin alpha-6 light chain;Processed integrin alpha-6	ITGA6		-6.0798	-6.12573	-6.29829	-6.18398	-6.34923	-6.28314	-6.20069	-6.35869	-6.27611	-6.17213	-6.34696	-4.23259	-6.29763	-6.19749	-6.40356	-2.80457	-6.3219	-6.42596	-6.33028	-1.70682	-6.079	-6.3272	-3.6087	-6.05786	-2.35536	-6.20822	-6.35921	-1.69373	-6.15414	-5.7631	-6.09653	-6.26996	-6.83169	-6.52565	-0.320657	-1.47036
P23246	Splicing factor, proline- and glutamine-rich	SFPQ		4.05122	4.38216	1.41359	1.56744	4.17157	3.92874	-0.746046	1.28297	3.73256	4.2655	0.973018	0.500525	5.66832	4.5326	1.42834	1.66542	5.66368	5.67763	0.130591	1.78328	5.85806	4.96039	2.08905	0.919351	5.0827	5.77022	-0.609974	1.56313	5.64795	4.24697	2.07803	1.87991	3.74784	3.80216	2.31804	0.662946
P23258;Q9NRH3	Tubulin gamma-1 chain;Tubulin gamma-2 chain	TUBG1;TUBG2		-1.09221	-2.20464	-1.11807	-1.3575	-2.4039	-2.58035	-6.24597	-6.56823	-1.23916	-1.50442	-6.30447	-0.767149	-6.23327	-2.27346	-6.33701	-6.62914	-6.22962	-6.46021	-0.226497	-0.314306	-2.92187	-6.41102	-2.37959	-6.18895	-2.10483	-2.92063	-6.1899	-6.16808	-2.0801	-5.60225	-5.99249	-1.08358	-6.67405	-6.3663	-6.3342	-2.56363
P23284	Peptidyl-prolyl cis-trans isomerase B	PPIB		3.84804	4.59337	3.89175	5.2731	5.14307	4.17345	4.79371	5.14672	4.17586	4.11576	4.81777	5.44701	5.70387	6.12631	5.30262	5.7788	4.24004	5.41929	4.69633	4.76358	5.25854	5.69474	4.91893	3.7687	5.38897	5.74096	5.32448	4.90852	5.50983	5.28035	4.4707	5.45157	4.83772	5.17379	5.28047	5.27685
P23297	Protein S100-A1	S100A1		-5.96901	-6.00454	-6.35585	-1.90161	-6.19736	-6.2127	-6.31038	-6.60172	-6.39957	-6.17342	-6.37577	-2.11668	-6.17025	-6.20413	-0.712042	-6.42584	-6.27303	-6.36102	-6.08396	-6.8281	-6.26102	-6.37548	-6.47003	-6.28571	-6.35674	-6.25926	-6.20953	-6.3034	-6.29226	-5.68058	-6.24024	-6.2113	-6.73073	-6.37809	-6.37042	-6.53824
P23368;Q16798	NAD-dependent malic enzyme, mitochondrial	ME2		-6.1179	-6.00667	-6.49975	-6.30862	-6.21188	-6.16518	-2.01578	-1.81298	-6.49781	-6.29296	-6.42849	-6.78581	-6.12562	-6.27971	-6.26825	-2.54384	-6.25936	-6.40342	-2.11269	-6.82199	-6.15536	-6.20129	-6.48738	-6.29621	-6.27244	-6.27776	-3.82689	-6.16128	-6.20959	-5.88578	-2.32001	-3.22591	-6.8013	-6.44163	-1.95768	-1.7194
P23378	Glycine dehydrogenase (decarboxylating), mitochondrial	GLDC		-1.16256	-0.895804	1.68124	0.720979	0.287234	-0.371571	-0.594683	0.544671	-1.00674	-0.498626	0.978752	0.846828	0.0457443	-2.24406	0.237076	0.937156	-1.87026	-1.42537	-0.320565	0.634525	-0.386691	-1.55606	0.892956	0.00659674	-1.72854	-2.63629	0.890877	1.63481	-1.52135	0.203128	0.269934	1.66405	-6.68584	-6.53284	0.525688	1.45353
P23381	Tryptophan--tRNA ligase, cytoplasmic;T1-TrpRS;T2-TrpRS	WARS		-2.66404	-6.16685	-0.102266	0.148811	-1.09265	-1.88821	0.53323	0.774267	-1.24451	-1.9496	1.17269	1.44991	-1.8173	-2.64227	0.601723	0.832838	-6.22709	-6.58694	-0.839288	1.44449	-6.24081	-6.29801	1.14221	0.450728	-2.20703	-6.19199	0.411114	-0.106513	-1.26631	-2.08108	1.13213	1.65093	-6.68464	-6.48173	-0.82053	-5.08058
P23396	40S ribosomal protein S3	RPS3		4.09582	4.20892	4.69222	4.78913	3.96278	4.85327	3.30768	3.91376	4.196	4.38997	4.23228	3.94802	3.85394	3.44494	3.79534	4.57947	4.19324	1.88827	4.82684	5.08631	3.46521	3.13818	4.84123	4.76757	3.06729	3.38348	4.43171	4.55433	2.71317	3.80681	5.0621	4.6408	4.74433	3.96474	4.20973	4.3525
P23434	Glycine cleavage system H protein, mitochondrial	GCSH		-6.11344	-6.03259	-6.32672	0.194914	-6.38262	-6.18643	-3.5824	-0.128835	-6.26979	-6.28651	0.064764	-0.323127	-6.27912	-6.11002	1.4202	1.12634	-6.28261	-6.3341	1.21233	-0.377561	-6.22308	-6.26136	-0.00990548	0.698234	-6.16022	-6.2756	0.400389	0.131785	-6.33966	-5.75798	-6.18851	1.02883	-6.64179	-6.40346	-1.11121	-0.64853
P23511	Nuclear transcription factor Y subunit alpha	NFYA		-6.03029	-6.02456	-6.37685	-6.37818	-6.21816	-6.17481	-6.16514	-6.59659	-6.39079	-6.11881	-6.36235	-6.66004	-6.20444	-6.0872	-6.54448	-6.69176	-6.29813	-3.32446	-6.27542	-6.77899	-6.10098	-6.37721	-6.56155	-6.19708	-6.13817	-6.29927	-6.22846	-6.26942	-2.50917	-5.79553	-3.92541	-6.29096	-6.72346	-6.42236	-6.31783	-6.39945
P23526	Adenosylhomocysteinase	AHCY		1.51341	2.08928	5.15051	4.02308	1.74741	-0.0437463	4.41491	4.30803	2.45276	2.85486	4.43437	5.04759	1.7066	-0.525248	3.6376	3.30032	0.535531	0.833581	4.33075	4.51553	1.35147	1.32047	3.67833	4.40872	-0.780262	1.13502	3.34823	4.1003	1.98503	-0.0875951	4.67605	4.77387	-6.84389	-0.710468	3.23519	2.60754
P23527	Histone H2B type 1-O	HIST1H2BO		1.54267	0.2548	-6.41753	-6.37851	-6.3686	4.47391	-6.22136	-6.48896	3.24144	3.21981	0.625231	2.38269	0.429681	3.68464	-6.48104	-6.43226	-6.09531	-6.49558	-6.12738	-6.57858	4.17877	4.26986	-6.63499	-6.31604	-6.34902	-3.10139	-6.3144	-6.20303	4.9389	3.97878	0.339561	-0.270248	4.27788	5.77914	-6.43679	-6.5345
P23528	Cofilin-1	CFL1		1.85807	1.15962	3.396	4.15751	0.14083	-0.198606	5.00367	3.82687	2.23654	0.22977	3.55309	4.88693	1.67542	0.051668	3.40279	3.09901	-6.06354	1.07988	3.44741	4.20072	-1.37665	-6.35299	3.42453	3.14209	0.589798	-0.447916	1.1828	3.76197	-0.00286957	1.63426	3.7115	3.93767	3.95825	1.18099	3.48064	3.40147
P23588	Eukaryotic translation initiation factor 4B	EIF4B		-6.17016	-5.99485	1.08969	-0.257126	-6.38415	-6.3125	0.343594	0.918287	-6.25945	-6.14171	-0.513492	1.38548	-1.91819	-6.25494	1.09087	1.99411	-1.71201	-0.861008	1.07034	2.42084	-1.69553	-6.38652	0.271787	0.22198	-1.69401	-1.46616	-0.158607	1.10931	-2.89621	-5.68647	1.39437	0.0722855	-6.64291	-2.24643	-1.0317	1.18634
P23634	Plasma membrane calcium-transporting ATPase 4	ATP2B4		-6.14909	-6.08562	-1.06242	-6.38207	-2.18634	-2.91122	-6.33628	-1.02848	-6.31883	-2.12498	-2.25163	0.745122	-1.41334	-3.49285	0.0737072	-2.71723	-2.96418	-0.641062	-0.786707	-2.06292	-2.80147	-6.39883	-1.59402	-2.87144	-3.77056	-2.73293	-6.30835	-1.13238	-2.88046	-0.978174	-2.23051	-0.796764	-6.7839	-6.52441	-6.29788	-1.466
P23786	Carnitine O-palmitoyltransferase 2, mitochondrial	CPT2		-1.77477	0.612721	1.59823	0.54123	0.380292	0.336097	1.10556	2.02151	0.692416	0.129647	0.808165	1.04265	-0.89298	-6.02526	-0.106831	-1.83883	-1.07483	-1.11668	-0.186084	0.590533	0.434311	-0.278938	-2.21549	0.554905	-0.149255	-0.759913	-0.623103	-0.542994	-0.729313	-5.63689	-0.754405	-6.26308	-6.84952	-6.54062	-0.956686	-2.04996
P23919	Thymidylate kinase	DTYMK		-0.491849	-2.1016	-6.43621	-3.15116	-6.32545	-1.58323	-6.27769	-6.53258	-1.36329	-2.13969	-6.37796	-3.26018	-2.66407	-6.24101	-2.27186	-1.37687	-6.28853	-6.45305	-6.30633	-3.63465	-6.21638	-6.25068	-6.43833	-6.28354	-2.64473	-6.18595	-6.34147	-6.08802	-6.09769	-5.68738	-1.67881	-6.21888	-6.74043	-6.55071	-1.96005	-2.54162
P23921	Ribonucleoside-diphosphate reductase large subunit	RRM1		-5.97596	-5.99859	-6.4235	-6.14812	-6.30888	-6.09908	-6.33591	-6.41931	-6.22444	-6.26186	-6.33839	-6.52701	-6.34354	-6.05521	-2.83444	-2.54231	-6.0635	-6.57667	-6.11625	-3.52241	-6.29621	-6.27771	-2.49781	-6.33592	-6.24615	-6.18392	-1.71358	-1.3187	-6.25665	-5.67378	-1.92407	-1.46541	-6.79049	-6.42385	-3.94137	-3.36062
P24386	Rab proteins geranylgeranyltransferase component A 1	CHM		-6.00861	-5.90526	-6.3191	-1.20237	-6.41631	-6.23666	-3.88374	-1.29928	-6.44025	-6.13231	-4.17623	-3.78307	-6.08958	-6.2524	-6.49358	-6.71464	-6.12122	-6.57164	-6.06947	-3.8649	-6.18872	-6.19464	-6.53605	-6.30868	-6.33477	-6.20835	-6.32634	-6.11516	-2.46247	-5.89096	-5.98723	-3.41077	-6.77027	-6.34355	-6.31483	-6.44768
P24390	ER lumen protein-retaining receptor 1	KDELR1		-6.07413	-6.12147	-6.31747	-6.29783	-6.30561	-6.15694	-6.24142	-6.35769	-6.30492	-6.34893	-6.47556	-6.61764	-6.08276	-6.28216	-6.45509	-6.52407	-6.09711	-6.32749	-3.20559	-6.54088	-6.24849	-6.31628	-6.55307	-6.14386	-6.10946	-6.30565	-6.34633	-6.11287	-6.13122	-5.76964	-6.07322	-6.24024	-6.80486	-6.39492	-6.46318	-6.34671
P24534	Elongation factor 1-beta	EEF1B2		-0.108557	-1.26335	0.750361	-1.36707	-1.56706	-1.04652	1.27657	1.41212	-0.237269	-2.65222	2.41932	0.894701	0.763792	-1.70549	-0.0300112	-0.389564	0.120344	-0.77032	-1.98569	2.58296	0.376808	-0.277061	-0.867879	-2.39452	0.016891	0.00491894	-2.0201	-0.533862	-0.116449	-5.62702	1.42017	-0.761915	-6.59709	-6.59778	-0.456401	1.54694
P24539	ATP synthase F(0) complex subunit B1, mitochondrial	ATP5F1		1.01433	0.47407	-3.04637	-1.23839	-1.19741	1.58298	-0.08275	-3.04978	-6.47217	1.99162	-6.48783	-6.62448	2.16436	0.176642	-2.18169	-1.4237	-0.496953	-1.16459	-1.18093	-1.63426	-1.54596	1.55145	-3.05943	-0.568277	-1.92618	-0.611408	-6.21574	-0.930127	-2.05314	0.111473	-1.94663	-1.22133	-6.86991	-6.47023	-3.65034	0.993418
P24666	Low molecular weight phosphotyrosine protein phosphatase	ACP1		-2.90576	-0.724419	-1.65716	-1.8877	-1.76931	0.580309	-0.101567	-0.947345	-1.09384	1.03781	-0.461388	-0.55806	-1.05133	-6.03088	-1.6932	-1.43385	-0.740641	-6.50716	-1.10718	0.397428	-2.63733	-6.42838	-0.536233	-0.438612	-2.10599	-2.72195	-1.19609	0.601404	-6.17595	-5.68483	1.10242	0.149625	-6.77008	-6.32814	-3.08218	-6.55241
P24752	Acetyl-CoA acetyltransferase, mitochondrial	ACAT1		0.676654	1.60973	3.35578	3.07206	0.684617	1.171	3.29131	3.66258	3.0906	0.394264	2.94271	3.63804	2.43545	1.48143	3.09392	3.87411	2.03847	1.71088	3.06175	3.6875	0.559546	-0.22681	4.03923	3.84122	2.21891	2.50889	3.16915	3.09741	0.804677	0.710892	3.79928	4.25312	-6.58303	-1.63432	4.94967	5.07167
P24821	Tenascin	TNC		-6.18471	-6.00061	-6.41617	-6.27177	-6.31293	-6.2075	-6.28825	-6.5195	-3.54641	-6.3246	-6.34926	-6.68954	-6.37208	-6.25772	-6.53243	-6.56115	-6.15686	-6.41009	-6.15238	-6.70786	-6.24258	-6.21878	-6.65491	-6.32582	-6.20798	-6.14585	-6.31463	-6.1945	-6.12014	-5.62937	-6.13538	-6.38998	2.53833	1.7372	-6.33449	-6.49929
P24928	DNA-directed RNA polymerase II subunit RPB1	POLR2A		1.1637	0.0253399	-3.32968	-6.22029	-1.99772	-0.885634	-3.58779	-3.01024	-1.83261	-0.296349	-4.10652	-3.70988	0.645521	-1.37042	-6.4821	-3.96678	-0.394268	1.34331	-6.17163	-3.67146	1.82588	0.695804	-1.32822	-3.29859	0.670681	-0.528752	-6.19168	-3.37973	-0.217381	-1.96957	-2.77392	-6.38007	0.645292	0.948037	-6.4575	-6.41662
P24941	Cyclin-dependent kinase 2	CDK2		-6.23925	-6.1129	-6.4176	-6.14673	-6.44943	-6.33443	-6.18003	-6.45476	-6.42554	-6.33798	-6.52005	-6.50157	-6.19774	-6.01677	-6.38053	-6.466	-6.07055	-6.54152	-6.33596	-6.56864	-6.1804	-6.37509	-6.44058	-6.26638	-6.32234	-6.08343	-6.25304	-6.33052	-6.19504	-5.71183	-2.30928	-6.38699	-6.74431	-6.54373	-6.34812	-6.55222
P25189	Myelin protein P0	MPZ		-6.20666	-6.16979	-6.26048	-6.12852	-6.45584	-6.38802	-6.38373	-6.42776	1.14662	-6.24672	-6.32246	-6.74615	2.00758	-1.45795	-6.39296	-6.64415	-6.16465	-6.36132	-6.10284	-6.79244	-6.32371	1.48163	-6.60496	-6.08747	-6.35905	-6.24475	-6.11454	-6.16518	-6.30719	-5.8399	-6.05943	-6.19238	-6.60885	-6.43693	-6.32339	-6.32271
P25205	DNA replication licensing factor MCM3	MCM3		-1.18336	-6.10566	0.528876	-1.42257	-6.25931	-6.13413	-6.2576	-1.78184	-1.18123	-6.34908	-2.26226	-2.03781	-2.36728	-6.08434	-2.56365	-0.919165	-6.25479	-2.01555	0.0370789	-0.567979	-6.20926	-6.24073	-0.555769	-0.511716	-3.19273	-6.26983	-0.366514	-1.5108	0.0855268	-5.76782	0.884777	-0.116768	-1.5613	-2.93232	-3.04592	-0.244538
P25325	3-mercaptopyruvate sulfurtransferase	MPST		-6.18671	-1.88055	0.517233	2.56661	-1.36247	-1.48756	1.61915	2.2032	-1.6671	-1.06917	0.746548	1.88759	-0.00082893	-1.4632	1.96104	2.68083	-6.21282	-6.50074	1.49816	2.20589	-3.36573	-1.67007	1.5804	2.3278	-3.42648	-0.863656	1.1347	2.40786	-1.21761	-1.87493	1.11152	2.42888	-6.86137	-6.60543	-0.0567821	-0.619642
P25391	Laminin subunit alpha-1	LAMA1		-6.19575	-5.89002	-6.25582	-6.2756	-6.44807	-6.09734	-6.40583	-6.5806	-6.48322	-6.25612	-6.53694	-6.77779	-6.30434	-6.06843	-6.31372	-6.66723	-6.28294	-6.42531	-6.30102	-6.83914	-6.28859	-6.16961	-6.41577	-6.07476	-6.22699	-4.07568	-6.3663	-6.05568	-6.23419	-5.64823	-6.09543	-6.22588	-6.6668	-6.59746	-6.23837	-6.54368
P25398	40S ribosomal protein S12	RPS12		-0.109207	1.86683	4.04272	3.61433	1.90061	1.92689	1.62187	2.72669	0.982729	2.10454	3.90239	3.50219	1.16208	-0.0789568	2.6338	3.32639	2.42856	2.96386	3.02332	3.67086	2.19519	-0.632268	3.61339	4.60003	1.82113	1.21089	2.41905	4.31294	1.26349	1.66667	2.24185	3.95668	1.914	4.06434	3.35119	3.90122
P25440	Bromodomain-containing protein 2	BRD2		-2.81352	-2.67257	-6.29504	-6.38717	-6.47292	-6.28568	-6.27957	-6.52202	-6.40307	-6.40957	-6.55094	-6.73918	-6.13492	-6.17004	-6.54817	-6.43364	-3.09169	-3.54318	-6.3078	-6.73861	-6.1343	-6.25913	-6.47081	-6.23359	-6.13452	-2.43065	-6.22742	-6.13846	-6.05808	-5.65081	-6.21779	-6.25199	-6.80096	-6.39562	-6.47869	-6.43765
P25445	Tumor necrosis factor receptor superfamily member 6	FAS		-6.14804	-5.9326	-6.36742	-6.40206	-6.32074	-6.32854	-6.21836	-6.42752	-6.4858	-6.25196	-6.26715	-6.57083	-6.18092	-6.26655	-6.47622	-6.45846	-6.29166	-6.40293	-6.15369	-6.67818	-6.26955	-6.20623	-6.60468	-6.13106	-6.13261	-6.30738	-6.23002	-6.27431	-6.1673	-5.72149	-6.0502	-6.41842	-6.85595	-6.42998	-1.2338	-6.49207
P25490;Q96MM3;O15391	Transcriptional repressor protein YY1	YY1		-1.4172	-6.06737	-6.32941	-6.12704	-6.42501	-6.12535	-6.43459	-6.46108	-6.28552	-6.39816	-6.26261	-6.66656	-0.869715	-6.19549	-6.29095	-6.4285	-6.15956	-6.29228	-6.33291	-6.78578	-0.757026	-6.4403	-6.6636	-6.30008	-1.50226	-6.08089	-6.21281	-6.21887	-3.75129	-5.21615	-5.94328	-6.39533	-6.85273	-6.44103	-6.21194	-6.32934
P25685	DnaJ homolog subfamily B member 1	DNAJB1		2.27098	1.21046	-0.271592	-0.843269	2.65115	2.40462	0.0343098	-0.405905	1.2588	1.96477	-0.237768	-0.862198	2.19846	-0.959065	-1.84278	-2.6666	0.408025	0.75987	-6.23756	-2.85895	1.04286	0.574945	-6.4053	-6.26192	1.64522	0.232868	-6.14866	-1.98182	0.356789	0.296611	-0.718518	-0.978378	-6.86925	-0.106115	-1.57978	-6.4029
P25705	ATP synthase subunit alpha, mitochondrial	ATP5A1		6.02878	5.80602	5.06621	5.33236	6.66577	6.66346	5.46119	5.95544	7.02447	6.56929	6.82094	7.08049	6.54786	5.78828	4.79612	5.55369	6.57758	6.19627	4.19495	6.37528	6.07105	5.2414	6.27247	5.37821	6.48996	5.57771	3.90289	5.29946	6.34479	6.11519	3.26036	4.06685	7.09976	4.59998	6.81039	6.25502
P25786	Proteasome subunit alpha type-1	PSMA1		-6.07612	-6.01177	1.73587	0.724089	-2.95792	-6.2311	0.79744	0.0689252	-2.2189	-6.22501	1.09824	1.47878	-3.50973	-6.07556	1.52143	1.79704	-6.0803	-3.52106	3.00053	2.15741	-6.06866	-2.54832	1.36397	1.54727	-6.12765	-6.05477	2.12974	1.44708	-6.23261	-5.71089	0.723376	0.708349	-6.58935	-6.36062	1.06883	1.90225
P25787	Proteasome subunit alpha type-2	PSMA2		-2.40403	-6.06651	2.24882	1.98305	-6.3717	-6.12462	2.24243	1.84465	-6.48948	-6.20125	1.67437	1.81838	-6.13537	-6.20668	1.16418	1.45172	-6.31683	-6.3351	1.29621	1.8993	-6.23562	-6.22074	2.22429	1.21477	-6.24343	-6.23316	1.6271	0.551283	-6.24311	-5.67018	1.3774	1.90318	-6.61589	-6.55613	1.3744	1.49206
P25788	Proteasome subunit alpha type-3	PSMA3		-6.01787	-6.0592	-0.528867	2.13085	-6.3465	-6.14803	2.12354	2.11791	-6.20559	-6.35235	1.43912	2.02909	-6.19832	-6.20248	1.9428	-0.098942	-5.0098	-3.90127	-0.850461	1.85756	-6.27495	-6.20573	1.88462	0.0108497	-6.1004	-6.14841	1.18195	0.907414	-6.27142	-5.76011	1.25375	2.41722	-6.70649	-6.48378	-0.237709	0.996841
P25789	Proteasome subunit alpha type-4	PSMA4		-6.12279	-6.04194	0.452854	1.26678	-6.3397	-6.15727	1.67122	1.50039	-2.47947	-6.16406	2.33672	1.17615	-6.30794	-3.37373	0.572654	1.80019	0.307684	0.991823	0.190396	1.79428	-6.20913	-6.1813	1.34111	-0.0108731	-6.09015	-6.14911	0.996221	1.7042	-6.29028	-5.73743	-1.29979	0.619858	-6.75371	-6.42238	1.37053	1.12715
P25815	Protein S100-P	S100P		2.84171	-1.30143	-1.28885	-3.09084	0.760742	2.3085	-1.45022	0.381971	-0.59149	1.46943	0.659937	-0.371574	0.123775	-0.902472	-0.869779	-1.57226	-1.48026	-6.37464	0.990465	1.01808	-3.46281	-3.07676	0.411807	0.729259	0.68537	-2.07983	-6.11052	0.580443	-1.14737	0.378696	-6.05661	-1.31334	-6.60693	-6.38701	0.69465	0.549382
P25942	Tumor necrosis factor receptor superfamily member 5	CD40		-5.99564	-6.13487	-6.42434	-6.29247	-6.22611	-6.23937	-6.28784	-6.59683	-6.36091	-6.28585	-2.66493	-6.56815	-6.14322	-6.17753	-6.4208	-6.51202	-6.20915	-6.42377	-6.0812	-6.76174	-6.24588	-6.19253	-6.67517	-6.25191	-6.12808	-6.19273	-6.24156	-6.14822	-6.09394	-5.75989	-6.05875	-6.34471	-6.58565	-6.45147	-6.48491	-6.36794
P26006	Integrin alpha-3;Integrin alpha-3 heavy chain;Integrin alpha-3 light chain	ITGA3		-6.02452	-5.9607	-6.23588	-6.14697	-6.42393	-6.25537	-6.33521	-6.55726	-6.38948	-6.26317	-6.35769	-6.52024	-6.24277	-6.27385	-6.4022	-6.59272	-6.31098	-6.45241	-6.19647	-6.65376	-6.28637	-6.42194	-6.39267	-6.08524	-6.2622	-6.11748	-6.25349	-6.18224	-6.23164	-5.86231	-5.97206	-6.44324	-6.74696	-6.42096	-2.88733	-6.43497
P26022	Pentraxin-related protein PTX3	PTX3		-6.10414	-5.99398	-6.30158	-6.25586	-6.46304	-6.36249	-6.14339	-6.34107	-6.30389	-6.23043	-6.32756	-6.63745	-6.10667	-6.02273	-6.37416	-6.4654	-6.20397	-6.36169	-6.1198	-6.7193	-6.27392	-6.38283	-6.60303	-6.10084	-6.13986	-6.10971	-6.35995	-6.23374	-6.26189	-5.87016	-6.07393	-6.42398	1.75837	-6.5521	-6.32361	-6.55362
P26038	Moesin	MSN		-1.78169	-5.99677	-0.727865	0.268911	-6.21677	-6.1589	-0.534556	0.260276	-6.45539	-6.24067	0.988401	0.939554	0.257265	-0.222626	0.645911	0.390636	-0.971345	-6.35916	-2.13144	-1.66603	-6.19345	-0.95697	-0.929837	-0.357434	-6.17971	-6.27463	-1.04892	0.476015	-1.31923	-5.5956	-6.22762	1.03601	-6.85789	-6.3367	0.499066	-1.52367
P26196	Probable ATP-dependent RNA helicase DDX6	DDX6		-6.11754	-2.60754	-6.47355	-6.36948	-3.56701	-1.59954	-6.18497	-3.41223	-1.32615	-3.51229	-4.16851	-6.62633	-6.09809	-6.14938	-1.64456	-0.233158	-6.25106	-2.75338	-0.851289	-0.077426	-6.30387	-0.403058	-2.97126	0.547268	-6.27026	-6.25198	-1.08843	-0.296733	-6.1656	-5.8241	0.749133	-1.352	-6.57983	-6.32353	-1.19999	-1.44802
P26232	Catenin alpha-2	CTNNA2		-6.01131	-5.95192	-6.2308	-6.21052	-6.24376	-6.26373	-6.38414	-6.43343	-6.31954	-6.15436	-6.4648	-6.79139	-6.09692	-6.23353	-6.52916	-6.4696	-6.09536	-6.46636	-6.26625	-6.72656	-6.33844	-6.43307	-6.4071	-6.12592	-6.10985	0.0660357	-6.28336	-6.27144	-6.05752	-5.63957	-5.98873	-6.43592	-6.7925	-6.59584	-6.36538	-6.3594
P26358	DNA (cytosine-5)-methyltransferase 1	DNMT1		-6.25688	-3.36475	-6.33946	-6.18787	-6.27327	-6.38336	-6.42115	-6.3515	-6.28206	-6.2782	-6.29278	-6.71321	-6.15779	-6.16216	-6.32169	-6.51084	-6.05065	-1.67414	-6.12283	-6.83098	-0.886841	-6.21133	-6.55299	-6.17826	-6.1721	-3.18455	-6.32297	-6.10108	-0.811831	-0.786207	-5.94468	-6.43617	-0.574469	-2.22025	-6.34721	-6.49182
P26368	Splicing factor U2AF 65 kDa subunit	U2AF2		-0.370033	1.69626	-1.03649	-6.28247	-0.955155	0.936404	-1.83083	-1.96573	1.67317	0.147955	-6.27738	-3.09782	0.779289	-6.18011	0.584081	0.225529	-0.83202	3.0807	-2.02209	-6.74865	1.99239	0.72762	0.454099	-6.20305	1.57077	0.832793	0.214467	-1.37507	2.52803	1.70186	0.206775	-2.44383	-6.839	-1.03861	-0.325149	-6.31879
P26373	60S ribosomal protein L13	RPL13		2.41154	1.67997	3.92821	3.50593	3.2272	3.72556	3.54265	4.08786	0.934716	2.90023	4.32828	4.05334	3.68732	2.17052	3.75547	3.0425	2.60259	2.62979	4.04955	4.24329	2.66943	3.59631	4.12414	3.97408	2.31372	3.62489	3.46511	3.19837	2.85442	1.3783	3.47173	3.89738	2.45856	2.75845	3.08697	3.3021
P26440	Isovaleryl-CoA dehydrogenase, mitochondrial	IVD		-6.21519	-5.91469	-3.43148	0.597395	-6.45724	-6.3028	-2.7898	-1.01512	-6.41855	-1.09834	-6.43696	-0.774637	-6.30437	-6.13376	-0.210599	-2.95022	-6.15101	-6.45751	-0.695074	-0.0484407	-6.36126	-6.25711	-3.36573	-1.74023	-6.28606	-2.36165	-6.36693	-0.144061	-1.05158	-5.87399	-0.149208	-1.32856	-6.6692	-6.32021	-6.32611	-6.5585
P26572	Alpha-1,3-mannosyl-glycoprotein 2-beta-N-acetylglucosaminyltransferase	MGAT1		-2.37247	-2.71306	-6.35807	-3.93955	-4.3546	-6.22947	-0.953847	-0.420974	-1.18931	-6.15734	-1.47068	-3.43555	-1.97491	-6.07209	-2.11633	-6.63005	-6.18208	-6.36236	-2.60887	-0.855693	-6.3315	-6.45653	-6.57725	-2.36543	-1.94671	-2.05091	-1.2094	-6.29041	-6.07477	-1.3063	-3.45332	-6.27035	-6.72418	-6.45446	-6.31427	-6.3317
P26583	High mobility group protein B2	HMGB2		1.21258	0.403388	1.24886	0.788364	0.274782	-0.181417	0.701643	1.22041	-2.78914	-6.30938	-0.851657	0.751246	2.07301	0.944425	0.894056	1.5407	0.0790119	0.828128	-2.92073	1.16789	1.67073	2.03652	0.327771	0.813587	2.08846	1.47594	-0.753639	-0.0864889	3.01278	0.595124	-1.86428	-1.32382	1.44321	2.05862	0.68477	-6.27267
P26599	Polypyrimidine tract-binding protein 1	PTBP1		3.92627	4.44975	2.83163	3.24463	4.01098	4.47995	2.74028	3.36095	4.4089	3.73173	3.24801	3.22888	2.70567	2.04726	5.0829	4.85783	4.35814	3.92953	3.79545	4.09177	3.84813	3.09028	4.59311	5.02328	4.05212	4.70825	1.65849	3.90321	5.14829	3.34721	3.65519	3.59824	3.51089	3.6808	4.45453	3.79122
P26639	Threonine--tRNA ligase, cytoplasmic	TARS		1.01977	-0.311743	1.69067	1.32266	-3.91426	-2.07337	-1.16298	0.398534	-6.21096	0.644861	0.71902	0.556436	1.10438	-1.57179	-0.319205	1.38405	-1.26939	-2.09243	1.10228	1.57911	0.211178	0.546898	2.21589	0.756829	-1.12187	0.464201	1.15364	1.24653	-0.394786	-1.43985	1.68156	0.723153	-0.746676	-6.39237	-1.66291	1.04194
P26640	Valine--tRNA ligase	VARS		-1.0451	1.85539	2.38316	2.34047	1.02366	2.51542	2.51068	2.59788	1.41422	2.61337	2.33809	2.68568	1.75617	0.0922213	0.497788	1.26579	1.43671	1.30982	1.3559	2.70406	1.72353	-0.689609	2.03083	0.594984	1.81535	1.30137	-0.430755	2.08832	1.3854	0.946526	1.83791	2.12008	-6.72044	-3.63551	2.00502	2.33318
P26641	Elongation factor 1-gamma	EEF1G		1.68297	2.9896	3.82636	3.89468	3.49341	3.67401	3.90187	4.01084	3.56691	3.26622	4.40959	4.95414	3.81283	3.37768	2.02527	3.49637	2.92687	3.44173	3.38669	4.61303	2.31357	3.61555	4.40303	3.10493	2.37088	3.4997	2.04301	3.28299	3.47018	1.7055	3.03241	3.46336	-0.20988	2.91624	3.4985	3.39014
P26885	Peptidyl-prolyl cis-trans isomerase FKBP2	FKBP2		-6.04414	-5.91534	-6.23768	-6.12931	-6.43509	-6.35743	-2.61979	-1.33604	-6.34213	-6.39868	-2.31962	-6.7138	-6.14217	-6.02281	-1.71393	-6.53005	-6.26611	-6.56963	-1.15686	-6.54463	-6.28746	-6.44242	-0.310218	-0.926128	-6.35109	-6.14529	-6.35805	-1.76424	-6.16769	-5.89184	-1.7162	-2.08932	-6.74494	-6.49576	-6.21336	-6.52693
P27105	Erythrocyte band 7 integral membrane protein	STOM		-2.86096	0.565854	0.311959	1.60391	0.977852	1.52846	0.419551	1.4052	0.313721	1.20109	1.73523	2.25452	1.88876	-2.7306	-6.44572	-0.790272	2.38009	2.17356	-0.128123	0.956976	0.824275	1.36534	0.513665	1.24605	0.253653	0.897266	-2.19578	0.623947	0.147934	-1.26305	-2.23296	-1.78779	-3.40374	-2.40611	-0.904079	-0.933953
P27144	Adenylate kinase 4, mitochondrial	AK4		-4.02912	-2.12807	0.518957	1.89824	-0.815432	1.3864	0.328145	0.258518	1.73902	0.804124	1.4532	-0.741015	0.487169	-2.08954	0.734968	2.93031	-1.15377	-6.55028	1.54215	2.69905	-6.1217	0.214728	2.4278	2.53598	-3.18407	-1.58247	2.8334	1.54843	-0.773047	-0.140263	-6.22596	0.794263	-6.58987	-6.38921	1.05211	2.5595
P27338	Amine oxidase [flavin-containing] B	MAOB		-1.27311	-0.222295	-3.69915	-2.49794	-0.636171	-0.499293	-1.91817	-0.632283	-1.22224	-6.33764	0.813213	1.19907	1.19752	0.236249	-2.0675	-1.32453	-0.699062	0.670369	-6.25412	-1.31134	0.360199	-0.907415	-6.38843	-6.283	-0.29586	-0.69952	-2.74214	-6.0426	0.114175	-0.682025	-6.02789	-6.43923	-6.76658	-6.41641	-0.154068	-0.229991
P27348	14-3-3 protein theta	YWHAQ		-0.412515	0.235674	0.998518	0.648239	-6.38714	-0.465066	0.952448	1.22534	-6.28585	0.463814	3.00942	1.17377	-0.591547	-1.82141	1.50261	1.77217	-6.21928	0.0145537	0.494433	1.19762	-1.59079	0.339925	1.79098	1.30547	-0.143545	-1.14075	1.63341	1.57313	-3.3049	-0.712046	-6.07555	0.654662	0.103339	-2.04733	1.34186	0.841484
P27361;P31152	Mitogen-activated protein kinase 3	MAPK3		-2.65771	-3.4605	-6.23504	-3.20085	-1.64749	-6.21575	-3.18024	-1.08583	-2.84562	-1.45433	-6.55739	-1.97606	-6.2766	-6.24896	-3.05705	-1.01018	-2.8842	-6.40739	-6.31234	-1.73533	-6.27667	-6.42897	-2.04359	-6.22474	-6.17288	-2.49177	-1.88817	-6.16483	-6.09673	-5.66124	-6.09985	-6.32774	-6.83957	-6.56338	-6.48857	-6.52653
P27449	V-type proton ATPase 16 kDa proteolipid subunit	ATP6V0C		-1.62831	-0.0844465	-6.37776	-6.33918	-6.34676	0.403633	0.625545	-6.33156	-6.43718	-1.2354	-0.20666	-0.17222	-6.10615	-0.0977514	-6.44444	-0.7228	-6.16456	-6.57673	-6.18545	-2.4743	-6.10658	-6.39117	-2.69011	-6.08343	-6.34385	-6.30774	-6.16646	-6.23091	-6.29644	-5.87088	-1.06657	-1.56296	3.34498	2.33591	-2.58986	-6.35045
P27487	Dipeptidyl peptidase 4;Dipeptidyl peptidase 4 membrane form;Dipeptidyl peptidase 4 soluble form	DPP4		-2.39421	-0.654323	3.74864	4.00119	0.837701	2.48733	4.41448	4.46873	-1.14713	1.11412	5.50643	5.78194	2.32933	0.0219449	3.58496	3.87011	1.7706	2.22034	2.42218	4.17415	1.4327	1.98448	3.94972	3.06459	1.96617	1.98351	0.729189	2.65102	-0.0566364	-1.84893	1.78969	2.66877	-6.81658	-3.14612	4.87538	4.6227
P27635	60S ribosomal protein L10	RPL10		2.50596	4.43552	2.90813	3.27307	3.76858	4.07593	3.26199	3.72514	3.07134	3.12598	3.18241	2.70458	3.72163	2.41005	3.66974	4.0884	2.32476	2.5528	3.68823	3.68614	3.01059	3.91251	4.33541	4.53095	2.75369	3.91378	2.63359	4.12456	3.19829	3.19841	2.80463	3.00181	-3.26449	-0.379417	2.46039	2.83547
P27694	Replication protein A 70 kDa DNA-binding subunit;Replication protein A 70 kDa DNA-binding subunit, N-terminally processed	RPA1		-3.29054	-5.92368	-0.748867	0.0327585	-1.16459	-0.577581	-1.20816	-2.9916	-6.30262	-0.809669	-1.60766	-0.26385	-1.65328	-6.03066	-6.48224	-0.0172587	-3.14512	-0.568794	-1.82224	-1.7408	-1.22833	-2.22836	-1.67821	-1.61778	-2.13056	-2.13035	-2.94031	-2.81185	-0.991694	-1.48714	-6.1079	-3.21618	-2.48089	-6.33278	-2.20626	-1.51649
P27695	DNA-(apurinic or apyrimidinic site) lyase;DNA-(apurinic or apyrimidinic site) lyase, mitochondrial	APEX1		0.0818044	2.54971	2.37096	1.96112	2.34464	2.27505	2.80173	2.44875	2.27705	1.64258	-0.695518	3.18479	3.7445	1.91048	2.55991	2.78293	3.00603	0.755954	2.33154	2.9034	2.03194	2.62468	2.18275	2.97215	2.73093	2.62315	2.91353	2.81379	3.57606	1.71423	2.10899	3.03384	0.826407	1.01594	-1.37033	0.5034
P27708	CAD protein;Glutamine-dependent carbamoyl-phosphate synthase;Aspartate carbamoyltransferase;Dihydroorotase	CAD		-2.19208	-1.19448	-3.2471	-6.21163	-3.8366	-0.304417	-6.16643	-4.10984	-0.295183	-2.51852	-6.44661	-4.24435	-2.50722	-6.26076	-2.95609	-2.24981	-6.08926	-2.24218	-0.754006	-0.513392	-1.53745	-0.812504	-1.11359	-2.13555	-3.13325	-1.90894	-0.462424	-2.07931	-0.419342	-0.844844	-1.83914	-0.894315	-6.87338	-2.66938	-3.31635	-2.07361
P27797	Calreticulin	CALR		3.45092	4.00225	6.5184	6.0452	3.77761	4.49153	5.49336	5.87602	4.81916	4.28933	6.34347	6.76588	3.30353	2.68418	5.77183	5.91864	3.87082	3.17366	5.00007	6.40608	4.58538	1.75487	6.90138	5.4678	3.70981	3.25615	5.09892	5.62453	4.57473	2.38401	5.57068	5.72941	2.58722	-0.634821	5.43559	6.14723
P27816	Microtubule-associated protein 4	MAP4		0.250524	0.750194	-2.43062	-1.98745	0.217707	-0.391183	0.434238	-0.247589	-2.11744	-6.26963	0.689715	-0.412295	-0.244346	-0.353308	0.778132	0.448056	0.354299	0.0994043	-1.1176	0.734822	0.894761	0.441964	0.054257	0.52571	0.200056	1.6898	-0.862215	0.369832	2.28299	-0.710806	0.997825	-0.546297	-1.24163	-2.66269	1.04736	0.930311
P27824	Calnexin	CANX		4.31311	4.37506	5.80094	5.65326	6.03593	4.85319	5.64056	5.7531	4.96342	5.66144	6.05968	5.81852	4.85705	4.26544	5.33974	6.12135	5.17369	4.85788	5.00222	5.97849	4.71441	4.94403	5.45224	5.56202	4.96264	4.49785	5.75706	5.49545	4.72373	4.86723	5.27986	5.14273	1.06239	0.592945	5.24125	4.97307
P28062	Proteasome subunit beta type-8	PSMB8		-6.13384	-6.11564	-6.21713	-6.22909	-6.26773	-6.16679	-6.3854	-6.36122	-6.44785	-6.19865	-6.38699	-6.78368	-6.32108	-6.03119	-6.28521	-2.20954	-6.26706	-6.40433	-6.23851	-6.63417	-6.11428	-6.1635	-6.47063	-6.34201	-6.12434	-6.20278	-6.07848	-6.08709	-6.19669	-5.6365	-6.05816	-6.41937	-6.69795	-6.42326	-6.46834	-6.55271
P28066	Proteasome subunit alpha type-5	PSMA5		-1.78964	-6.12024	2.14225	0.881879	-6.35703	-2.53632	0.240845	-0.735392	-6.46843	-2.07507	2.64752	2.41046	-6.35193	-6.13459	2.65173	1.2711	-0.455461	-2.61599	-6.15483	1.84063	-1.19475	-6.33654	0.563941	1.40756	-1.85591	-1.81444	0.208855	-0.981767	-1.25886	-5.77137	2.6923	2.76311	-6.66845	-6.38212	0.775987	-1.05523
P28070	Proteasome subunit beta type-4	PSMB4		-6.03917	-5.99035	0.434636	1.95533	-6.26484	-6.28833	0.723004	0.846428	-6.29098	-6.39828	1.56023	2.66557	-4.37568	-6.11353	-0.84443	-6.50069	-6.14142	-6.54174	1.25204	1.62551	-6.34272	-6.16019	1.01075	-0.676793	-6.1761	-6.1226	-2.46968	0.247866	-2.41378	-5.70931	1.68696	1.22551	-6.74874	-6.32962	0.299216	1.38548
P28072	Proteasome subunit beta type-6	PSMB6		-6.18455	-5.99244	-0.0306878	0.311735	-6.19929	-6.25287	-6.28001	-0.208757	-6.23436	-6.36847	-6.38614	-0.0135734	-6.29927	-6.15616	0.782574	0.400782	-6.07814	-6.57818	-0.671209	-0.1284	-6.35082	-6.2391	0.552613	0.176398	-6.12481	-6.33289	0.553967	1.43954	-6.28239	-5.87136	1.78847	1.76618	-6.65576	-6.43535	-0.10777	-0.799716
P28074	Proteasome subunit beta type-5	PSMB5		-6.23897	-6.1669	1.59124	1.89943	-6.40344	-6.22085	0.781963	2.27236	-6.29831	-6.20321	1.9931	2.05371	-6.08494	-6.16612	0.253315	2.01019	-6.1918	-6.55541	1.83979	2.20069	-6.06674	-6.28774	1.568	-0.0830875	-6.17899	-6.15828	0.838194	1.59823	-6.1662	-5.70101	2.20979	1.13391	-6.77138	-6.48558	1.074	0.247338
P28161	Glutathione S-transferase Mu 2	GSTM2		-5.98999	-6.08556	-6.29473	-6.31796	-6.47893	-6.09734	-6.22658	-6.39857	-6.44022	-6.11743	-1.58661	-6.69166	-6.1569	-6.25851	-6.37546	-6.63665	-6.28281	-6.52916	-6.04694	-6.54347	-6.36546	-6.43734	-6.6549	-6.16575	-6.30048	-6.06609	-6.33417	-6.09071	-6.25544	-5.84476	-5.99413	-6.39261	-6.77941	-6.33914	-6.23324	-6.42047
P28288	ATP-binding cassette sub-family D member 3	ABCD3		-0.892232	-0.136914	0.306622	0.0707783	0.772539	0.487953	1.04189	0.134451	1.08537	2.2738	0.835063	1.77852	0.745335	0.836929	1.03782	1.24227	-0.680251	-1.34096	1.57624	0.397005	0.280346	-0.165465	0.959882	-0.37031	0.261326	0.386464	-3.27155	-1.26316	-0.525519	0.696308	-5.99789	-3.17151	-3.75751	0.135945	0.782786	0.476748
P28300	Protein-lysine 6-oxidase	LOX		-2.37329	-2.57598	-3.88205	-4.29749	-1.01314	-1.11033	-6.29477	-6.43463	-1.86396	-1.11945	-4.19675	-3.55035	-1.3959	-6.22588	-2.47267	-1.77729	-0.171046	-0.845758	-6.1252	-2.58978	-0.764317	-2.80176	-2.13077	-2.32823	-2.4405	0.287703	-1.6992	-1.20156	-0.938902	-5.76618	-2.13989	-2.40546	-6.87688	-6.57164	-3.03458	-6.33042
P28331	NADH-ubiquinone oxidoreductase 75 kDa subunit, mitochondrial	NDUFS1		3.27761	3.9553	2.81711	1.21462	2.14613	3.43687	2.15909	2.07864	2.59764	3.59731	2.63682	2.83511	3.45226	2.82823	0.608	2.9473	3.34872	4.29985	3.09954	2.76335	2.37154	3.62486	2.74006	2.17644	3.02184	3.74056	2.88209	2.55898	3.00972	2.86655	0.723436	3.45685	-6.70768	-0.605318	3.61453	2.83374
P28332	Alcohol dehydrogenase 6	ADH6		-6.21703	-6.0996	-6.36346	-6.20818	-6.22337	-6.21199	-6.15464	-6.41241	-6.44808	-6.20908	-2.17276	-6.61986	-6.33582	-6.14838	-1.12236	-2.37314	-6.20934	-6.38866	-6.17145	-1.16119	-6.27583	-6.39645	-0.812008	-1.64641	-6.21803	-6.25663	-6.09773	-2.14653	-6.29183	-5.64064	-6.11832	-6.33476	-6.58565	-6.51165	-6.3816	-6.55727
P28370	Probable global transcription activator SNF2L1	SMARCA1		-6.13947	-3.32932	-6.23672	-6.33176	-1.68734	-6.33364	-6.31938	-6.36054	-6.33453	-6.28004	-6.49029	-6.74482	-1.59011	-6.17717	-6.5386	-6.47055	0.712901	-1.1523	-6.10152	-6.65713	0.545025	-2.14266	-6.57998	-6.09559	0.208514	-0.962928	-6.34214	-6.31775	-0.128638	0.738552	-6.07707	-6.46344	0.415268	-0.539602	-6.3349	-6.47637
P28482	Mitogen-activated protein kinase 1	MAPK1		-6.10015	-0.233148	0.0493352	-0.436583	-1.26937	0.977424	1.50724	0.0357495	-6.34387	-0.211824	0.681457	1.39625	-2.02203	-6.14823	1.98931	2.00771	-2.86261	-6.40174	-0.223309	1.81635	-1.78887	0.548733	0.678431	-1.20664	-1.02534	-0.948715	2.06357	-0.323435	-6.10846	-2.7775	0.122305	-1.11543	-6.61645	-6.34854	-6.44049	-1.5819
[truncated: 2,816 more rows]
